# Supplementary material for: Integrating depth-dependent protist dynamics and microbial interactions in spring succession of a freshwater reservoir
Source: Environ Microbiome. 2024 May 8;19:31. doi: 10.1186/s40793-024-00574-5 (PMC11080224; doi:10.1186/s40793-024-00574-5)
Supplement: Supplementary file 1 — Additional file 1: Hydrological data and sampling dates. Precipitation data and flow rates of reservoir were provided by the Water Authority of Vltava River (Povodí Vltavy). [file 40793_2024_574_MOESM1_ESM.xlsx]

## Sheet: Sheet1
Atmospheric precipitations and inlet flow rates of Římov reservoir							Sampling dates
Date	Precipitation at the dam (mm d-1)	Surface water temperature at the dam (°C)	Inflow rate Pořešín (m3 s-1)				Sampling dates
2016-03-26	0	4.4	2.63				2016-03-31
2016-03-27	0.1	4.8	2.89				2016-04-07
2016-03-28	0	5.3	2.83				2016-04-11
2016-03-29	0.1	5.3	2.96				2016-04-13
2016-03-30	0	6.2	2.56				2016-04-15
2016-03-31	0	6.4	2.48				2016-04-18
2016-04-01	0	7	2.07				2016-04-20
2016-04-02	0	7	2.01				2016-04-22
2016-04-03	0	7.5	2.1				2016-04-25
2016-04-04	0	6.9	1.79				2016-04-27
2016-04-05	0	8.4	1.73				2016-04-29
2016-04-06	0	10.4	1.83				2016-05-02
2016-04-07	0.5	9.9	1.57				2016-05-05
2016-04-08	6.5	9.7	1.87				2016-05-09
2016-04-09	0.3	9.3	2.11				2016-05-18
2016-04-10	0	7.9	2.16				2016-05-25
2016-04-11	0	8.7	1.97
2016-04-12	0	8.9	1.96
2016-04-13	5.7	8.9	1.78
2016-04-14	0.5	10.2	2.46
2016-04-15	0	10	2.26
2016-04-16	0	9.9	2.06
2016-04-17	7.4	10.4	1.98
2016-04-18	0.5	10.8	2.06
2016-04-19	0	11	2.34
2016-04-20	0.1	11	2.04
2016-04-21	0	10.5	1.94
2016-04-22	0	11	1.7
2016-04-23	5.8	11	1.57
2016-04-24	0	11	1.77
2016-04-25	1	10.7	1.68
2016-04-26	0.5	10.3	1.8
2016-04-27	0	9.8	1.68
2016-04-28	0	9.4	1.7
2016-04-29	0	9.4	1.54
2016-04-30	0	9.6	1.51
2016-05-01	0	10.1	1.34
2016-05-02	0	9.9	1.44
2016-05-03	4.5	10	1.38
2016-05-04	7.8	10.7	1.67
2016-05-05	0	10.4	3.21
2016-05-06	0	10.5	2.98
2016-05-07	0	11.3	2.3
2016-05-08	0	12.4	1.83
2016-05-09	0	13	1.63
2016-05-10	0	13.7	1.48
2016-05-11	0	14.5	1.38
2016-05-12	10	14.9	1.31
2016-05-13	11	14.5	2.38
2016-05-14	4.4	14.8	4.72
2016-05-15	0	14.5	3.46
2016-05-16	2.8	14.2	3.33
2016-05-17	0	14	2.71
2016-05-18	0	13.9	1.98
2016-05-19	4.4	14.4	2.03
2016-05-20	0	14.8	2.13
2016-05-21	0	15.1	2.32
2016-05-22	0	16.7	1.64
2016-05-23	15.1	16.8	1.69
2016-05-24	3.1	17.8	1.77
2016-05-25	0	17.8	2.37
