# Supplementary material for: Integrating depth-dependent protist dynamics and microbial interactions in spring succession of a freshwater reservoir
Source: Environ Microbiome. 2024 May 8;19:31. doi: 10.1186/s40793-024-00574-5 (PMC11080224; doi:10.1186/s40793-024-00574-5)
Supplement: Supplementary file 8 — Additional file 8: Table of all eukaryotic and prokaryotic ASVs. Read numbers of ASVs in all samples of rarefied datasets. [file 40793_2024_574_MOESM8_ESM.xlsx]

## Sheet: Eukaryotes
									31/03/2016-0.5m	31/03/2016-30m	07/04/2016-10m	07/04/2016-30m	11/04/2016-10m	11/04/2016-30m	13/04/2016-30m	15/04/2016-0.5m	15/04/2016-10m	15/04/2016-30m	18/04/2016-0.5m	18/04/2016-30m	20/04/2016-0.5m	20/04/2016-10m	20/04/2016-30m	22/04/2016-0.5m	22/04/2016-10m	22/04/2016-30m	25/04/2016-0.5m	25/04/2016-10m	25/04/2016-30m	27/04/2016-0.5m	27/04/2016-10m	27/04/2016-30m	29/04/2016-0.5m	29/04/2016-10m	29/04/2016-30m	02/05/2016-0.5m	02/05/2016-10m	02/05/2016-30m	05/05/2016-0.5m	05/05/2016-10m	05/05/2016-30m	09/05/2016-0.5m	09/05/2016-10m	09/05/2016-30m	12/05/2016-10m	12/05/2016-30m	18/05/2016-0.5m	18/05/2016-10m	18/05/2016-30m
Sequence	Kingdom	Supergroup	Division	Class	Order	Family	Genus	Species	E1	H1	M2	H2	M3	H3	H4	E5	M5	H5	E6	H6	E7	M7	H7	E8	M8	H8	E9	M9	H9	E10	M10	H10	E11	M11	H11	E12	M12	H12	E13	M13	H13	E14	M14	H14	E15	M15	E17	M17	H17
TCGCTCCTACCGATTGAGTGATCCGGTGAATTATTTGGACCGCGGCGTTGGGGGTAACCTCGATGCCATGGAAAGTTTTGTAAACCTTATCACTTAGAGGAAGGAGAAGTCGTAACAAGGTTTCCGTAGGTGAAC	Eukaryota	Alveolata	Apicomplexa	Coccidiomorphea	Adeleida	NA	NA	NA	18	17	16	18	23	26	75	295	52	75	303	24	486	117	129	561	178	174	785	132	266	630	97	51	715	204	79	701	183	70	546	105	86	399	51	79	44	112	330	39	137
GTCGCTCCTACCGATTGAGTGTTCCGGTGAATTATTCGGACTGTGATATGGGAAGTTTTCTTATGTCGCGGAAAGTTTTGTAAACCTTAACACTTAGAGGAAGGAGAAGTCGTAACAAGGTTTCCGTAGGTGAACC	Eukaryota	Alveolata	Apicomplexa	Coccidiomorphea	Eimeriida	Sarcocystidae	NA	NA	4	5	1	0	0	0	7	0	0	0	0	0	0	0	0	0	0	0	0	0	0	0	0	0	0	0	0	0	0	0	0	0	0	0	0	0	0	0	0	0	0
ACATGGTTCTACAGTACACACCGCCCGTCGCTTCAACCGATTGGGTGGGTCGACGAGTGCTTCGACGTTCAGTTGTAGTGCGAGTCTACCCATCTAGAGGATGAAGAAGTCGTAACACGGTATCCGTAGGTGAACCTGCAGAAGGATCAAGACCAAGTCTCT	Eukaryota	Alveolata	Apicomplexa	Gregarinomorphea	Eugregarinorida	Gregarinidae	NA	NA	0	0	0	3	0	0	0	0	0	0	0	0	0	0	0	0	0	0	0	0	0	0	0	0	0	0	0	0	0	0	1	0	0	0	0	0	0	0	0	0	0
ACATGGTTCTACAGTACACACCGCCCGTCGCTTCAACCGATTGGGTGGGTCGACGAGTGCTTCGACAGTTTGTTGTATTGCTAGTCTACCTATCTAGAGGATGAAGAAGTCGTAACACGGTATCCGTAGGTGAACCTGCAGAAGGATCAAGACCAAGTCTCT	Eukaryota	Alveolata	Apicomplexa	Gregarinomorphea	Eugregarinorida	Gregarinidae	NA	NA	0	0	1	0	2	0	0	0	0	0	0	0	0	0	0	0	0	0	0	0	0	0	0	0	0	0	0	0	3	0	0	0	0	0	0	0	0	0	0	0	0
GCTACTACCGATTGAATGGCTTAGTGAGCCTTTGGGATTGGCAGCTTGTACCGGCAACGGTAGCAGGCCGCTGAAAACTTAGGCAAACTTGGTCATTTAGAGGAAGTAAAAGTCGTAACAAGGTTTCTGTAGG	Eukaryota	Alveolata	Apicomplexa	Gregarinomorphea	Eugregarinorida	Polyplicariidae	Polyplicarium	Polyplicarium_citrusae	0	0	0	1	0	0	0	0	0	0	0	0	0	0	0	0	0	0	0	0	0	0	0	0	0	0	0	0	4	0	0	0	0	0	0	0	0	0	0	0	0
GCTTCAACCGATTGGATGATCCGGCAAATTACATGGACTTACGTAGCTGCTTTGTTTTACATCGCTCTTCGTGAGGAAATGTTGTGAGCCTTATCATCTAGAGGATGAAGAAGTCGTAACACGGTATCCGTAG	Eukaryota	Alveolata	Apicomplexa	Gregarinomorphea	Eugregarinorida	Gregarinidae	Leidyana2	NA	0	0	0	0	0	0	0	0	0	0	0	0	0	0	0	0	0	0	0	0	0	0	0	0	0	0	0	0	0	4	0	0	0	0	0	0	0	0	0	0	0
GCTTCAACCGATTGGATGATCCGGCAAACTACATGGACTTTTGTTGTCGCTTTGCTCACGCATCGCACTTCGAAAGGAAGTGTCGTGAGCCTTATCATCTAGAGGATGAAGAAGTCGTAACACGGTATCCGTA	Eukaryota	Alveolata	Apicomplexa	Gregarinomorphea	Eugregarinorida	Gregarinidae	Leidyana2	NA	0	0	1	0	0	0	0	0	0	0	0	0	0	0	0	0	0	0	0	0	0	0	0	0	0	0	0	0	0	0	0	0	0	0	0	0	0	0	0	0	0
CGTCGCTCCTACCGATTGAGTGATCCGGTGAATTATTTGGACCGCGATGTAGTGGCAACACTGCATCATGGAAAGTTTTGTAAACCTTATCACTTAGAGGAAGGAGAAGTCGTAACAAGGTTTCCGTAGGTGAACCT	Eukaryota	Alveolata	Apicomplexa	Coccidiomorphea	Adeleida	NA	NA	NA	0	0	0	0	0	0	0	0	0	0	0	0	0	0	0	0	0	0	0	0	0	0	0	0	0	0	0	0	0	0	0	0	0	0	0	0	0	0	4	0	0
CGCATCAATCGATTGGATGATTCGGTGAATGATTCGGATTGAGTTGACAGCTAGAAATAGCTTCGATTTGAGAAGTTTTGTGAACCCAATTATCTAGAGAATGGTCAAGTCGTAACACGGTATCTGTAGGTGAA	Eukaryota	Alveolata	Apicomplexa	Gregarinomorphea	Neogregarinorida	Actinocephalidae	Monocystis	Monocystis_sp.	0	0	0	0	0	0	0	0	0	0	0	0	0	0	0	0	0	0	0	0	0	0	0	0	0	0	0	0	0	0	0	0	0	0	0	0	0	0	0	0	2
TCGCCTCAATCGACTGGATGATCCGGTGAATGACTCGGACTGGGACTTAGTTGGCAACAACTATGTTCTGGAAAGTTTTGTGAACCAAATCATCTGAAGAATGAGAAAGTCGTAACACGGTATCTGTAGGTGAAC	Eukaryota	Alveolata	Apicomplexa	Gregarinomorphea	Neogregarinorida	Actinocephalidae	Mattesia	Mattesia_sp.	0	0	0	1	0	0	0	0	0	0	0	0	0	0	0	0	0	0	0	0	0	0	0	0	0	0	0	0	0	0	0	0	0	0	0	0	0	0	0	0	0
GACATGGTTCTACAGTACACACCGCCCGTCGCTTCAACCGATTGGGTGGGTCGACGAGTGCTTTGACGTTAGTTGCAGTGCGAGTCTACCCATCTAGAGGATGAAGAAGTCGTAACACGGTATCCGTAGGTGAACCTGCAGAAGGATCAAGACCAAGTCTCTG	Eukaryota	Alveolata	Apicomplexa	Gregarinomorphea	Eugregarinorida	Gregarinidae	NA	NA	0	0	0	0	0	0	0	0	0	0	0	2	0	0	0	0	0	0	0	0	0	0	0	0	0	0	0	0	0	0	0	0	0	0	0	0	0	0	0	0	0
CGTCGCTCCTACCGATTGATTAATCAGGTGAATTTTATGAATTTTTTGTTAAATCTTATTTTAACAGAAAAGAAATTTTGTAAACCTTATTAATTAGAGGAAGGAGAAGTCGTAACAAGGTTTCCGTAGGTGAACCT	Eukaryota	Alveolata	Apicomplexa	NA	NA	NA	NA	NA	0	0	0	0	0	0	0	0	5	3	0	0	0	0	0	0	0	0	0	0	0	5	2	0	0	3	0	6	4	0	6	6	0	5	9	0	21	1	6	15	1
CCGCCCGTCGCTCCTACCGATTGAATGCTCCGGTGAATTATACGGAAGCAAATATCTACGGATATAAAGCCGAAGTATCGTAAACCTTATCATTTAGAGGAAGGAGAAGTCGTAACAAGGTTTCCGTAGGTGAACCTGCAGA	Eukaryota	Alveolata	Apicomplexa	NA	NA	NA	NA	NA	0	0	0	0	1	0	0	0	0	0	0	0	0	0	0	0	0	0	0	0	0	0	0	0	9	0	0	3	0	0	0	3	0	0	4	0	10	0	0	0	0
CCGTCGCTCCTACCGATTGAGTAATCCGGTTAATAATTTCCATTAATTATTGAAATTTTTTCAATTTTTGAGATATTTTGTAAACCTTATTGTTTAGAGGAAGGAGAAGTCGTAACAAGGTTTCTGTAGGTGAACCTG	Eukaryota	Alveolata	Apicomplexa	NA	NA	NA	NA	NA	0	0	0	0	0	0	0	0	0	0	0	0	0	0	0	0	0	0	0	0	0	0	0	0	0	0	0	0	0	0	0	0	0	0	0	0	3	0	0	4	0
GTCGCTCCTACCGATTGAGCGGTCCGGCGAAAATGATGGATTGTGCGTTCTCGGGTAACTGTTACGCATAGCAAGTTTTTTAAGCTGTATCACTTAGAGGAAGGAGAAGTCGTAACAAGGTTTCCGTAGGTGAACC	Eukaryota	Alveolata	Apicomplexa	NA	NA	NA	NA	NA	0	0	0	1	0	0	0	0	0	1	0	0	0	0	0	0	0	0	0	0	0	0	0	0	0	3	0	0	0	3	0	0	0	0	2	0	3	0	0	0	1
CCGTCGCTCCTACCGATTGAGTGATCCGATGAAATATTATGATCAAGACTACTAATTTATTGTGGTTCAGAGTTTTTTTTTAAATCTTATTACTTAGAGGAAGGAGAAGTCGTAACAAGGTTTCCGTAGGTGAACCTG	Eukaryota	Alveolata	Apicomplexa	NA	NA	NA	NA	NA	0	0	0	0	0	0	0	0	0	0	0	0	0	0	0	0	0	0	0	0	0	0	0	0	0	0	0	0	0	0	0	0	0	0	0	0	0	0	0	0	0
TCGCTACAACAGATTGAGTGATTTGGTGAACCATTCGAACGACAATTGAAGCAGAAATGCCTCAATTTTTGAAAGTTTTGTAAACCGTATCACTTAGATGATGTAAAAGTCGTAACACGGTATCCGTAGGTGAAC	Eukaryota	Alveolata	Apicomplexa	NA	NA	NA	NA	NA	0	0	0	0	0	0	0	0	0	0	0	0	0	0	0	0	0	0	0	0	0	0	0	0	0	0	0	0	0	0	0	0	0	0	0	0	0	0	0	0	0
GCACCTACCGATTGAATGGTCCGGTGAAGCCTCGGGATTGTGATTTGTTTCCTTTGTTGGGGATTTGTCGCGAGAACTTGTCTAAACCTTATCATTTAGAGGAAGGTGAAGTCGTAACAAGGTTTCCGTAGGT	Eukaryota	Stramenopiles	Ochrophyta	Bacillariophyta	Bacillariophyta_X	Araphid-pennate	NA	NA	0	0	0	0	0	0	0	0	0	0	0	0	0	0	0	0	17	0	0	35	14	0	23	0	0	19	0	47	0	0	0	0	33	46	0	34	0	0	8	21	38
GCACCTACCGATTGAATGATCCGGTGAGGACTGGAGATTAAGGCAATCTTTCTTCACTGGAAGTGCGCCATGAGAACTTGTCCAAATCTTATCATTTAGAGGAAGGTGAAGTCGTAACAAGGTTTCCGTAGGT	Eukaryota	Stramenopiles	Ochrophyta	Bacillariophyta	Bacillariophyta_X	Radial-centric-basal-Coscinodiscophyceae	Melosira	Melosira_varians	2	7	14	9	7	17	5	16	5	8	6	4	11	3	0	0	9	13	10	11	7	10	6	13	5	12	11	40	12	24	4	6	15	10	5	8	5	8	44	13	17
GCACCTACCGATTGAATGGTCCGGTGAAGCCTCGGGATTGTGACTTGTCTCCTTTACTGGGGGCTTGTTACAAGAACTTGTCTAAACCTTATCATTTAGAGGAAGGTGAAGTCGTAACAAGGTTTCCGTAGGT	Eukaryota	Stramenopiles	Ochrophyta	Bacillariophyta	Bacillariophyta_X	Araphid-pennate	Synedra	Synedra_ulna	17	12	32	33	41	31	20	0	74	22	0	28	9	50	35	0	71	31	0	102	32	17	52	42	0	63	53	9	76	55	4	54	63	7	55	66	38	66	2	12	86
GCACCTACCGATTGAATGGTCCGGTGAGGACTCGGGATTGTGGCCTGGCTCCTTCATTGGGGCCTGACCGTGAGAACTTGTCCAAACCTTATCATTTAGAGGAAGGTGAAGTCGTAACAAGGTTTCCGTAGGT	Eukaryota	Stramenopiles	Ochrophyta	Bacillariophyta	Bacillariophyta_X	Polar-centric-Mediophyceae	NA	NA	326	282	283	133	180	100	69	0	103	80	0	82	0	60	40	0	31	31	0	0	24	0	15	32	0	9	44	0	0	39	0	0	0	0	0	23	0	12	0	0	26
GCACCTACCGATTGAATGGTCCGGTGAAGCCTCGGGATTGTGATGAGTTTCCTTTATTGGGAGTTTGTCGCGAGAACTTGTCTAAACCTTATCATTTAGAGGAAGGTGAAGTCGTAACAAGGTTTCCGTAGGT	Eukaryota	Stramenopiles	Ochrophyta	Bacillariophyta	Bacillariophyta_X	Araphid-pennate	NA	NA	14	27	46	40	67	68	64	116	95	93	106	63	200	106	127	87	127	140	245	122	131	142	54	65	24	53	66	86	70	61	50	53	90	28	44	82	55	77	14	29	91
GCACCTACCGATTGAATGGTCCGGTGAGGACTCGGGATTGTGGTTTGGCTCCTTCATTGGGGCCTGACCGTGAGAACTTGTCCAAACCTTATCATTTAGAGGAAGGTGAAGTCGTAACAAGGTTTCCGTAGGT	Eukaryota	Stramenopiles	Ochrophyta	Bacillariophyta	Bacillariophyta_X	Polar-centric-Mediophyceae	Stephanodiscus	Stephanodiscus_sp.	513	528	459	438	361	383	245	48	284	297	21	285	16	250	220	17	187	166	20	162	161	52	174	230	30	152	263	35	135	171	28	83	220	9	69	162	74	187	12	73	177
GCACCTACCGATTGAATGGTCCGGTGAAGCCTCGGGATTGTGATTTGTCTCCTTTATTGGGGATTTGTCGCGAGAACTTGTCTAAACCTTATCATTTAGAGGAAGGTGAAGTCGTAACAAGGTTTCCGTAGGT	Eukaryota	Stramenopiles	Ochrophyta	Bacillariophyta	Bacillariophyta_X	Araphid-pennate	Fragilaria	NA	23	26	19	40	10	23	18	0	0	19	0	21	0	29	32	0	0	20	0	0	7	0	0	42	0	0	24	0	0	32	0	11	0	0	0	20	0	30	21	0	25
GCACCTACCGATTGGATGGTCCGGTGAGGAGTCGAGATTGTGGCCTGGTTCCTTTATTGGGATTTGGCTACGAGAACTTCTCCAAACCTTATCATCTAGAGGAAGGTGAAGTCGTAACAAGGTTTCCGTAGGT	Eukaryota	Stramenopiles	Ochrophyta	Bacillariophyta	Bacillariophyta_X	Polar-centric-Mediophyceae	Thalassiosira	Thalassiosira_pseudonana	32	30	11	57	6	36	10	5	10	24	0	24	0	9	11	0	12	14	0	4	10	0	7	23	0	9	16	0	6	15	0	4	16	0	2	11	4	8	0	2	12
GCACCTACCGATTGAATGGTCCGGTGAGGACTCGGGATTGTGGTCTGGCTCCTTCACTGGGGCCTGACCGTGAGAACTTGTCCAAACCTTATCATTTAGAGGAAGGTGAAGTCGTAACAAGGTTTCCGTAGGT	Eukaryota	Stramenopiles	Ochrophyta	Bacillariophyta	Bacillariophyta_X	Polar-centric-Mediophyceae	NA	NA	21	32	18	28	0	29	0	0	0	21	0	26	0	0	17	0	0	0	0	0	0	0	0	0	0	0	16	0	0	22	0	0	0	0	0	21	0	12	0	0	12
GCACCTACCGATTGAATGGTCCGGTGAAGCCTCGGGATTGTGATTTGTTTCCTTTATTGGGGATTTGTCGCGAGAACTTGTCTAAACCTTATCATTTAGAGGAAGGTGAAGTCGTAACAAGGTTTCCGTAGGT	Eukaryota	Stramenopiles	Ochrophyta	Bacillariophyta	Bacillariophyta_X	Araphid-pennate	NA	NA	0	0	0	0	0	0	0	0	0	0	0	0	0	0	0	0	0	0	0	0	0	29	0	0	0	0	0	45	35	0	0	0	0	0	22	0	0	0	0	28	33
GCACCTACCGATTGGATGGTCCGGTGAGGAGTCGGGATTGTGGCTTGGTTCCTTCATTGGGATCTGGCCGTGAGAACCTCTCCAAACCTTATCATCTAGAGGAAGGTGAAGTCGTAACAAGGTTTCCGTAGGT	Eukaryota	Stramenopiles	Ochrophyta	Bacillariophyta	Bacillariophyta_X	Polar-centric-Mediophyceae	Cyclotella	Cyclotella_meneghiniana	16	21	6	19	2	29	11	0	0	12	0	18	0	0	0	0	0	7	0	0	0	0	0	0	0	0	7	0	0	9	0	0	0	0	0	0	0	0	0	0	2
GCACCTACCGATTGAATGGTCCGGTGAAGCCTCGGGATTGTGGTCCGTTCCTTTAGTGGGATGTGGCTGTGAGAACTTGTCTAAACCTTATCATTTAGAGGAAGGTGAAGTCGTAACAAGGTTTCCGTAGGTG	Eukaryota	Stramenopiles	Ochrophyta	Bacillariophyta	Bacillariophyta_X	Radial-centric-basal-Coscinodiscophyceae	Aulacoseira	Aulacoseira_baicalensis	2	6	6	0	10	0	0	0	0	0	0	12	0	0	9	0	11	0	0	5	0	0	10	0	0	4	8	0	13	0	0	8	0	0	7	0	8	16	0	0	15
GCACCTACCGATTGAATGGTCCGGTGAAGCCTCGGGATTGCGGTCCGTTCCTTTACTGGGATGTGGCTGTGAGAACTTGTCTAAACCTTATCATTTAGAGGAAGGTGAAGTCGTAACAAGGTTTCCGTAGGTG	Eukaryota	Stramenopiles	Ochrophyta	Bacillariophyta	Bacillariophyta_X	Radial-centric-basal-Coscinodiscophyceae	Aulacoseira	Aulacoseira_nyassensis	0	0	0	18	0	9	7	0	0	13	0	0	0	16	0	0	0	7	0	0	11	0	0	0	0	4	13	0	0	10	0	0	0	0	0	20	0	0	0	0	0
GCACCTACCGATTGAATGGTCCGGTGAAGCCTCGGGATTGTGGTAGGTTTCCTTTATTGGAGGTCTGTCGCGAGAACTTGTCTAAACCTTATCATTTAGAGGAAGGTGAAGTCGTAACAAGGTTTCCGTAGGT	Eukaryota	Stramenopiles	Ochrophyta	Bacillariophyta	Bacillariophyta_X	Raphid-pennate	Nitzschia	Nitzschia_frustulum	0	0	2	2	0	0	0	0	0	0	0	6	0	0	0	0	0	0	0	0	0	0	0	0	0	0	2	0	0	0	0	0	0	0	0	0	0	0	0	0	0
GCACCTACCGATTGAATGGTCCGGTGAAGCCTCGGGATTCTAGCCAGTGCCTTTATTGGTGATGGTTGGGAGAACTTGTCTAAACCTTATCATTTAGAGGAAGGTGAAGTCGTAACAAGGTTTCCGTAGGTGA	Eukaryota	Stramenopiles	Ochrophyta	Bacillariophyta	Bacillariophyta_X	Raphid-pennate	Cymbella	Cymbella_affinis	5	2	1	1	1	0	0	0	0	0	0	0	0	0	0	0	0	0	0	0	0	0	0	0	0	0	0	0	0	0	0	0	0	0	0	0	0	0	4	0	0
GCACCTACCGATTGAATGGTCCGGTGAGGACTCGGGATTGTGGTCTGGCTCCTTCATTGGGGCCTGACCATGAGAACTTGTCCAAACCTTATCATTTAGAGGAAGGTGAAGTCGTAACAAGGTTTCCGTAGGT	Eukaryota	Stramenopiles	Ochrophyta	Bacillariophyta	Bacillariophyta_X	Polar-centric-Mediophyceae	NA	NA	4	0	8	0	0	0	0	0	0	0	0	0	0	0	0	0	0	0	0	0	0	0	0	0	0	0	0	0	0	0	0	0	0	0	0	0	0	0	0	0	0
GCACCTACCGATTGGATGGTCCGGTGAGGAGTCGGGATTGTGGCTTGGTTCCTTCATTGGGATCTAGCCGCGAGAACCTCTCCAAACCTTATCATCTAGAGGAAGGTGAAGTCGTAACAAGGTTTCCGTAGGT	Eukaryota	Stramenopiles	Ochrophyta	Bacillariophyta	Bacillariophyta_X	Polar-centric-Mediophyceae	Cyclotella	Cyclotella_meneghiniana	3	0	0	5	0	0	0	0	0	0	0	0	0	0	0	0	0	0	0	0	0	0	0	0	0	0	0	0	0	0	0	0	0	0	0	0	0	0	0	0	0
GCACCTACCGATTGGATGGTCCGGTGAAGCCTCGAGATTGTGACTGTTGCCTTTGCTGGTGTCGGCTGCAAGAACTTGTCTAAACCTTATCATCTAGAGGAAGGTGAAGTCGTAACAAGGTTTCCGTAGGTGA	Eukaryota	Stramenopiles	Ochrophyta	Bacillariophyta	Bacillariophyta_X	Raphid-pennate	Cymatopleura	Cymatopleura_elliptica	0	0	0	0	0	0	0	0	0	0	0	0	0	0	0	0	0	0	0	0	0	0	0	0	0	0	0	0	0	0	0	0	0	0	0	0	0	0	0	1	0
GCACCTACCGATTGAATGGTCCGGTGAAGCCTCGGGATTGTGACCAGTGCCTTTACTGGTGTTGGCTGCAAGAACTTGTCTAAACCTTATCATTTAGAGGAAGGTGAAGTCGTAACAAGGTTTCCGTAGGTGA	Eukaryota	Stramenopiles	Ochrophyta	Bacillariophyta	Bacillariophyta_X	Raphid-pennate	NA	NA	0	0	0	0	3	0	0	0	0	0	0	0	0	0	0	0	0	0	0	0	0	0	0	0	0	0	2	0	0	0	0	0	0	0	0	0	0	0	0	0	0
GCACCTACCGATTGGATGGTCCGGTGAAGCCTCGAGATTGTGACTGTCGCCTTTATTGGTGGCGGTTGCAAGAACTTGTCTAAACCTTATCATCTAGAGGAAGGTGAAGTCGTAACAAGGTTTCCGTAGGTGA	Eukaryota	Stramenopiles	Ochrophyta	Bacillariophyta	Bacillariophyta_X	Raphid-pennate	Surirella	Surirella_angusta	0	0	0	2	0	0	0	0	0	0	0	0	0	0	0	0	0	0	0	0	0	0	0	0	0	0	0	0	0	0	0	0	0	0	0	0	0	0	2	0	0
GCACCTACCGATTGAATGGTCCGGTGAAGCCTCGGGATTGCCATGAGTTTCCTTTATTGGGAGTTTGTGGCGAGAACTTGTCTAAACCTTATCATTTAGAGGAAGGTGAAGTCGTAACAAGGTTTCCGTAGGT	Eukaryota	Stramenopiles	Ochrophyta	Bacillariophyta	Bacillariophyta_X	Araphid-pennate	Staurosira	Staurosira_mutabilis	0	0	0	0	0	0	0	0	0	0	0	0	0	0	0	0	0	0	0	0	0	0	0	0	0	0	0	0	0	0	0	0	0	0	0	0	0	0	0	0	6
GCACCTACCGATTGAATGGTCCGGTGAAATTTCGGGATCGGAGGATTTTTACTTTACTGTAGTTTTCCTTCGAGAACTTACTTAAACCTTATCATTTAGAGGAAGGTGAAGTCGTAACAAGGTTTCCGTAGGT	Eukaryota	Stramenopiles	Ochrophyta	Bacillariophyta	Bacillariophyta_X	NA	NA	NA	0	0	0	0	0	0	0	0	0	0	0	0	0	0	0	0	0	0	0	0	0	0	0	0	0	0	0	0	0	0	0	0	0	0	0	0	0	0	0	0	0
GCACCTACCGATTGAATGGTCCGGTGAAGCCTCGAGATTCTAGCCAGTGCCTTTATTGGTGATGGTCGGAAGAACTTGTCTAAACCTTATCATTTAGAGGAAGGTGAAGTCGTAACAAGGTTTCCGTAGGTGA	Eukaryota	Stramenopiles	Ochrophyta	Bacillariophyta	Bacillariophyta_X	Raphid-pennate	Cymbella	NA	0	0	0	0	0	0	0	0	0	0	0	0	0	0	0	0	0	0	0	0	0	0	0	0	0	0	0	0	0	0	0	0	0	0	0	0	0	6	0	0	0
GCACCTACCGATTGAATGGTCCGGTGAAGCCTCGGGATTGTGGCTGGTTCCCTTTATTGGGAGTCGGTCGCGAGAACTTGTCTAAACCTTATCATTTAGAGGAAGGTGAAGTCGTAACAAGGTTTCCGTAGGT	Eukaryota	Stramenopiles	Ochrophyta	Bacillariophyta	Bacillariophyta_X	Raphid-pennate	NA	NA	0	0	0	0	0	6	0	0	0	0	0	0	0	0	0	0	0	0	0	0	0	0	0	0	0	0	0	0	0	0	0	0	0	0	0	0	0	0	0	0	0
GCACCTACCGATTGAATGGTCCGGTGAAAAGTCTAGATGCGGGTGGGTGCCCGAAAGGGTGCTCATTTGTTGAAGTTCTTTAAACCTTATCATTTAGAGGAAGGTGAAGTCGTAACAAGGTTTCCGTAGGTGA	Eukaryota	Stramenopiles	Ochrophyta	Bacillariophyta	NA	NA	NA	NA	0	0	0	0	0	0	0	0	0	0	0	4	0	0	0	0	0	0	0	0	0	0	0	0	0	0	0	0	0	0	0	0	0	0	0	0	0	0	0	0	5
GCACCTACCGATTGAATGGTCCGGTGAAAAGTCTAGATGAGGGCAGGTCTCCGAAAGGGGGTTTGTTTTCTGAAGTTCTTTAAACCTTATCATTTAGAGGAAGGTGAAGTCGTAACAAGGTTTCCGTAGGTGA	Eukaryota	Stramenopiles	Ochrophyta	Bacillariophyta	NA	NA	NA	NA	0	0	0	0	0	0	0	0	0	0	0	0	0	0	0	0	0	0	0	0	0	0	0	0	0	0	0	0	0	0	0	0	0	0	0	0	0	0	0	0	3
CGCACCTACCGATTGAATGGTCCGGTGAAAAGTCTAGATGAGGGCAGGTCTCCGAAAGGGGGTTTGTTTTCTGAAGTTCTTTAAACCTTATCATTTAGAGGAAGGTGAAGTCGTAACAAGGTTTCCGTAGGTGA	Eukaryota	Stramenopiles	Ochrophyta	Bacillariophyta	NA	NA	NA	NA	0	0	0	0	0	0	0	0	0	0	0	0	0	0	2	0	0	0	0	0	0	0	0	0	0	0	0	0	0	0	0	0	0	0	0	0	0	0	0	0	0
GCACCTACCGATTGAATGATTCGGTGAAAATCTCGGACTGTGATTTGGATGCCCTCGGGCAACTGAGTTGTGGGAAGTTGTTTAAACCTCATCATTTAGAGGAAGGTGAAGTCGTAACAAGGTTTCCGTAGGT	Eukaryota	Stramenopiles	Ochrophyta	Chrysophyceae	Chrysophyceae_X	NA	NA	NA	11	78	80	293	73	293	172	0	102	321	0	503	0	238	378	0	83	270	0	59	269	0	75	545	50	66	461	0	59	386	0	59	289	0	101	268	231	300	0	644	348
GCACCTACCGATTGAATGATTCGGTGAAACTTTCGGACTGAGATAAAGACGCCCTCGGGCGACCTTGTTTTAGGAAGTTATTTAAACCTCATCATTTAGAGGAAGGTGAAGTCGTAACAAGGTTTCCGTAGGT	Eukaryota	Stramenopiles	Ochrophyta	Chrysophyceae	Chrysophyceae_X	NA	NA	NA	201	211	21	14	18	13	87	46	7	41	0	0	14	11	18	13	57	68	8	832	139	265	1268	24	67	1013	30	30	512	12	17	591	18	44	678	33	738	25	10	450	56
GCACCTACCGATTGAATGATTCGGTGAGAATTTTGGACCGAAGCATCGACACCCTCGGGTGACTTTGCGTTGGGAAGTTATTCAAACCTCATCATTTAGAGGAAGGTGAAGTCGTAACAAGGTTTCCGTAGGT	Eukaryota	Stramenopiles	Ochrophyta	Chrysophyceae	Chrysophyceae_X	Chrysophyceae_Clade-E	NA	NA	3	8	29	82	28	80	90	0	102	150	0	286	0	214	213	0	195	207	6	129	172	41	161	318	14	198	369	10	230	273	7	158	207	15	199	75	220	76	7	279	29
GCACCTACCGATTGAATGATTCGATGAAACTTTCGGACTTGAACAGAGAGGCCTTCGGGCAGCTCAGTTTGGGGAAGTTATTTAAATCTCATCATTTAGAGGAAGGTGAAGTCGTAACAAGGTTTCCGTAGGT	Eukaryota	Stramenopiles	Ochrophyta	Chrysophyceae	Chrysophyceae_X	Chrysophyceae_Clade-C	Chromulinospumella	Chromulinospumella_sphaerica	117	173	441	182	330	221	120	19	220	88	7	74	7	84	44	19	19	33	15	0	35	0	9	46	0	0	56	0	0	51	6	0	48	0	0	24	0	11	3	3	2
GCACCTACCGATTGAATGATTCGGTGAAAATCTCGGATTGTGACAAAGAAGCTTTCGGGCATCCTTGTCGTAAGAAGTTATTTAAACCTCATCATTTAGAGGAAGGTGAAGTCGTAACAAGGTTTCCGTAGGT	Eukaryota	Stramenopiles	Ochrophyta	Chrysophyceae	Chrysophyceae_X	NA	NA	NA	11	43	225	233	166	133	219	5	411	290	9	320	5	295	156	10	91	91	3	34	54	4	16	35	0	12	20	0	12	11	5	5	4	0	0	0	5	3	2	2	0
GCACCTACCGATTGAATGATTCGGTGAAAATCTCGGACTGTGATTCGGATGCCCTCGGGCAACTGAGTTGTGGGAAGTTGTTTAAACCTCATCATTTAGAGGAAGGTGAAGTCGTAACAAGGTTTCCGTAGGT	Eukaryota	Stramenopiles	Ochrophyta	Chrysophyceae	Chrysophyceae_X	NA	NA	NA	34	61	115	141	90	129	118	55	133	115	29	159	44	105	119	68	27	50	45	0	36	55	0	0	0	0	0	35	0	0	44	0	0	44	0	0	0	0	81	0	0
GCACCTACCGATTGAATGATTCGGTGAAACTTTCAGACCGAGACGGAGACACCCTCGGGTGACTCTGATTTGGGAAGTTATTTAAACCTAATCATTTAGAGGAAGGTGAAGTCGTAACAAGGTTTCCGTAGGT	Eukaryota	Stramenopiles	Ochrophyta	Chrysophyceae	Chrysophyceae_X	Chrysophyceae_Clade-E	Chrysosaccus	Chrysosaccus_sp.	298	184	20	21	25	28	19	0	13	7	0	11	0	12	7	0	0	0	0	0	19	0	0	13	0	0	14	0	0	3	0	0	30	0	0	19	0	26	0	0	16
GCACCTACCGATTGAATGATTCGGTGAAAATCTCGGACTGCAGTGAAGGAGCTCTCGGGCACTTTCATCGCGGGAAGTTATTTAAACCTCATCATTTAGAGGAAGGTGAAGTCGTAACAAGGTTTCCGTAGGT	Eukaryota	Stramenopiles	Ochrophyta	Chrysophyceae	Chrysophyceae_X	Chrysophyceae_Clade_B2	Oikomonas	Oikomonas_sp.	0	51	0	306	0	55	30	3	0	43	0	23	0	0	19	0	0	12	0	0	0	0	0	0	0	0	4	0	0	0	11	0	0	0	0	0	0	0	0	0	0
GCACCTACCGATTGAATGATTCGGTGAAACTTTCGGACCGAAGCGAAGACACCCTCGGGTGACTTCATTTTGGGAAGTTATTTAAACCTCATCATTTAGAGGAAGGTGAAGTCGTAACAAGGTTTCCGTAGGT	Eukaryota	Stramenopiles	Ochrophyta	Chrysophyceae	Chrysophyceae_X	Chrysophyceae_Clade-E	NA	NA	239	120	10	11	19	15	35	68	7	22	37	4	18	10	0	13	0	8	7	0	4	0	0	13	0	0	4	0	0	3	0	0	0	0	0	0	0	0	0	0	0
GCACCTACCGATTGAATGATTCGGTGAAACTTTCAGACCGAGATAGAGACACCCTCGGGTGACTCTGACTTGGGAAGTTATTTAAACCTAATCATTTAGAGGAAGGTGAAGTCGTAACAAGGTTTCCGTAGGT	Eukaryota	Stramenopiles	Ochrophyta	Chrysophyceae	Chrysophyceae_X	Chrysophyceae_Clade-E	Chrysosaccus	Chrysosaccus_sp.	166	107	21	17	14	20	13	0	13	0	0	20	0	15	0	0	8	0	0	0	0	0	0	0	0	5	0	0	0	3	0	0	0	0	0	11	0	0	0	0	16
GCACCTACCGATTGAATGGTTCGGTGAAAATCTCGGACTGTGGCTTGGATATCTTCGGATAACCAGGCTGTGGAAAGTTGTTTAAACCTCATCATTTAGAGGAAGGTGAAGTCGTAACAAGGTTTCCGTAGGT	Eukaryota	Stramenopiles	Ochrophyta	Chrysophyceae	Chrysophyceae_X	NA	NA	NA	22	5	38	9	17	20	21	12	7	14	10	4	9	3	7	11	6	7	11	0	7	11	0	0	0	0	0	0	0	0	11	0	0	34	5	3	0	0	299	8	8
GCACCTACCGATTGAATGATTCGATGAGAATTTTGGACTGAAGTATTGACACCCTCGGGTGACTTTGCGTTGGGAAGTTATTCAAATCTCATCATTTAGAGGAAGGTGAAGTCGTAACAAGGTTTCCGTAGGT	Eukaryota	Stramenopiles	Ochrophyta	Chrysophyceae	Chrysophyceae_X	Chrysophyceae_Clade-E	Chrysophyceae_Clade-E_X	Chrysophyceae_Clade-E_X_sp.	29	13	67	24	30	28	36	29	32	20	8	13	28	18	23	33	15	27	5	13	12	17	13	25	0	0	4	0	0	2	0	0	0	0	0	0	0	0	12	6	0
GCACCTACCGATTGAATGATTCGATGAAACTTTCGGACCGTGATTAGGACGCTCTCGGGCGACCCGATTGTGGGAAGTTATTTAAATCTCATCATTTAGAGGAAGGTGAAGTCGTAACAAGGTTTCCGTAGGT	Eukaryota	Stramenopiles	Ochrophyta	Chrysophyceae	Chrysophyceae_X	Chrysophyceae_Clade-C	NA	NA	11	0	13	16	10	29	36	46	26	26	48	16	40	22	20	54	30	32	43	32	23	29	10	19	0	0	0	0	0	0	0	0	0	0	0	0	0	0	0	0	0
GCACCTACCGATTGAATGATTCGGTGAAACTTTCGGACTGACGTGAAGGGGCCCTCGGGCAACTTCTTGTTGGGAAGTTATTTAAACCTCATCATTTAGAGGAAGGTGAAGTCGTAACAAGGTTTCCGTAGGT	Eukaryota	Stramenopiles	Ochrophyta	Chrysophyceae	Chrysophyceae_X	Chrysophyceae_Clade-C	Apoikiospumella	Apoikiospumella_mondseeiensis	5	0	9	9	32	10	34	25	52	34	20	39	32	20	28	19	15	19	20	0	25	32	5	0	8	0	0	9	7	0	6	6	0	0	5	0	0	0	0	0	0
GCACCTACCGATTGAATGGTTCGGTGAAACTTTCGGACCGTGGTTCGGATGCCTTCGGGCAACCTTACTGTGGGAAGTTATTTAAACCTCATCATTTAGAGGAAGGTGAAGTCGTAACAAGGTTTCCGTAGGT	Eukaryota	Stramenopiles	Ochrophyta	Chrysophyceae	Chrysophyceae_X	NA	NA	NA	0	3	11	2	11	9	19	51	12	13	60	0	60	21	19	34	26	12	80	7	28	33	0	0	16	0	0	20	0	0	5	0	0	0	0	0	0	0	0	0	0
GCACCTACCGATTGAATGATTCGGTGAAAATCTCGGACTGAAGCTTAGATGCCCTCGGGCGACTGAGTCTTGGGAAGTTATTTAAACCTCATCATTTAGAGGAAGGTGAAGTCGTAACAAGGTTTCCGTAGGT	Eukaryota	Stramenopiles	Ochrophyta	Chrysophyceae	Chrysophyceae_X	NA	NA	NA	0	4	10	1	4	0	0	0	14	8	0	0	0	23	0	0	20	7	0	14	6	9	22	0	0	21	16	0	10	11	0	9	12	0	13	17	5	15	0	2	16
GCACCTACCGATTGAATGATTCGGTGAAAATCTCGGACTGAAGCTAAGACGCCCTCGGGCGACTTGGTCTTGGGAAGTTATTTAAACCTCATCATTTAGAGGAAGGTGAAGTCGTAACAAGGTTTCCGTAGGT	Eukaryota	Stramenopiles	Ochrophyta	Chrysophyceae	Chrysophyceae_X	NA	NA	NA	0	0	0	17	0	0	0	0	0	0	0	11	0	0	0	0	0	0	0	0	0	0	0	0	0	0	8	0	0	9	0	0	30	0	0	13	0	37	0	0	61
GCACCTACCGATTGAATGGTTCGGTGAAAATTTCGGACTGTGATTTGGTTGCTTTCGGGCAGCTGAGTTGTGGAAAGTTGTTTAAACCTCATCATTTAGAGGAAGGTGAAGTCGTAACAAGGTTTCCGTAGGT	Eukaryota	Stramenopiles	Ochrophyta	Chrysophyceae	Chrysophyceae_X	Chrysophyceae_Clade-F	Monas	Monas_sp.	11	0	10	5	13	24	20	28	22	29	11	7	19	16	14	45	22	18	14	0	15	24	19	16	0	0	0	0	0	0	0	0	0	0	0	0	0	0	0	0	0
GCACCTACCGATTGAATGATTCGGTGAAAATCTCGGACCGAAGCTAAGATACCCTCGGGTGACTTGGTCTTGGGAAGTTATTTAAACCTCATCATTTAGAGGAAGGTGAAGTCGTAACAAGGTTTCCGTAGGT	Eukaryota	Stramenopiles	Ochrophyta	Chrysophyceae	Chrysophyceae_X	NA	NA	NA	0	9	0	23	0	13	4	0	0	0	0	7	0	0	11	0	0	0	0	0	0	0	0	15	0	0	9	0	0	9	0	0	30	0	0	9	0	29	0	0	31
GCACCTACCGATTGAATGATTCGGTGAAACTTTCGGACCGTAGCTAGGGTACCTTCGGGCGCCCCGGCCATGGGAAGTTATTTAAACCTCATCATTTAGAGGAAGGTGAAGTCGTAACAAGGTTTCCGTAGGT	Eukaryota	Stramenopiles	Ochrophyta	Chrysophyceae	Chrysophyceae_X	Chrysophyceae_Clade-C	Uroglenopsis	Uroglenopsis_americana	0	0	0	0	0	0	8	16	0	0	24	0	8	0	0	0	0	0	3	4	12	0	0	0	0	0	0	6	0	0	7	0	0	28	0	0	0	0	91	0	0
GCACCTACCGATGAATAGCTCGGTGAAATCCTCGGATCGTAGCCATGACACCCTCGGGTGACTAGGAGATGAGAAGTGGATTAAACCTCGTTGTTTAGAGGAAGGTGAAGTCGTAACAAGGTTTCCGTAGGTG	Eukaryota	Stramenopiles	Ochrophyta	Chrysophyceae	Chrysophyceae_X	Chrysophyceae_Clade-H	Chrysophyceae_Clade-H_X	Chrysophyceae_Clade-H_X_sp.	2	6	5	3	4	2	3	2	10	0	3	4	2	4	3	0	4	0	3	0	0	6	0	0	0	1	0	17	0	1	32	0	0	29	0	0	1	0	4	2	0
GCACCTACCGATTGAATGATTCGGTGAAACTTTCAGACCGACACGAAGACACCCTCGGGTGACTTTGCATTGGGAAGTCATTTAAACCTAATCATTTAGAGGAAGGTGAAGTCGTAACAAGGTTTCCGTAGGT	Eukaryota	Stramenopiles	Ochrophyta	Chrysophyceae	Chrysophyceae_X	Chrysophyceae_Clade-E	NA	NA	0	0	8	0	10	0	0	0	9	0	0	6	0	0	4	0	13	0	5	5	0	0	9	0	0	6	0	0	9	0	0	10	0	0	7	0	4	0	1	5	0
GCACCTACCGATTGAATGATTCGGTGAAAATCTCGGACCGAAGCAAAGACGCCCTCGGGCGACTCTGCCTTGGGAAGTTATTTAAACCTCATCATTTAGAGGAAGGTGAAGTCGTAACAAGGTTTCCGTAGGT	Eukaryota	Stramenopiles	Ochrophyta	Chrysophyceae	Chrysophyceae_X	NA	NA	NA	32	19	0	0	7	15	23	17	0	8	0	0	0	0	0	0	0	0	0	0	0	0	0	0	0	0	0	0	0	0	0	0	0	0	0	0	0	0	0	0	0
GCACCTACCGATTGAATGATTCGGTGAAACTTTCGGACCGTGACTTAGCGTCCTTCGGGGCACTTCGTCGTGGGAAGTTATTTAAACCTCATCATTTAGAGGAAGGTGAAGTCGTAACAAGGTTTCCGTAGGT	Eukaryota	Stramenopiles	Ochrophyta	Chrysophyceae	Chrysophyceae_X	NA	NA	NA	11	7	0	3	0	11	18	34	0	7	24	0	12	0	0	0	0	0	0	0	0	0	0	0	0	0	0	0	0	0	0	0	0	0	0	0	0	0	3	0	0
GCACCTACCGATTGAATGATTCGGTGAAACTTTCGGACCGAGGACAGGACGCCTCACGGCGACTTGACCATGGGAAGTTATTTAAACCTCATCATTTAGAGGAAGGTGAAGTCGTAACAAGGTTTCCGTAGGT	Eukaryota	Stramenopiles	Ochrophyta	Chrysophyceae	Chrysophyceae_X	Chrysophyceae_Clade-C	Spumella	Spumella_sp.	2	0	11	1	9	0	19	10	16	8	14	5	0	0	0	0	6	0	10	11	12	0	0	0	0	0	0	0	0	0	8	0	0	0	5	0	0	0	0	0	0
GCACCTACCGATTGAATGATTCGGTGAGAATCTCGGACTGCAGTGAAGAAGCTTTCGGGCATCTCCATCGTGGGAAGTTATTCAAACCTCATCATTTAGAGGAAGGTGAAGTCGTAACAAGGTTTCCGTAGGT	Eukaryota	Stramenopiles	Ochrophyta	Chrysophyceae	Chrysophyceae_X	Chrysophyceae_Clade_B2	Oikomonas	Oikomonas_sp.	4	0	2	0	6	7	8	23	0	10	4	6	0	7	4	26	5	17	2	13	0	9	4	19	0	0	0	0	0	0	0	0	0	0	0	0	0	0	0	0	0
GCACCTACCGATTGAATGATTCGGTGAAACTTTCGGACTATTCATTTTGTCCCTCGGGGCAGCTTGGGTGGGAAGTTATTTAAACCTCATCATTTAGAGGAAGGTGAAGTCGTAACAAGGTTTCCGTAGGTGA	Eukaryota	Stramenopiles	Ochrophyta	Chrysophyceae	Chrysophyceae_X	NA	NA	NA	3	0	10	3	4	0	0	0	5	0	0	0	0	3	0	0	0	0	13	0	3	16	0	0	0	0	0	18	0	0	12	0	0	9	0	0	0	0	0	0	0
GCACCTACCGATTGAATGATTCGATGAAACTTTCGGACCGTGATTGGGACGCTCTCGGGCGACTCGATCGTGGGAAGTTATTTAAATCTCATCATTTAGAGGAAGGTGAAGTCGTAACAAGGTTTCCGTAGGT	Eukaryota	Stramenopiles	Ochrophyta	Chrysophyceae	Chrysophyceae_X	Chrysophyceae_Clade-C	NA	NA	8	0	4	0	9	0	0	0	0	14	18	0	0	0	0	0	7	0	16	7	0	0	0	0	0	0	0	0	0	0	0	0	0	0	0	0	0	0	0	0	0
GCACCTACCGATTGAATGATTCGGTGAGAATTTTGGACCGAAGTATCGACACCCTCGGGTGACTTTGCGTTGGAAAGTTATTCAAACCTAAGCATTTAGAGGAAGGTGAAGTCGTAACAAGGTTTCCGTAGGT	Eukaryota	Stramenopiles	Ochrophyta	Chrysophyceae	Chrysophyceae_X	Chrysophyceae_Clade-E	Chrysophyceae_Clade-E_X	Chrysophyceae_Clade-E_X_sp.	5	8	20	3	11	0	8	0	0	0	0	0	0	0	0	0	0	0	0	0	0	0	0	0	0	0	0	0	0	0	0	0	0	0	0	0	0	0	0	0	0
GCACCTACCGATTGAATGATTCGGTGAAACTTTCGGACCGTGACTTGGAATCCTTCGGGAGTCCTCGTCGTGGGAAGTTATTTAAACCTCATCATTTAGAGGAAGGTGAAGTCGTAACAAGGTTTCCGTAGGT	Eukaryota	Stramenopiles	Ochrophyta	Chrysophyceae	Chrysophyceae_X	Chrysophyceae_Clade-C	NA	NA	6	10	11	2	5	8	10	0	0	11	0	5	0	0	0	0	0	0	0	0	0	0	0	0	0	0	0	0	0	0	0	0	0	0	0	0	0	0	0	0	0
GCACCTACCGATTGAATGATTCGGTGAAACTTTCGGACCGTGGTAGGGATGCCTTCTGGCAACTCAACTATGGGAAGTTATTTAAACCTCATCATTTAGAGGAAGGTGAAGTCGTAACAAGGTTTCCGTAGGT	Eukaryota	Stramenopiles	Ochrophyta	Chrysophyceae	Chrysophyceae_X	Chrysophyceae_Clade-C	Dinobryon	Dinobryon_sertularia	14	13	2	0	0	0	5	7	0	0	0	0	0	0	0	0	0	0	0	0	0	0	0	0	0	0	0	0	0	0	0	0	0	0	0	0	0	0	0	0	0
GCACCTACCGATTGAATGATTCGGTGAAACTTTCGGACCGTGGTCTAGTTGCCTCGGCAGCTTGGTCGTGGGAAGTTATTTAAACCTCATCATTTAGAGGAAGGTGAAGTCGTAACAAGGTTTCCGTAGGTGA	Eukaryota	Stramenopiles	Ochrophyta	Chrysophyceae	Chrysophyceae_X	Chrysophyceae_Clade-C	NA	NA	0	0	0	0	0	0	0	0	0	0	0	8	0	0	34	0	0	17	0	0	9	0	0	0	0	0	3	0	0	0	0	0	0	0	0	0	0	0	0	0	0
GCACCTACCGATTGGATGGTTCGGTGAAACTCTCGGACCGTAGCTTGGACACCCTCGGGTGACCTTGCTGTGGGAAGTTATTTAAACCTCATCATCTAGAGGAAGGTGAAGTCGTAACAAGGTTTCCGTAGGT	Eukaryota	Stramenopiles	Ochrophyta	Chrysophyceae	Chrysophyceae_X	NA	NA	NA	0	0	0	0	0	0	0	15	0	0	11	0	0	7	0	7	7	0	0	0	0	0	0	0	0	0	0	0	0	0	0	0	0	0	0	0	0	0	29	0	0
GCACCTACCGATTGAATGATTCGGTGAAACTTTCGGACTATCTGCTTCGACCCGAAAGGGCTGATTTAGGTGGGAAGTTATTTAAACCTCATCATTTAGAGGAAGGTGAAGTCGTAACAAGGTTTCCGTAGGT	Eukaryota	Stramenopiles	Ochrophyta	Chrysophyceae	Chrysophyceae_X	NA	NA	NA	0	0	4	0	3	3	0	0	1	0	0	5	0	3	0	0	8	5	5	0	0	4	0	0	0	0	0	0	0	0	0	0	0	0	0	0	0	3	0	3	2
GCACCTACCGATTGAATGTTTCGGTGAAACTTTCGGACCGTGGCTTTGGTACCCTCGGGTGCTGAGTTGTGGGAAGTTATTTAAACCTCAACATTTAGAGGAAGGTGAAGTCGTAACAAGGTTTCCGTAGGTG	Eukaryota	Stramenopiles	Ochrophyta	Chrysophyceae	Chrysophyceae_X	Chrysophyceae_Clade-G	Chrysophyceae_Clade-G_X	Chrysophyceae_Clade-G_X_sp.	0	0	0	0	0	0	5	6	0	0	18	0	21	0	0	0	0	0	8	0	0	0	0	0	0	0	0	0	0	0	6	0	0	0	0	0	0	0	0	0	0
GCACCTACCGATTGAATGATTCGGTGAAACTTTCGGACCGACGCCAAGTGGCCCTCGGGCTCCTTGATGTTGGGAAGTTATTTAAACCTCATCATTTAGAGGAAGGTGAAGTCGTAACAAGGTTTCCGTAGGT	Eukaryota	Stramenopiles	Ochrophyta	Chrysophyceae	Chrysophyceae_X	Chrysophyceae_Clade-E	Chrysophyceae_Clade-E_X	Chrysophyceae_Clade-E_X_sp.	0	0	6	3	0	0	0	0	0	0	10	5	11	0	0	0	0	0	8	0	0	0	0	0	0	0	0	0	0	0	0	0	0	0	0	0	0	0	0	0	0
GCACCTACCGATTGGATGGTTCGGTGAAACTCTCGGACCGTAGCTTGGACACCTTCGGGTGACTTTGCTGTGGGAAGTTATTTAAACCTCATCATCTAGAGGAAGGTGAAGTCGTAACAAGGTTTCCGTAGGT	Eukaryota	Stramenopiles	Ochrophyta	Chrysophyceae	Chrysophyceae_X	NA	NA	NA	3	4	0	7	0	12	6	0	0	0	0	0	0	0	0	0	0	0	0	0	0	0	0	0	0	0	0	0	0	0	0	0	0	0	0	0	0	0	0	0	0
GCACCTACCGATTGAATGATTCGGTGAAACTTTCGGACCGTGGTTGGGACGCCTTCTGGCGACTTGATCGTGGGAAGTTATTTAAACCTCATCATTTAGAGGAAGGTGAAGTCGTAACAAGGTTTCCGTAGGT	Eukaryota	Stramenopiles	Ochrophyta	Chrysophyceae	Chrysophyceae_X	Chrysophyceae_Clade-C	Melkoniana	NA	0	0	10	0	10	0	0	0	13	0	0	0	0	0	0	0	0	0	0	0	0	0	0	0	0	0	0	0	0	0	0	0	0	0	0	0	0	0	0	0	0
GCACCTACCGATTGAATGATTCGGTGAAACTTTCGGACCGTGACTGAGACGCCCTCGGGCGATTCGGTCGTGGGAAGTTATTTAAACCTCATCATTTAGAGGAAGGTGAAGTCGTAACAAGGTTTCCGTAGGT	Eukaryota	Stramenopiles	Ochrophyta	Chrysophyceae	Chrysophyceae_X	Chrysophyceae_Clade-C	NA	NA	8	11	0	6	0	0	0	0	0	0	0	0	0	0	0	0	0	0	0	0	0	0	0	0	0	0	0	0	0	0	0	0	0	0	0	0	0	0	0	0	0
GCACCTACCGATTGAATGGTTCGGTGAAAATTTCGGACTGTGATTTTAATGCTTTCGGGCAATTTAATTATAGAAAGTTATTTAAACCTCATCATTTAGAGGAAGGTGAAGTCGTAACAAGGTTTCCGTAGGT	Eukaryota	Stramenopiles	Ochrophyta	Chrysophyceae	Chrysophyceae_X	Chrysophyceae_Clade-F	Monas	Monas_sp.	0	0	2	1	7	3	8	0	0	0	0	0	0	0	0	0	0	0	0	0	0	0	0	0	0	0	0	0	0	0	0	0	0	0	0	0	0	0	0	0	0
GCACCTACCGATTGAATGATTCGGTGAAACTTTCGGACCGTAGCTAGGACGCCTTCTGGCGACTTGGCCGTGGGAAGTTATTTAAACCTCATCATTTAGAGGAAGGTGAAGTCGTAACAAGGTTTCCGTAGGT	Eukaryota	Stramenopiles	Ochrophyta	Chrysophyceae	Chrysophyceae_X	Chrysophyceae_Clade-C	Melkoniana	Melkoniana_sp.	18	10	0	0	0	0	0	0	0	0	0	0	0	0	0	0	0	0	0	0	0	0	0	0	0	0	0	0	0	0	0	0	0	0	0	0	0	0	0	0	0
GCACCTACCGATTGAATGATTCGGTGAAAATCTCGGACTGTGACTTAGATGCCCTCGGGCAACTGGGTTGTGGGAAGTTGTTTAAACCTCATCATTTAGAGGAAGGTGAAGTCGTAACAAGGTTTCCGTAGGT	Eukaryota	Stramenopiles	Ochrophyta	Chrysophyceae	Chrysophyceae_X	NA	NA	NA	0	0	0	0	0	0	0	0	0	0	0	0	0	0	0	0	0	0	0	0	0	0	0	0	0	0	0	0	0	0	0	0	0	7	0	0	0	0	26	0	0
GCACCTACCGATTGAATGATTCGGTGAAAATCTCGGACCGAAACTAAGACGCCCTCGGGCGACTTTGTATTGGGAAGTTATTTAAACCTCATCATTTAGAGGAAGGTGAAGTCGTAACAAGGTTTCCGTAGGT	Eukaryota	Stramenopiles	Ochrophyta	Chrysophyceae	Chrysophyceae_X	NA	NA	NA	12	7	3	0	0	0	0	0	0	0	0	0	0	0	0	0	0	0	0	0	0	0	0	0	0	0	0	0	0	0	0	0	0	0	3	0	0	0	0	0	0
GCACCTACCGATTGAATGATTCGGTGAAACTTTCGGACTGCAGTGAATTGGCCTTCGGGCTTTTTCGCCGCGGGAAGTTATTTAAACCTCATCATTTAGAGGAAGGTGAAGTCGTAACAAGGTTTCCGTAGGT	Eukaryota	Stramenopiles	Ochrophyta	Chrysophyceae	Chrysophyceae_X	NA	NA	NA	3	11	0	0	0	0	0	0	0	0	0	0	0	0	0	0	0	0	0	0	0	0	0	0	0	0	0	0	0	0	0	0	0	0	0	0	0	0	0	0	0
GCACCTACCGATTGAATGGTTCGGTGAAAATTTCGGACTGCAGCTTCTTTTGCCTTGTGCATTTGAGTCGTGGGAAGTTATTTAAACCTCATCATTTAGAGGAAGGTGAAGTCGTAACAAGGTTTCCGTAGGT	Eukaryota	Stramenopiles	Ochrophyta	Chrysophyceae	Chrysophyceae_X	NA	NA	NA	0	0	9	0	0	0	0	5	4	0	0	0	0	0	0	0	0	0	0	0	0	0	0	0	0	0	0	0	0	0	0	0	0	0	0	0	0	0	0	0	0
GCACCTACCGATTGAATGGTTCGGTGAAACTTTCGGACCGCAGCTATGACGCCTTCGGGCGGCGCAGCCGCGGGAAGTTATTTAAACCTCATCATTTAGAGGAAGGTGAAGTCGTAACAAGGTTTCCGTAGGT	Eukaryota	Stramenopiles	Ochrophyta	Chrysophyceae	Chrysophyceae_X	NA	NA	NA	6	0	1	0	0	0	0	0	0	0	0	0	0	0	0	0	0	0	0	0	0	0	0	0	0	0	0	0	0	0	0	0	0	0	0	0	0	0	0	0	0
GCACCTACCGATTGAATGATTCGGTGAAACTTTCGGACCGTGGCATCGTCGTCTCGGCGACTTTGTCGTGGAAAGTTATTTAAACCTCATCATTTAGAGGAAGGTGAAGTCGTAACAAGGTTTCCGTAGGTGA	Eukaryota	Stramenopiles	Ochrophyta	Chrysophyceae	Chrysophyceae_X	Chrysophyceae_Clade-C	NA	NA	0	0	0	0	5	0	0	8	0	8	0	0	0	0	0	0	0	6	0	0	0	0	0	0	0	0	0	0	0	0	0	0	0	0	0	0	0	0	0	0	0
GCACCTACCGATTGAATGATTCGGTGAAACTCTCAGACCATAGCTAAGACACCCTCGGGTGACTTTGCCGTGGGAAGTTATTTAAACCTCATCATTTAGAGGAAGGTGAAGTCGTAACAAGGTTTCCGTAGGT	Eukaryota	Stramenopiles	Ochrophyta	Chrysophyceae	Chrysophyceae_X	Chrysophyceae_Clade-E	Chromophyton	Chromophyton_rosanoffii	4	3	0	0	0	0	0	6	0	0	0	0	0	0	0	0	0	0	0	0	0	0	0	0	0	0	0	0	0	0	0	0	0	0	0	0	0	0	0	0	0
GCACCTACCGATTGAATGATTCGGTGAAACTTTCAGACCGAAGCAAGGACGCCCTCGGGCGACCTCGCCTTGGGAAGTTATTTAAACCTCATCATTTAGAGGAAGGTGAAGTCGTAACAAGGTTTCCGTAGGT	Eukaryota	Stramenopiles	Ochrophyta	Chrysophyceae	Chrysophyceae_X	NA	NA	NA	0	5	0	0	0	0	0	5	0	0	0	0	0	0	0	0	0	0	5	0	0	0	0	0	0	0	0	0	0	0	5	0	0	0	0	0	0	0	0	0	0
GCACCTACCGATTGAATGATTCGGTGAAAATTTTGGACTGTGATGAGGAAACTCTCGGGTTACCACATCGTAGGAAGTTATTTAAACCTCATCATTTAGAGGAAGGTGAAGTCGTAACAAGGTTTCCGTAGGT	Eukaryota	Stramenopiles	Ochrophyta	Chrysophyceae	Chrysophyceae_X	NA	NA	NA	0	0	0	0	0	0	1	5	0	0	5	0	8	0	0	0	0	0	0	0	0	0	0	0	0	0	0	0	0	0	0	0	0	0	0	0	0	0	0	0	0
GCACCTACCGATTGAATGATTCGGTGAAAATTTTGGACCGATGTATCGATGCCCTCGGGTGACTTTGCGTTGGGAAGTTATTTAAACCTCATCATTTAGAGGAAGGTGAAGTCGTAACAAGGTTTCCGTAGGT	Eukaryota	Stramenopiles	Ochrophyta	Chrysophyceae	Chrysophyceae_X	NA	NA	NA	0	0	0	1	0	0	0	0	0	0	0	0	0	0	0	0	0	0	0	0	0	0	0	0	0	0	0	0	0	0	0	0	0	0	0	0	0	0	0	7	0
GCACCTACCGATTGAATGGTTCGGTGAAACTTTCGGACCTCGATGCGGACGCCCTCGGGCAGCTGCAATGGGGGAAGTTATTTAAACCTCATCATTTAGAGGAAGGTGAAGTCGTAACAAGGTTTCCGTAGGT	Eukaryota	Stramenopiles	Ochrophyta	Chrysophyceae	Chrysophyceae_X	NA	NA	NA	0	0	0	0	5	0	0	0	4	0	0	0	0	1	0	0	0	0	0	0	0	0	0	0	0	0	0	0	0	0	0	0	0	0	0	0	0	0	0	0	0
GCACCTACCGATTGAATGATTCGGTGAAACCTTCGGACTGCCGCAGGGAAGCCTTCGGGCATCTTCGCAGCGGGAAGTTGTTTAAACCTCATCATTTAGAGGAAGGTGAAGTCGTAACAAGGTTTCCGTAGGT	Eukaryota	Stramenopiles	Ochrophyta	Chrysophyceae	Chrysophyceae_X	NA	NA	NA	0	0	0	0	0	0	0	0	0	0	0	0	0	0	0	0	0	0	0	0	0	0	0	0	0	0	0	0	0	0	0	0	0	0	0	0	0	0	0	4	0
GCACCTACCGATTGAATGATTCGGTGAAACTTTCGGACCGCGGTGGAGATACCTCTGGTAACTCCGTCATGGGAAGTTATTTAAACCTCATCATTTAGAGGAAGGTGAAGTCGTAACAAGGTTTCCGTAGGTG	Eukaryota	Stramenopiles	Ochrophyta	Chrysophyceae	Chrysophyceae_X	Chrysophyceae_Clade-C	Dinobryon	Dinobryon_divergens	0	0	0	0	0	0	0	4	0	0	0	0	0	0	0	0	0	3	0	0	0	0	0	0	0	0	0	0	0	0	0	0	0	3	0	0	0	0	1	0	0
GCACCTACCGATTGAATGATTCGGTGAAACTTTCGGACTGTGACGCAGTTGCCTCGGCGAATGCGACATGGGAAGTTATTTAAACCTCATCATTTAGAGGAAGGTGAAGTCGTAACAAGGTTTCCGTAGGTGA	Eukaryota	Stramenopiles	Ochrophyta	Chrysophyceae	Chrysophyceae_X	NA	NA	NA	0	0	2	0	2	0	0	0	0	0	0	0	0	0	0	0	0	0	0	0	0	0	0	0	0	0	0	0	0	0	0	0	0	0	0	0	0	0	1	0	0
GCACCTACCGATTGAATGATTCGGTGAAAATCTCGGACTGCAGTGAAGAAGCTTTCGGGCATCCTCATCGTGGGAAGTTATTTAAACCTCATCATTTAGAGGAAGGTGAAGTCGTAACAAGGTTTCCGTAGGT	Eukaryota	Stramenopiles	Ochrophyta	Chrysophyceae	Chrysophyceae_X	Chrysophyceae_Clade_B2	Oikomonas	Oikomonas_sp.	0	0	0	0	0	0	0	0	0	0	0	0	0	0	0	0	0	0	0	0	0	0	0	0	0	0	3	0	0	3	0	0	0	0	0	0	0	0	0	0	0
GCACCTACCGATTGAATGATTCGATGAAACTTTCGGACTGTGATCAGGACGCTCTCGGGCGACCAGGTCGTGGGAAGTTATTTAAATCTCATCATTTAGAGGAAGGTGAAGTCGTAACAAGGTTTCCGTAGGT	Eukaryota	Stramenopiles	Ochrophyta	Chrysophyceae	Chrysophyceae_X	Chrysophyceae_Clade-C	NA	NA	0	0	0	0	0	0	0	0	0	0	0	4	0	0	0	0	0	0	0	0	0	0	0	0	0	0	0	0	0	0	0	0	0	0	0	0	0	4	0	0	0
GCACCTACCGATTGAATGATTCGGTGAAACTTTCGGACTACGATGCGGACGCCCTCGGGCTGCTGCAATGTGGGAAGTTATTTAAACCTCATCATTTAGAGGAAGGTGAAGTCGTAACAAGGTTTCCGTAGGT	Eukaryota	Stramenopiles	Ochrophyta	Chrysophyceae	Chrysophyceae_X	NA	NA	NA	0	0	0	0	0	0	0	0	0	0	0	5	0	0	0	0	0	0	0	0	0	0	0	0	0	0	0	0	0	0	0	0	0	0	0	0	0	0	0	0	0
GCACCTACCGATTGAATGATTCGGTGAAACTTTCGGACCGTGGTAGGGATGCCTTCTGGCGACCCAACCGTGGGAAGTTATTTAAACCTCATCATTTAGAGGAAGGTGAAGTCGTAACAAGGTTTCCGTAGGT	Eukaryota	Stramenopiles	Ochrophyta	Chrysophyceae	Chrysophyceae_X	Chrysophyceae_Clade-C	Dinobryon	NA	0	0	0	0	0	0	8	0	0	0	0	0	0	0	0	0	0	0	0	0	0	0	0	0	0	0	0	0	0	0	0	0	0	0	0	0	0	0	0	0	0
GCACCTACCGATTGAATGATTCGGTGAAACTTTCGGACTGCAGAGAATTGGCCTTCGGGCTTTTTCTCAGTGGGAAGTTATTTAAACCTCATCATTTAGAGGAAGGTGAAGTCGTAACAAGGTTTCCGTAGGT	Eukaryota	Stramenopiles	Ochrophyta	Chrysophyceae	Chrysophyceae_X	NA	NA	NA	1	0	0	0	0	0	0	0	0	0	0	0	0	0	0	0	0	0	0	0	0	0	0	0	0	0	0	0	0	0	0	0	0	0	0	0	0	0	0	0	0
GCACCTACCGATTGAATGATTCGGTGAAACTTTCGGACTGTGGTCTGGACGCCTTACGGCGACTAGATCGTAGGAAGTTATTTAAACCTCATCATTTAGAGGAAGGTGAAGTCGTAACAAGGTTTCCGTAGGT	Eukaryota	Stramenopiles	Ochrophyta	Chrysophyceae	Chrysophyceae_X	Chrysophyceae_Clade-C	Spumella	NA	0	0	0	0	0	0	0	0	0	0	0	5	0	0	0	0	0	0	0	0	0	0	0	0	0	0	0	0	0	0	0	0	0	0	0	0	0	0	0	0	0
GCACCTACCGATTGAATGATTCGGTGAAACTTTCAGACCGACGTGAAGACACCCTCGGGTGACTTCGTATTGGGAAGTTATTTAAACCTAATCATTTAGAGGAAGGTGAAGTCGTAACAAGGTTTCCGTAGGT	Eukaryota	Stramenopiles	Ochrophyta	Chrysophyceae	Chrysophyceae_X	Chrysophyceae_Clade-E	Chrysosaccus	Chrysosaccus_sp.	0	8	0	0	0	0	0	0	0	0	0	0	0	0	0	0	0	0	0	0	0	0	0	0	0	0	0	0	0	0	0	0	0	0	0	0	0	0	0	0	0
GCACCTACCGATTGAATGATTCGGTGAAACTTTCGGACTGCAGTGAAGTGGCCCTCGGGCTGTTTCGCCGTGGGAAGTTATTTAAACCTCATCATTTAGAGGAAGGTGAAGTCGTAACAAGGTTTCCGTAGGT	Eukaryota	Stramenopiles	Ochrophyta	Chrysophyceae	Chrysophyceae_X	NA	NA	NA	0	0	0	0	0	0	0	0	0	0	0	0	0	0	0	0	0	0	0	0	0	0	0	0	0	0	0	0	0	0	0	0	0	0	0	0	0	0	4	0	0
GCACCTACCGATTGAATGATTCGGTGAAACTTTCGGACCGTGGTTAGGACGCCCTTGGGCGACTTGATCGTGGGAAGTTATTTAAACCTCATCATTTAGAGGAAGGTGAAGTCGTAACAAGGTTTCCGTAGGT	Eukaryota	Stramenopiles	Ochrophyta	Chrysophyceae	Chrysophyceae_X	Chrysophyceae_Clade-C	NA	NA	0	0	0	0	0	0	0	5	0	0	0	0	0	0	0	0	0	0	0	0	0	0	0	0	0	0	0	0	0	0	0	0	0	0	0	0	0	0	0	0	0
GCACCTACCGATTGAATGATTCGGTGAAACTTTCAGACCGAAGCGGAGATGCCCCCGGGCAACTCTGTTTTGGGAAGTTATTTAAACCTCATCATTTAGAGGAAGGTGAAGTCGTAACAAGGTTTCCGTAGGT	Eukaryota	Stramenopiles	Ochrophyta	Chrysophyceae	Chrysophyceae_X	NA	NA	NA	1	0	0	0	0	0	0	0	0	0	0	0	0	0	0	0	0	0	0	0	0	0	0	0	0	0	0	0	0	0	0	0	0	0	0	0	0	0	0	0	0
GCACCTACCGATCGAAGGCAATGATGAGCCGTCAGGACAGTTGTTGGGGCCCTCACGGGCTCCTCCGGTTGAAATTTCTGCAAATCCTTGCTTTTAGAGGAAGGTGAAGTCGTAACAAGGTTACCGTAGGTGA	Eukaryota	Stramenopiles	Ochrophyta	Dictyochophyceae	Dictyochophyceae_X	Pedinellales	NA	NA	3	0	12	10	9	0	15	0	21	8	0	7	0	16	7	0	21	9	0	11	9	16	19	0	5	18	7	0	28	7	0	18	6	0	21	0	24	3	0	18	6
GCACCTACCGATCGAAGGCAATGATGAGCCCTCAGGACAGTCGCTGGTGCCCTCACGGGTGTTTGCGGTTGAAATTTGTGCAAATCCTTGCTTTTAGAGGAAGGTGAAGTCGTAACAAGGTTACCGTAGGTGA	Eukaryota	Stramenopiles	Ochrophyta	Dictyochophyceae	Dictyochophyceae_X	Pedinellales	NA	NA	0	0	11	8	18	5	0	0	36	0	0	5	0	15	6	0	23	6	0	25	5	0	7	0	0	7	0	0	8	0	0	8	0	0	0	0	6	0	0	10	0
GCACCTACCGATCGAAGGTAATGATGAGCCGTCAGGACTTTGGCTGGCGTCCCTCACGGGACACCTACTAGGGAAATTTCTGCAAATCCTTACTTTTAGAGGAAGGTGAAGTCGTAACAAGGTTACCGTAGGT	Eukaryota	Stramenopiles	Ochrophyta	Dictyochophyceae	Dictyochophyceae_X	Pedinellales	NA	NA	0	0	3	5	0	4	6	0	3	3	0	12	0	6	2	0	5	9	0	3	3	0	0	16	0	7	14	0	0	20	0	4	17	0	3	6	8	13	0	9	5
GCACCTACCGATCGAAGGTAATGATGAGTTCTCAGGACACTTGTGTTTTTCCCTCACGGGAGATTTACGAGTGAAATTTGTGCAAATCCTTACTTTTAGAGGAAGGTGAAGTCGTAACAAGGTTACCGTAGGT	Eukaryota	Stramenopiles	Ochrophyta	Dictyochophyceae	Dictyochophyceae_X	Pedinellales	Pedinellales_X	Pedinellales_X_sp.	0	0	4	0	3	0	11	5	0	5	9	1	8	0	5	0	0	0	15	0	0	0	2	0	0	0	0	0	0	0	0	0	0	17	0	0	0	0	30	0	0
GCACCTACCGATCGAAGGTCATGATGAGCCCTCAGGACTCTTGTTGGCGCCTTCACGGGCACCTTCGGGGGAAATTTGTGCAAATCCTTGCCTTTAGAGGAAGGTGAAGTCGTAACAAGGTTACCGTAGGTGA	Eukaryota	Stramenopiles	Ochrophyta	Dictyochophyceae	Dictyochophyceae_X	Pedinellales	NA	NA	0	0	0	0	0	0	0	0	0	0	11	0	0	0	0	22	7	0	6	13	0	0	9	0	0	0	0	0	0	0	11	0	0	5	1	0	3	0	4	17	0
GCACCTACCGATCGAAGGTCATGATGAGCCCTCAGGACCCTTGTTGTAGCCTTTACGGGCCGCTTCGGGAGAAATTTGTGCAAATCCTTGCCTTTAGAGGAAGGTGAAGTCGTAACAAGGTTACCGTAGGTGA	Eukaryota	Stramenopiles	Ochrophyta	Dictyochophyceae	Dictyochophyceae_X	Pedinellales	Pedinella	Pedinella_sp.	0	0	0	0	0	0	0	0	0	0	0	0	0	20	0	0	0	8	10	0	6	0	0	0	18	0	0	18	0	3	9	0	0	0	0	0	0	1	0	7	2
GCACCTACCGATCGAAGGTCATGATGAGCCCTCAGGATAGTTGTTTGGTCCCTCACGGGTCCTTACGGTTAGAATTTGTGCAAATCCTTGCCTTTAGAGGAAGGTGAAGTCGTAACAAGGTTACCGTAGGTGA	Eukaryota	Stramenopiles	Ochrophyta	Dictyochophyceae	Dictyochophyceae_X	Pedinellales	Pedinellales_X	Pedinellales_X_sp.	0	0	0	5	0	0	0	0	0	0	0	2	0	0	0	0	0	0	0	0	0	0	0	10	0	0	0	0	0	0	0	0	0	0	0	0	0	2	0	0	6
GCACCTACCGATCGAAGGTCATGATGAGCCCTCAGGACAGTTGTTCGCGCCCTTCACGGGGAGCGCTCGGCTGAAATTTGTGCAAATCCTTATCTTTAGAGGAAGGTGAAGTCGTAACAAGGTTACCGTAGGT	Eukaryota	Stramenopiles	Ochrophyta	Dictyochophyceae	Dictyochophyceae_X	Pedinellales	Pedinella	Pedinella_sp.	0	0	0	0	0	0	0	0	0	0	4	0	0	0	0	0	0	0	0	0	0	11	0	0	0	0	0	7	0	0	5	0	0	9	0	0	0	0	9	0	0
GCACCTACCGATCGAAGGCAATGATGAGCCCTCAGGACAGTTCTTGGCGCCTTCACGGGCACCTTGGGTTGAAATTTGTGCAAATCCTTGCTTTTAGAGGAAGGTGAAGTCGTAACAAGGTTACCGTAGGTGA	Eukaryota	Stramenopiles	Ochrophyta	Dictyochophyceae	Dictyochophyceae_X	Pedinellales	Pseudopedinella	Pseudopedinella_elastica	0	0	2	0	0	0	0	0	0	0	0	0	9	0	0	0	0	0	0	0	0	0	0	0	0	0	0	0	0	0	0	0	0	17	0	0	0	0	12	0	0
GCACCTACCGATCGAAGGTCATGATGAGCCCTCAGGACCCTTGTTGCAGCCTTTACGGGCCGCTTCGGGAGAAATTTGTGCAAATCCTTGCCTTTAGAGGAAGGTGAAGTCGTAACAAGGTTACCGTAGGTGA	Eukaryota	Stramenopiles	Ochrophyta	Dictyochophyceae	Dictyochophyceae_X	Pedinellales	Pedinella	Pedinella_sp.	0	0	0	0	0	0	0	9	0	11	0	0	0	0	0	0	7	0	0	0	0	0	4	0	0	0	0	0	0	0	0	0	0	0	0	0	0	0	0	0	0
GCACCTACCGATCGAAGGTAATGATGAGTTCTCAGGACACTTGTTTGTTTCCCTCACGGGAGATTTACGAGTGAAATTTGTGCAAATCCTTACTTTTAGAGGAAGGTGAAGTCGTAACAAGGTTACCGTAGGT	Eukaryota	Stramenopiles	Ochrophyta	Dictyochophyceae	Dictyochophyceae_X	Pedinellales	NA	NA	0	0	0	0	0	0	0	0	0	0	0	0	0	0	0	0	0	0	0	0	3	0	0	0	0	0	0	0	0	0	0	0	0	18	0	0	0	0	0	0	0
GCACCTACCGATCGAAGGTCATGATGAGCCCTCAGGACAGTCGACTCTGGCCTCACGGCCGGTGTTGGTTGAAATTTGTGCAAATCCTTATCTTTAGAGGAAGGTGAAGTCGTAACAAGGTTACCGTAGGTGA	Eukaryota	Stramenopiles	Ochrophyta	Dictyochophyceae	Dictyochophyceae_X	Pedinellales	Pseudopedinella	Pseudopedinella_elastica	0	3	2	0	0	0	0	4	0	0	0	0	0	0	0	0	0	0	0	0	0	0	0	0	0	0	0	0	0	0	0	0	0	0	0	0	0	0	0	0	0
GCACCTACCGATCGAAGGTCATGATGAGCCCTCAGGACAGTTGTTGGCACCTCGCAAGGGGAGCCTTCGGCTGAAATTTGTGCAAATCCTTATCTTTAGAGGAAGGTGAAGTCGTAACAAGGTTACCGTAGGT	Eukaryota	Stramenopiles	Ochrophyta	Dictyochophyceae	Dictyochophyceae_X	Pedinellales	Pedinella	Pedinella_sp.	0	0	0	0	0	0	0	0	0	0	0	0	0	0	0	0	0	0	0	0	0	0	0	0	0	0	0	0	0	0	5	0	0	4	0	0	0	0	0	0	0
GCACCTACCGATCGAAGGTCATGATGAGGCCTCAGGACTCTTGTTCGTGCCCTTACCGGCGCTTTCGGGGGAAATTTGTCCAAATCCTTGCCTTTAGAGGAAGGTGAAGTCGTAACAAGGTTACCGTAGGTGA	Eukaryota	Stramenopiles	Ochrophyta	Dictyochophyceae	Dictyochophyceae_X	NA	NA	NA	0	0	0	0	0	0	0	0	1	0	0	0	0	0	0	0	0	0	0	0	0	0	0	0	0	0	0	0	0	0	0	0	0	0	0	0	0	0	4	0	0
GCACCTACCGATCGAAGGTCATGATGAGGCCTCAGGACTTTTGGTGTTGCCTTCACGGGCGCCATCGGAGGGAATTTGTCCAAATCCTTGCCTTTAGAGGAAGGTGAAGTCGTAACAAGGTTACCGTAGGTGA	Eukaryota	Stramenopiles	Ochrophyta	Dictyochophyceae	Dictyochophyceae_X	Pedinellales	NA	NA	0	0	0	0	0	0	0	0	0	0	0	0	0	0	0	0	0	0	5	0	0	0	0	0	0	0	0	0	0	0	0	0	0	0	0	0	0	0	1	0	0
GCACCTACCGATCGAAGGTCATGATGAGTCGTTAGGACCACTGATTTTGCCTTCACAGGCTTTTTTAGTGGAAATTTCTGCAAATCCTTGCCTTTAGAGGAAGGTGAAGTCGTAACAAGGTTACCGTAGGTGA	Eukaryota	Stramenopiles	Ochrophyta	Dictyochophyceae	Dictyochophyceae_X	Pedinellales	Pteridomonas	Pteridomonas_danica	0	0	0	1	0	0	0	0	0	0	0	0	0	0	0	0	0	0	0	0	0	0	0	0	0	0	0	0	0	0	0	0	0	0	0	0	0	0	0	0	0
GCACCTACCGATCGAAGGTAATGATGAGCCCTCAGGACTTCCGCTGGCGTCCCTCACGGGATGCCTTTGGGGGAAATTTGTGCAAATCCTTACTTTTAGAGGAAGGTGAAGTCGTAACAAGGTTACCGTAGGT	Eukaryota	Stramenopiles	Ochrophyta	Dictyochophyceae	Dictyochophyceae_X	Pedinellales	Pedinella	Pedinella_sp.	0	0	0	0	0	0	0	0	0	0	0	0	0	0	0	0	0	0	0	0	0	0	0	0	0	0	0	0	0	0	0	0	0	0	0	0	0	0	0	0	0
GCACCTACCGATCGAAGGTCATGATGAGCCCTCAGGATAGTTGTTTGGTCCATGGTGGGCTCGGCCCTTTTGTCCCACCATTTTTCGGCCCTTCACGGGTCCTTACGGTTAGAATTTGTGCAAATCCTTGCCTTTAGAGGAAGGTGAAGTCGTAACAAGGTTACC	Eukaryota	Stramenopiles	Ochrophyta	Dictyochophyceae	Dictyochophyceae_X	Pedinellales	Pedinella	Pedinella_sp.	0	0	0	0	0	0	0	0	0	0	0	0	0	0	0	0	0	0	0	0	0	0	0	0	0	0	0	0	0	0	0	0	0	0	0	0	0	0	0	0	0
GCACCTACCGATCGAAGGTGATGATGAGTTGTTTGGACTCCTGCTTGAGTCTCTCACGAGACCCTTGCGGGGGAAATTTCTGCTAATCCTCACTTTTAGAGGAAGGTGAAGTCGTAACAAGGTTACCGTAGGT	Eukaryota	Stramenopiles	Ochrophyta	Dictyochophyceae	Dictyochophyceae_X	Pedinellales	NA	NA	4	5	26	9	37	13	13	0	47	12	0	0	0	4	3	0	4	4	2	0	0	0	3	0	0	0	0	0	0	0	0	0	0	0	0	0	0	0	3	0	0
CGTCGCACCTACCGATTGAATGATTCGGTGAAGCTTTCGGATTGCGCCACTGGCCTCGGTCGGCAGCGTGAGAAGTTATCTAAACCTCATCATTTAGAGGAAGGTGAAGTCGTAACAAGGTTTCCGTAGGTGAACCT	Eukaryota	Stramenopiles	Ochrophyta	Eustigmatophyceae	Eustigmatophyceae_X	Eustigmatophyceae_XX	Nannochloropsis	Nannochloropsis_limnetica	9	5	13	11	12	25	9	0	15	12	0	18	0	9	0	0	0	7	0	10	7	0	10	8	0	9	8	0	4	17	4	4	17	0	12	8	2	36	0	3	54
GCACCTACCGATTGAATGATTCGGTGAAAATTCCGGACTGATGTCAAGACACCCTCGGGTGATTTGATATTAGGAAGTTATTTAAACCTCATCATTTAGAGGAAGGTGAAGTCGTAACAAGGTTTCCGTAGGT	Eukaryota	Stramenopiles	Ochrophyta	NA	NA	NA	NA	NA	4	13	15	38	0	15	22	0	15	33	0	64	0	65	54	0	68	54	0	60	62	11	74	113	22	106	133	17	146	163	5	114	208	4	88	174	66	180	0	54	154
GCACCTACCGATTGAATGGTTCGGTGAAATCTCCGGACGAGGCCCATTCGGGGAAACTTGACTGGGCCCTGAAAGCTGATTAAACCTCATCATTTAGAGGAAGGTGAAGTCGTAACAAGGTTTCCGTAGGTGA	Eukaryota	Stramenopiles	Ochrophyta	NA	NA	NA	NA	NA	4	8	7	12	0	0	8	0	9	10	0	18	0	15	9	0	16	17	0	23	8	9	19	14	12	25	27	0	61	35	0	58	35	0	42	35	40	55	0	56	62
GCACCTACCGATTGAATGGTCCGGTGAAATTTCGGGATCGGAGAATCGTTGGTTTACTCCGACTTTTCCTCGAGAACTTACTTAAACCTTATCATTTAGAGGAAGGTGAAGTCGTAACAAGGTTTCCGTAGGT	Eukaryota	Stramenopiles	Ochrophyta	NA	NA	NA	NA	NA	13	0	10	3	7	7	14	16	5	11	19	7	34	17	16	14	18	34	30	10	22	20	0	0	11	9	0	25	9	3	34	22	0	19	6	7	27	0	4	37	0
GCACCTACCGATTGAATGATTCGGTGAAAATTTCGGACTGTGGTGTTGAGGCCCTCGGGCTTTAGCGTCGTGGGAAGTTATTTAAACCTCATCATTTAGAGGAAGGTGAAGTCGTAACAAGGTTTCCGTAGGT	Eukaryota	Stramenopiles	Ochrophyta	NA	NA	NA	NA	NA	6	7	22	9	14	15	16	0	17	9	0	20	0	8	11	0	5	0	0	0	5	0	0	0	0	7	10	0	7	5	0	7	16	0	11	13	7	23	0	17	27
GCACCTACCGATTGAATGATTCGGTGAAAATCTCGGACTGAAGTTAAGACGCCCTAGGGCGACCTAGCCTTGGGAAGTTATTTAAACCTCATCATTTAGAGGAAGGTGAAGTCGTAACAAGGTTTCCGTAGGT	Eukaryota	Stramenopiles	Ochrophyta	NA	NA	NA	NA	NA	1	5	19	31	13	15	15	0	32	24	0	17	0	20	20	0	20	14	0	7	8	0	8	13	0	10	11	0	0	16	0	11	0	0	5	0	4	9	0	0	7
GCACCTACCGATTGAATGATTCGGTGAAACTTTCGGACCGTAGTGGGGACGCTTTCGGGCGACCTTGCTGTGGGAAGTTATTTAAACCTCATCATTTAGAGGAAGGTGAAGTCGTAACAAGGTTTCCGTAGGT	Eukaryota	Stramenopiles	Ochrophyta	NA	NA	NA	NA	NA	0	10	9	40	13	21	18	0	20	30	0	75	0	22	39	0	0	23	0	0	11	0	0	26	0	0	4	0	0	7	0	0	0	0	0	0	0	0	0	0	0
GCACCTACCGATTGAATGGTTCGGTGAAATCTCCGGACGGGGACTCGGGGGAGCAATCCTCCGGGGCCCTGAAAGCTGATTAAACCTCATCATTTAGAGGAAGGTGAAGTCGTAACAAGGTTTCCGTAGGTGA	Eukaryota	Stramenopiles	Ochrophyta	NA	NA	NA	NA	NA	1	0	4	5	7	0	17	0	13	10	10	0	0	9	0	0	13	0	7	7	0	11	16	19	0	16	8	0	18	8	0	16	0	0	27	15	19	17	0	14	23
GCACCTACCGATTGAATGGTTCGGTGAAATCTCCGGACGGGAACTCGGGGGGGCAACCTCCCGGGGTCCTGAAAGCTGATTAAACCTCATCATTTAGAGGAAGGTGAAGTCGTAACAAGGTTTCCGTAGGTGA	Eukaryota	Stramenopiles	Ochrophyta	NA	NA	NA	NA	NA	0	15	2	0	0	0	0	0	0	3	0	12	0	9	0	0	9	4	0	13	13	0	9	0	0	17	12	8	16	11	5	19	22	0	22	0	20	20	0	25	24
GCACCTACCGATTGAATGATTCGGTGAAACTTTCGGACTATTTATGGTAACTCTCGGGTAACCTTAGATGGGAAGTTATTTAAACCTCATCATTTAGAGGAAGGTGAAGTCGTAACAAGGTTTCCGTAGGTGA	Eukaryota	Stramenopiles	Ochrophyta	NA	NA	NA	NA	NA	0	0	12	1	8	0	4	0	14	0	3	5	0	8	8	0	0	6	16	3	3	18	0	0	0	0	0	47	0	0	43	0	0	61	0	0	5	0	4	29	0
GCACCTACCGATTGAATGATTCGGTGAAAATTTCGGACTGTAGTGAGGAGGCCCTCGGGCCGCTTCGCCGTGGGAAGTTATTTAAACCTCATCATTTAGAGGAAGGTGAAGTCGTAACAAGGTTTCCGTAGGT	Eukaryota	Stramenopiles	Ochrophyta	NA	NA	NA	NA	NA	0	0	0	7	10	19	15	22	0	0	33	0	47	17	17	20	19	10	28	11	17	24	7	0	0	0	0	0	0	0	0	0	0	0	0	0	0	0	31	0	0
GCACCTACCGATTGAATGGTTCGGTGAAATCTCCGGACGGGGTCCCAGGGGGGCAACCTTCAGGGGCCTTGAAAGCTGATTAAACCTCATCATTTAGAGGAAGGTGAAGTCGTAACAAGGTTTCCGTAGGTGA	Eukaryota	Stramenopiles	Ochrophyta	NA	NA	NA	NA	NA	0	0	0	1	0	0	0	0	6	0	0	5	0	5	3	0	6	2	0	8	0	0	5	4	0	7	7	0	14	3	0	20	0	0	14	4	13	7	0	10	8
GCACCTACCGATTGAATGATTCGGTGAAAATCTAGGACTAGAGCGAAGACACCCTCGGGCGACTTTGCTTTGGGAATTCATTTAAACCTCATCATTTAGAGGAAGGTGAAGTCGTAACAAGGTTTCCGTAGGT	Eukaryota	Stramenopiles	Ochrophyta	NA	NA	NA	NA	NA	43	45	0	8	0	0	0	0	0	0	0	0	0	0	0	0	0	0	0	0	0	0	0	0	0	0	0	0	0	0	0	0	0	0	0	0	0	0	0	0	0
GCACCTACCGATTGAATGATTCGGTGAAGATTCCGGACTTGAGCGTTGAGACCTTCGGGTCACTGCGTTTGGGGAAGTTATCTAAACCTCATCATTTAGAGGAAGGTGAAGTCGTAACAAGGTTTCCGTAGGT	Eukaryota	Stramenopiles	Ochrophyta	NA	NA	NA	NA	NA	0	0	0	0	3	0	7	22	0	17	39	0	36	14	0	13	7	0	21	0	11	17	0	0	0	0	0	11	0	0	0	0	0	0	0	0	0	0	0	0	0
GCACCTACCGATTGAATGATTCGGTGAAAATCTCGGACTGTGATCTTGATGCCTTCGGGCAACTGGGTTGTGGGAAGTTGTTTAAACCTCATCATTTAGAGGAAGGTGAAGTCGTAACAAGGTTTCCGTAGGT	Eukaryota	Stramenopiles	Ochrophyta	NA	NA	NA	NA	NA	0	0	12	0	12	0	21	19	8	0	0	0	0	0	0	0	0	0	16	0	0	16	0	0	0	0	0	17	0	0	5	0	0	7	0	0	0	0	15	0	0
GCACCTACCGATTGAATGATTCGGTGAAACTTTCAGACCGAAGCGAAGACGCCCTCGGGCGACTTTGCCTTGGGAAGTTATTTAAACCTCATCATTTAGAGGAAGGTGAAGTCGTAACAAGGTTTCCGTAGGT	Eukaryota	Stramenopiles	Ochrophyta	NA	NA	NA	NA	NA	36	42	0	0	0	0	0	0	0	0	0	0	0	0	0	0	0	0	0	0	0	0	0	0	0	0	0	0	0	0	0	0	0	0	0	0	0	0	0	0	0
GCACCTACCGATTGAATGATTCGGTGAAAATTTCGGACCGTGGCTTGGACGCCCTCGGGCGACTTTGCCGTGGGAAGTTATTTAAACCTCATCATTTAGAGGAAGGTGAAGTCGTAACAAGGTTTCCGTAGGT	Eukaryota	Stramenopiles	Ochrophyta	NA	NA	NA	NA	NA	24	24	0	0	0	0	10	0	0	0	0	0	0	0	0	0	0	0	0	0	0	0	0	0	0	0	0	0	0	0	0	0	0	0	0	0	0	0	0	0	0
GCACCTACCGATTGAATGATTCGGTGAAAATTTCGGACTGTGGTTTGGACGCCCTCGGGCGACTTTGCCGTGGGAAGTTATTTAAACCTCATCATTTAGAGGAAGGTGAAGTCGTAACAAGGTTTCCGTAGGT	Eukaryota	Stramenopiles	Ochrophyta	NA	NA	NA	NA	NA	22	23	0	2	0	0	0	0	0	0	0	0	0	0	0	0	0	0	0	0	0	0	0	0	0	0	0	0	0	0	0	0	0	0	0	0	0	0	0	0	0
GCACCTACCGATTGAATGATTCGGTGAAAATTTCGGACTGTAGTGAGGAGGCCCTCGGGCCACTTCGCCGTGGGAAGTTATTTAAACCTCATCATTTAGAGGAAGGTGAAGTCGTAACAAGGTTTCCGTAGGT	Eukaryota	Stramenopiles	Ochrophyta	NA	NA	NA	NA	NA	6	2	11	2	0	0	0	0	0	0	0	0	0	0	0	0	0	0	0	0	0	0	0	0	0	0	0	0	0	0	0	0	0	0	0	0	0	0	0	7	10
GTCGCACCTACCGATTGAATGATTCGGTGAAAATTTCGGACTATCTATTTCGGCCCTGCTGACTTGGGTGGGAAGTTATTTAAACCTCATCATTTAGAGGAAGGTGAAGTCGTAACAAGGTTTCCGTAGGTGAACC	Eukaryota	Stramenopiles	Ochrophyta	NA	NA	NA	NA	NA	0	0	0	1	0	0	0	0	0	0	0	5	0	0	0	0	0	0	0	0	0	0	0	0	0	0	0	0	0	0	0	0	0	0	0	0	4	6	0	19	0
GCACCTACCGATTGAATGATTCGGTGAAAATCTCGGACTGTGATTCGGATGCCTTCGGGCAACTGAGTTGTGGGAAGTTGTTTAAACCTCATCATTTAGAGGAAGGTGAAGTCGTAACAAGGTTTCCGTAGGT	Eukaryota	Stramenopiles	Ochrophyta	NA	NA	NA	NA	NA	0	0	0	0	0	0	0	0	0	0	0	0	0	0	0	0	0	0	0	0	0	0	0	0	0	0	0	0	0	0	0	0	0	0	0	0	0	0	61	0	0
GCACCTACCGATTGGATGGTTCGGTGAAACTCTCGGACCGTAGCAGAGAAACCTTCGGGTTACTTTGTTGTGGGAAGTTATTTAAACCTCATCATCTAGAGGAAGGTGAAGTCGTAACAAGGTTTCCGTAGGT	Eukaryota	Stramenopiles	Ochrophyta	NA	NA	NA	NA	NA	0	0	1	4	0	0	0	0	0	0	0	0	0	0	5	0	0	0	0	0	0	0	0	0	0	0	0	0	0	2	0	0	6	0	0	0	0	4	0	3	0
GCACCTACCGATTGAATGATTCGGTGAAAATTTCGGATCGTAGCTCAGACGCCCTCGGGCGACTTTGCCGTGAGAAGTTATTTAAACCTCATCATTTAGAGGAAGGTGAAGTCGTAACAAGGTTTCCGTAGGT	Eukaryota	Stramenopiles	Ochrophyta	NA	NA	NA	NA	NA	14	18	0	0	0	0	0	0	0	0	0	0	0	0	0	0	0	0	0	0	0	0	0	0	0	0	0	0	0	0	0	0	0	0	0	0	0	0	0	0	0
GCACCTACCGATTGAATGATTCGGTGAAAATCTCGGACTGTGATTTAGATGCCTTCGGGCAACTGAGTTGTGGGAAGTTATTTAAACCTCATCATTTAGAGGAAGGTGAAGTCGTAACAAGGTTTCCGTAGGT	Eukaryota	Stramenopiles	Ochrophyta	NA	NA	NA	NA	NA	0	0	0	0	0	0	0	0	0	0	0	0	17	0	0	0	0	0	29	0	0	13	0	0	0	0	0	0	0	0	0	0	0	0	0	0	0	0	0	0	0
GCACCTACCGATTGAATGTTTCGGTGAAACTTTCGGACCGTGGTCTTTCGTACTTGTGCGTTTGACTATGGGAAGTTATTTAAACCTCAACATTTAGAGGAAGGTGAAGTCGTAACAAGGTTTCCGTAGGTGA	Eukaryota	Stramenopiles	Ochrophyta	NA	NA	NA	NA	NA	0	0	0	0	0	0	0	0	0	1	19	0	20	2	0	15	0	6	4	0	0	0	0	0	0	0	0	0	0	0	0	0	0	4	0	0	0	0	0	0	0
GCACCTACCGATTGAATGATTCGGTGAAGATTCCGGACTTGAGCGTTGAGACCTTCGGGTCACAGCGTTTGGGGAAGCTATCTAAACCTCATCATTTAGAGGAAGGTGAAGTCGTAACAAGGTTTCCGTAGGT	Eukaryota	Stramenopiles	Ochrophyta	NA	NA	NA	NA	NA	0	0	0	0	0	0	0	0	0	0	31	0	26	0	6	0	0	0	0	0	0	0	0	0	0	0	0	0	0	0	0	0	0	0	0	0	0	0	0	0	0
CGCACCTACCGATTGAATGGTTCGGTGAAATCCTCGGATTGAGGGGTCCCCGCTTCGGCGGTGCCCCTTGAGAAGTTGATTAAACCTCATCATTTAGAGGAAGGTGAAGTCGTAACAAGGTTTCCGTAGGTGAA	Eukaryota	Stramenopiles	Ochrophyta	NA	NA	NA	NA	NA	0	0	0	0	0	0	0	0	0	0	0	0	0	0	0	0	0	0	1	0	0	0	0	0	0	0	0	8	0	0	9	0	0	13	3	0	3	0	0	1	0
GCACCTACCGATTGAATGATTCGGTGAAACTTTCGGACTATTTATGGTAACTCTCGGGTAACCATAGATGGGAAGTTATTTAAACCTCATCATTTAGAGGAAGGTGAAGTCGTAACAAGGTTTCCGTAGGTGA	Eukaryota	Stramenopiles	Ochrophyta	NA	NA	NA	NA	NA	0	0	0	0	0	0	0	0	0	0	0	0	0	0	0	0	0	0	0	0	0	0	0	0	0	0	0	0	0	0	31	3	0	0	0	0	0	0	0	0	0
GCACCTACCGATTGAATGGTCCGGTGAATTATCGGGATCGGGTGACTTCTGGTTTACTCTGGTTGTTATTCGAGAACTTTCATAAACCTTATCATTTAGAGGAAGGTGAAGTCGTAACAAGGTTTCCGTAGGT	Eukaryota	Stramenopiles	Ochrophyta	NA	NA	NA	NA	NA	1	4	0	0	0	0	0	0	0	0	0	0	0	0	0	0	0	0	0	0	0	0	0	0	0	0	1	0	0	0	0	0	0	0	0	0	6	0	0	0	1
CGTCGCACCTACCGATTGAATGGTTCGGTGAAATCTTCGGACTCTGGCTGGGGCTTCGGCTACCACTGGGGAAAGTTGATTAAACCTCATCATTTAGAGGAAGGTGAAGTCGTAACAAGGTTTCCGTAGGTGAACCT	Eukaryota	Stramenopiles	Ochrophyta	NA	NA	NA	NA	NA	0	0	0	0	0	0	0	0	0	0	0	0	0	0	0	0	0	0	0	0	0	0	0	0	0	0	7	0	0	0	3	0	0	0	0	0	0	8	0	0	0
GCACCTACCGATTGAATGATTCGGTGAAAATTTCGGATCGTAGCTCAGATGCCCTCGGGCGACTCTGCCGTGAGAAGTTATTTAAACCTCATCATTTAGAGGAAGGTGAAGTCGTAACAAGGTTTCCGTAGGT	Eukaryota	Stramenopiles	Ochrophyta	NA	NA	NA	NA	NA	15	0	0	0	0	0	0	0	0	0	0	0	0	0	0	0	0	0	0	0	0	0	0	0	0	0	0	0	0	0	0	0	0	0	0	0	0	0	0	0	0
GCACCTACCGATTGAATGATTCGGTGAAAATTCCGGACTGATGCCAAGACACCCTCGGGTGATTTGATATTGGGAAGTTATTTAAACCTCATCATTTAGAGGAAGGTGAAGTCGTAACAAGGTTTCCGTAGGT	Eukaryota	Stramenopiles	Ochrophyta	NA	NA	NA	NA	NA	5	0	0	0	2	0	0	0	9	0	0	0	0	0	0	0	0	0	0	0	0	0	0	0	0	0	0	0	0	0	0	0	0	0	0	0	0	0	0	0	0
GCACCTACCGATTGAATGGTTCGGTGAAAATTTCGGACTGCGGCTTCTTTTGCCTTGTGCAATTGATTCGTGGAAAGTTGTTTAAACCTCATCATTTAGAGGAAGGTGAAGTCGTAACAAGGTTTCCGTAGGT	Eukaryota	Stramenopiles	Ochrophyta	NA	NA	NA	NA	NA	0	0	0	0	0	0	0	0	0	0	0	0	0	0	0	0	0	0	0	0	0	0	0	0	0	0	0	2	0	0	0	0	0	4	0	0	0	0	12	0	0
GCACCTACCGATTGAATGGTCCGGTGAAAATTTCGGACTGTGGCAGCGCCCCCTTCACTGGGGGTGCTGCTGTGGGAAGTTATTTAAACCTTACCATTTAGAGGAAGGTGAAGTCGTAACAAGGTTTCCGTAG	Eukaryota	Stramenopiles	Ochrophyta	NA	NA	NA	NA	NA	7	6	0	2	0	0	0	0	0	0	0	0	0	0	0	0	0	0	0	0	0	0	0	0	0	0	0	0	0	0	0	0	0	0	0	0	0	0	0	0	0
GCACCTACCGATTGAATGATTCGGTGAAAATTTCGGACTGTAGTGTCGTAACCCTCGGGTCACTTCGCCGCGGGAAGTTATTTAAACCTCATCATTTAGAGGAAGGTGAAGTCGTAACAAGGTTTCCGTAGGT	Eukaryota	Stramenopiles	Ochrophyta	NA	NA	NA	NA	NA	0	0	0	0	0	0	0	13	0	0	4	0	0	0	0	0	0	0	0	0	0	0	0	0	0	0	0	0	0	0	0	0	0	0	0	0	0	0	1	0	0
GCACCTACCGATTGAATGGTTCGGTGAAATCTCCGGATCGAGGCACGGCGTCGCAAGACTCCGTGTTTTGAGAAGTTGATTAAACCTCATCATTTAGAGGAAGGTGAAGTCGTAACAAGGTTTCCGTAGGTGA	Eukaryota	Stramenopiles	Ochrophyta	NA	NA	NA	NA	NA	0	0	0	0	0	0	0	0	0	0	5	0	14	0	0	0	0	0	1	0	0	0	0	0	0	0	0	0	0	0	0	0	0	0	0	0	0	0	0	0	0
GCACCTACCGATTGAATGGTCCGGTGAATTATCGGGATCGGATGACTTCTGGTTTACTCTGGTTGTTATTCGAGAACTTTCATAAACCTTATCATTTAGAGGAAGGTGAAGTCGTAACAAGGTTTCCGTAGGT	Eukaryota	Stramenopiles	Ochrophyta	NA	NA	NA	NA	NA	0	0	0	0	0	0	0	0	0	0	0	0	0	0	0	0	0	0	0	0	0	0	0	0	0	0	0	0	0	0	0	0	0	0	0	0	0	0	0	12	0
GCACCTACCGATTGAATGATTCGGTGAAAATTTCGGACTGTAGTAAGAAGGCCCTCGGGCCATTTTACCGTGGGAAGTTATTTAAACCTCATCATTTAGAGGAAGGTGAAGTCGTAACAAGGTTTCCGTAGGT	Eukaryota	Stramenopiles	Ochrophyta	NA	NA	NA	NA	NA	0	0	0	0	0	0	0	0	0	0	0	0	0	0	4	0	0	0	0	0	0	8	0	0	0	0	0	0	0	0	0	0	0	0	0	0	0	0	0	0	0
GCACCTACCGATTGAATGATTTGGTAAAAATCTTCGACTGTGATTTGGATGCTCCCGGGAAACTGAGTTGTGGGAAGTTGTTTAAACCTCATCATTTAGAGGAAGGTGAAGTCGTAACAAGGTTTCCGTAGGT	Eukaryota	Stramenopiles	Ochrophyta	NA	NA	NA	NA	NA	0	0	0	0	0	0	0	0	0	0	0	0	0	0	0	0	0	0	0	0	0	0	0	0	0	0	0	0	0	0	0	0	0	0	0	0	0	0	0	0	0
GCACCTACCGATTGAATGGTTCGGTGAAATCTCCGGATTAACGGTTCTCCGGGAAACCAGGGAGCAGTTGAGAAGCTGATTAAACCTCATCATTTAGAGGAAGGTGAAGTCGTAACAAGGTTTCCGTAGGTGA	Eukaryota	Stramenopiles	Ochrophyta	NA	NA	NA	NA	NA	0	0	0	0	0	0	0	0	0	0	0	0	0	0	0	0	4	0	0	0	0	0	0	0	0	0	0	0	0	0	0	0	0	0	0	0	0	0	0	0	0
GCACCTACCGATTGAATGATTCGGTGAAACTTTCAGACCGAAGCGAAGACGCCCTCGGGCGACTTTGCATTGGGAAGTTATTTAAACCTCATCATTTAGAGGAAGGTGAAGTCGTAACAAGGTTTCCGTAGGT	Eukaryota	Stramenopiles	Ochrophyta	NA	NA	NA	NA	NA	0	0	0	1	0	0	0	0	0	0	0	0	0	0	0	0	0	0	0	0	0	0	0	0	0	0	0	0	0	0	0	0	0	0	0	0	0	0	0	0	0
GCACCTACCGATTGAATGATTCGGTGAAGATTCCGGACTCGAGCGCAGAGACCTTCGGGTCACTGTGTTTGGGGAAGCTATCTAAACCTCATCATTTAGAGGAAGGTGAAGTCGTAACAAGGTTTCCGTAGGT	Eukaryota	Stramenopiles	Ochrophyta	NA	NA	NA	NA	NA	3	0	0	0	0	0	0	0	0	0	0	0	0	0	0	0	0	0	0	0	0	0	0	0	0	0	0	0	0	0	0	0	0	0	0	0	0	0	0	0	0
GCACCTACCGATTGAATGGTCCGGTGAATTATCGGGATCTTAGAACTTCTGGTTTACTCTGGTTGTTATTCGAGAACTTTCATAAACCTTATCATTTAGAGGAAGGTGAAGTCGTAACAAGGTTTCCGTAGGT	Eukaryota	Stramenopiles	Ochrophyta	NA	NA	NA	NA	NA	0	0	0	0	0	0	0	0	0	0	0	0	0	0	0	0	0	0	2	0	0	0	0	0	0	0	0	0	0	0	0	0	0	0	0	0	0	0	0	0	0
GCACCTACCGATTGAATGGTTCGGTGAAATCTTCGGATCGACGGCTTTCTCGCCGCAAGGTGGGGGGTCGCTGAGAAGTTGATTAAACCTCATCATTTAGAGGAAGGTGAAGTCGTAACAAGGTTTCCGTAGG	Eukaryota	Stramenopiles	Ochrophyta	NA	NA	NA	NA	NA	0	0	0	0	0	0	0	0	0	0	0	0	0	0	0	0	0	0	2	0	0	0	0	0	0	0	0	0	0	0	0	0	0	0	0	0	0	0	0	0	0
TACAGTACACACCGCCCGTCGCTACTACCGATTGAATGATTTAGTGAGGCCTTCGGACGGGCTTGCTGTAGGAAGTTATTTAAACCTCATCATTTAGAGGAAGGTGAAGTTGTAACAAGGTTTCTGTAGGTGAACCTGCAGAAGGATCAAGAC	Eukaryota	Stramenopiles	Ochrophyta	NA	NA	NA	NA	NA	0	0	0	0	0	0	0	0	0	0	0	0	0	0	0	2	0	0	0	0	0	0	0	0	0	0	0	0	0	0	0	0	0	0	0	0	0	0	0	0	0
GCACCTACCGATTGAATGGTCCGGTGAAATTTCGGGATCGGAGAATCGTTGGTTTACTCCGACTTTTCTTCGAGAACTTACTTAAACCTTATCATTTAGAGGAAGGTGAAGTCGTAACAAGGTTTCCGTAGGT	Eukaryota	Stramenopiles	Ochrophyta	NA	NA	NA	NA	NA	0	17	0	5	0	0	0	0	0	0	0	0	0	0	0	0	0	0	0	0	0	0	5	0	0	0	0	0	0	0	0	0	0	0	0	0	0	8	0	0	11
GCACCTACCGATTGAGCGTCTCGGTGAAATGTTCGGACAGGTGGGGTGTGCGCCTCTGGTGCGCGCCCCGCTCGAAAGTTCAGTAAACCTCGACGCTTAGAGGAAGGTGAAGTCGTAACAAGGTTTCCGTAGG	Eukaryota	Stramenopiles	Ochrophyta	NA	NA	NA	NA	NA	6	3	2	0	2	0	0	0	6	0	0	1	0	0	0	0	0	4	0	0	0	0	7	0	0	4	0	0	4	5	0	0	0	0	0	2	0	3	0	0	3
GCACCTACCGATTGAATAGCTCGGTGAAATTTTCAGATCGTAGCCAAGACACCCTTGTGGTGACTAGGAAATGAGAAGTAAATTAAACCTCGTTGTTTAGAGGAAGGTGAAGTCGTAACAAGGTTTCCGTAGG	Eukaryota	Stramenopiles	Ochrophyta	NA	NA	NA	NA	NA	0	0	0	0	0	0	0	0	0	0	0	0	0	0	0	0	0	0	0	0	0	0	0	0	0	0	0	0	0	0	0	0	0	3	0	0	0	0	0	0	0
CCGCCCGTCACCTCGTGGGAATAGGGTAAGCCAAAAATTGATGAATAATTTAATTTTTGTTGAATATACATTATTTTAAATTCTGGCGGACTCTGTAACTATGATGAAGTCGTAACAAGGTAATCGTAGGTGAACCTGCAGA	Eukaryota	Stramenopiles	Oomycota	NA	NA	NA	NA	NA	0	0	0	0	0	0	0	0	0	1	0	0	0	0	0	0	0	0	0	2	0	0	0	0	0	0	0	0	5	0	0	0	0	0	0	0	0	0	0	0	0
TCGCACCTACCGATTGAATGGTTCGGTGAAATCCTCGGACTGGGGGTTACTCCTTCGGGGGACGCTCTCGGGAAGTTGATTAAACCTCATCATTTAGAGGAAGGTGAAGTCGTAACAAGGTTTCCGTAGGTGAAC	Eukaryota	Stramenopiles	Ochrophyta	Pelagophyceae	Sarcinochrysidales	Sarcinochrysidaceae	NA	NA	0	0	0	2	0	0	0	0	0	0	0	3	0	0	0	0	0	0	0	0	0	0	0	0	0	0	9	0	0	11	0	0	12	0	0	11	0	18	0	0	28
CGCACCTACCGATTGAATGGTTCGGTGAAATCCTCGGACTTTGGGTCTTGCCTTTCGGGGTGGGCTCTTGGGAAGTTGATTAAACCTCATCATTTAGAGGAAGGTGAAGTCGTAACAAGGTTTCCGTAGGTGAA	Eukaryota	Stramenopiles	Ochrophyta	Pelagophyceae	Sarcinochrysidales	Sarcinochrysidaceae	Sargassococcus	NA	0	0	0	0	0	0	0	0	0	0	0	0	0	0	0	0	0	0	0	0	0	0	0	0	0	0	2	0	0	2	0	5	0	0	6	4	3	5	0	4	15
TCGCACCTACCGATTGAACGGTTCGGTGAAATCCTCGGACCTTGGGCTGTGCTTTCGGGCGCTTCTCGGGGGAAGTTGATTAAACCTCATCGTTTAGAGGAAGGTGAAGTCGTAACAAGGTTTCCGTAGGTGAAC	Eukaryota	Stramenopiles	Ochrophyta	Pelagophyceae	Sarcinochrysidales	Sarcinochrysidaceae	NA	NA	0	0	0	0	0	0	0	0	0	0	0	0	0	0	0	0	0	0	0	3	0	0	0	0	0	0	0	0	0	0	0	0	0	0	0	0	1	0	0	0	0
GCACCTACCGATTGAATGATTCGGTGAAAATTCTGGACTGTGGCTCGGACGCCTTCGGGCGACCTTGCTGTGGGAAGTTATTTAAACCTCATCATTTAGAGGAAGGTGAAGTCGTAACAAGGTTTCCGTAGGT	Eukaryota	Stramenopiles	Ochrophyta	Synurophyceae	Synurales	Synurales_X	Synura	Synura_glabra	275	257	34	9	174	147	185	144	99	122	56	0	59	19	64	28	174	100	21	340	40	68	68	0	23	55	0	26	100	0	0	45	0	0	27	0	11	0	0	14	0
GCACCTACCGATTGAATGATTCGGTGAAAATCTCGGACTGTGGCTCGGACGCCTTCGGGCGACCTTGCTGTAGGAAGTTATTTAAACCTCATCATTTAGAGGAAGGTGAAGTCGTAACAAGGTTTCCGTAGGT	Eukaryota	Stramenopiles	Ochrophyta	Synurophyceae	Synurales	Synurales_X	Mallomonas	Mallomonas_akrokomos	13	0	0	5	0	0	0	0	0	0	11	0	0	0	0	0	0	0	26	0	10	27	0	0	0	9	0	105	0	0	219	0	0	736	8	19	23	14	1008	38	36
GCACCTACCGATTGAATGATTCGGTGAAAATCTAGGACTAGAGCGAAGACGCCCTCGGGCGACTTTGCTTTGGGAATTCATTTAAACCTCATCATTTAGAGGAAGGTGAAGTCGTAACAAGGTTTCCGTAGGT	Eukaryota	Stramenopiles	Ochrophyta	Synurophyceae	Synurales	Synurales_X	NA	NA	142	225	120	155	52	111	22	0	14	34	0	26	0	6	5	0	0	9	0	0	0	0	0	0	0	0	0	4	0	0	0	0	0	0	0	0	0	2	0	0	4
GTCGCACCTACCGATTGAATGATTCGGTGAAAATTTCGGACTATCAGTTTCGGCCCTGCTGACTCAGGTGGGAAGTTATTTAAACCTCATCATTTAGAGGAAGGTGAAGTCGTAACAAGGTTTCCGTAGGTGAACC	Eukaryota	Stramenopiles	Ochrophyta	Synurophyceae	Synurales	Synurales_X	Synurales_XX	Synurales_XX_sp.	0	0	4	5	15	0	18	0	9	12	0	27	31	29	18	20	24	23	24	0	31	21	0	19	11	6	8	56	0	1	46	0	21	9	0	0	8	6	0	19	4
GCACCTACCGATTGAATGATTCGGTGAAACTTTCGGACTATTCATGGTATCACTTGTGGCACCTTGAGTGGGAAGTTATTTAAACCTCATCATTTAGAGGAAGGTGAAGTCGTAACAAGGTTTCCGTAGGTGA	Eukaryota	Stramenopiles	Ochrophyta	Synurophyceae	Synurales	Synurales_X	Synurales_XX	Synurales_XX_sp.	0	0	2	6	7	6	8	0	21	10	14	26	33	38	40	43	41	44	0	11	15	0	8	17	0	2	13	0	0	9	0	0	0	0	0	5	0	4	0	0	9
GCACCTACCGATTGAATGATTCGGTGAAAATTCCGGACTTTGGCTCGGTTGCCCTCGGGCGACTAGGCTGGTGGAAGTTATTTAAACCTCATCATTTAGAGGAAGGTGAAGTCGTAACAAGGTTTCCGTAGGT	Eukaryota	Stramenopiles	Ochrophyta	Synurophyceae	Synurales	Synurales_X	Mallomonas	Mallomonas_punctifera	61	33	3	0	8	10	0	0	0	4	0	0	0	8	0	0	6	0	10	3	0	0	5	0	0	8	0	0	0	0	3	0	0	0	6	0	0	0	0	0	0
GCACCTACCGATTGAATGATTCGGTGAAAATTCCGGACTGTGGCTCGGATGCCTCCGGGCAACCTTGCTGTAGGAAGTTATTTAAACCTCATCATTTAGAGGAAGGTGAAGTCGTAACAAGGTTTCCGTAGGT	Eukaryota	Stramenopiles	Ochrophyta	Synurophyceae	Synurales	Synurales_X	Mallomonas	NA	0	0	0	0	0	0	0	0	0	0	0	0	0	0	0	0	0	0	0	0	0	0	0	0	0	0	0	0	0	0	0	0	0	0	0	0	0	0	181	0	0
GCACCTACCGATTGAATGATTCGGTGAAAATTCTGGACCGTGGCTCGGACGCCTTCGGGCGACCTTGCTGTGGGAAGTCATTTAAACCTCATCATTTAGAGGAAGGTGAAGTCGTAACAAGGTTTCCGTAGGT	Eukaryota	Stramenopiles	Ochrophyta	Synurophyceae	Synurales	Synurales_X	Synura	Synura_mammillosa	66	50	0	0	0	0	0	0	0	0	0	0	0	0	0	0	0	0	0	0	0	0	0	0	0	0	0	0	0	0	0	0	0	0	0	0	0	0	0	0	0
GCACCTACCGATTGAATGATTCGGTGAAAATTCTGGACCGTGGCTCAGACGCCCTCGGGCGACTTTGCTATGGGAAGTTATTTAAACCTCATCATTTAGAGGAAGGTGAAGTCGTAACAAGGTTTCCGTAGGT	Eukaryota	Stramenopiles	Ochrophyta	Synurophyceae	Synurales	Synurales_X	NA	NA	15	46	1	0	0	28	9	6	12	11	0	0	0	4	0	0	0	0	0	4	6	7	10	0	0	7	0	0	0	0	0	0	0	0	0	0	0	0	0	0	0
GCACCTACCGATTGAATGATTCGGTGAAACTTTCGGACTATTCCTGGCGTCACTTGTGGCACCTGGAGTGGGAAGTTATTTAAACCTCATCATTTAGAGGAAGGTGAAGTCGTAACAAGGTTTCCGTAGGTGA	Eukaryota	Stramenopiles	Ochrophyta	Synurophyceae	Synurales	Synurales_X	Synurales_XX	Synurales_XX_sp.	0	0	7	0	5	0	10	25	0	17	27	0	0	0	0	0	0	5	16	0	0	18	0	0	8	0	0	22	0	0	13	0	0	7	0	0	0	0	1	1	0
GCACCTACCGATTGAATGATTCGGTGAAAATCTCGGACCGAAGCTAAGACGCCCTCGGGCGACTTGGTTTTGGGAAGTCATTTAAACCTCATCATTTAGAGGAAGGTGAAGTCGTAACAAGGTTTCCGTAGGT	Eukaryota	Stramenopiles	Ochrophyta	Synurophyceae	Synurales	Synurales_X	Synura	NA	0	0	0	0	10	0	0	0	20	0	0	6	0	20	0	0	17	11	0	7	12	0	5	0	0	7	7	0	0	11	0	0	0	0	0	0	7	0	0	23	0
GCACCTACCGATTGAATGATTCGGTGAAAATTCCGGACTGTGGCTCGGACGCCTTCGGGCGACTTTGCTGTAGGAAGTTATTTAAACCTCATCATTTAGAGGAAGGTGAAGTCGTAACAAGGTTTCCGTAGGT	Eukaryota	Stramenopiles	Ochrophyta	Synurophyceae	Synurales	Synurales_X	Mallomonas	NA	34	24	8	9	0	0	0	0	0	0	0	0	0	0	0	0	0	0	0	0	0	0	0	0	0	0	0	0	0	0	0	0	0	0	0	0	0	0	0	0	0
GCACCTACCGATTGAATGATTCGGTGAAAATTCCGGACTGTGGCTCGATTGCCTTCGGGCAGCCTTGCTGTAGGAAGTTATTTAAACCTCATCATTTAGAGGAAGGTGAAGTCGTAACAAGGTTTCCGTAGGT	Eukaryota	Stramenopiles	Ochrophyta	Synurophyceae	Synurales	Synurales_X	Mallomonas	NA	6	0	0	0	0	0	0	0	0	0	0	0	0	0	0	0	0	0	0	0	0	0	0	0	0	0	0	0	0	0	0	0	0	0	0	0	0	0	0	0	0
GCACCTACCGATTGAATGATTCGGTGAAAATTCCGGACTGTGGCTCGGATGCCTTCGGGCAACCTTGCTGTAGGAAGTTATTTAAACCTCATCATTTAGAGGAAGGTGAAGTCGTAACAAGGTTTCCGTAGGT	Eukaryota	Stramenopiles	Ochrophyta	Synurophyceae	Synurales	Synurales_X	Mallomonas	NA	88	69	8	16	35	35	56	227	38	79	372	12	360	84	120	341	164	233	686	71	281	723	29	48	540	70	46	1129	47	36	1302	75	64	1266	53	70	39	57	1926	85	99
GCTACTACCGATTGGATGGTCCGGTGAGAATTTCGGATCGTGATATTTCTCCCTTCACTGGGAAAGATATCGTGAGAAGTTATTCAAACCTTATTATCTAGAGGAAGTAAAAGTCGTAACAAGGTTTCCGTAG	Eukaryota	Stramenopiles	Opalozoa	MAST-12	MAST-12C	MAST-12C_X	MAST-12C_XX	MAST-12C_XX_sp.	10	9	8	14	0	12	12	0	6	11	0	20	0	23	16	0	14	14	0	19	12	9	17	27	7	16	42	0	26	38	0	14	34	0	47	30	40	51	0	17	26
GCTACTACCGATTGGATGGTCCGGTGAGAATTTCGGATCGTGATGAATCGTTCTTTACTGAACAGTTCATCGTGAGAAGTTATTCAAACTTTATTATCTAGAGGAAGTAAAAGTCGTAACAAGGTTTCCGTAG	Eukaryota	Stramenopiles	Opalozoa	MAST-12	MAST-12C	MAST-12C_X	MAST-12C_XX	MAST-12C_XX_sp.	2	0	10	0	29	12	12	0	0	0	0	8	0	0	0	0	0	0	0	0	0	0	0	13	0	0	13	0	0	5	0	0	12	0	0	0	0	0	0	0	0
GCTACTACCGATTGGATGGTCCGGTGAGAATTTCGGATCGTGAAGTCTAGCCCTTTACTGGGCAAGACTTCGTGAGAAGTTATTCAAACCTTATTATCTAGAGGAAGTAAAAGTCGTAACAAGGTTTCCGTAG	Eukaryota	Stramenopiles	Opalozoa	MAST-12	MAST-12C	MAST-12C_X	MAST-12C_XX	MAST-12C_XX_sp.	0	0	0	0	0	0	0	0	0	0	0	0	0	0	0	0	0	0	0	0	0	0	0	0	0	0	0	0	0	0	0	0	0	0	0	0	0	0	0	0	0
GCACCTACCGATTGAATGGTCCGGTGAAACCTTCGGACTGTGGCAACGTTGCTTCATTGGAGCGTCGCCGTGGGAAGTTGTTTAAACCTTACCATTTAGAGGAAGGTGAAGTCGTAACAAGGTTTCCGTAGGT	Eukaryota	Stramenopiles	Pseudofungi	MAST-2	MAST-2C	MAST-2C_X	MAST-2C_XX	MAST-2C_XX_sp.	112	105	90	123	47	99	124	105	46	112	15	114	11	92	61	0	32	68	14	30	54	21	31	80	0	28	78	9	25	82	14	29	88	8	13	68	37	104	63	61	93
GCACCTACCGATTGAATGGTCCGGTGAAACTTTTGGATCGTGGCACGGTTCGTCCTTGTGGCGGCCGCGTCGTGAAAAGTCAGTTAAACCTTATCATTTAGAGGAAGGTGAAGTCGTAACAAGGTTTCCGTAG	Eukaryota	Stramenopiles	Opalozoa	Bicoecea	Bicoecales	Bicoecaceae	Bicosoeca	Bicosoeca_petiolata	20	135	51	126	25	53	34	0	25	48	0	29	0	8	25	0	10	19	0	3	8	0	0	28	0	5	27	0	0	24	0	0	20	0	0	25	4	21	0	2	19
GCACCTACCGATTGAATGGTCCGGTGAAACTTTTGGATCGTGGCTGTGCACGTCCTTGTGGCGCGCCAGTCGTGAAAAGTCAGTTAAACCTTATCATTTAGAGGAAGGTGAAGTCGTAACAAGGTTTCCGTAG	Eukaryota	Stramenopiles	Opalozoa	Bicoecea	Bicoecales	Bicoecaceae	Bicosoeca	Bicosoeca_petiolata	0	10	23	27	24	33	31	0	28	40	0	65	0	49	31	0	19	26	0	4	25	5	13	41	0	5	48	0	2	34	0	0	22	0	0	13	4	6	0	0	5
CGCACCTACCGATTGGATGGTCCGGTGAAACCTTCGGATCGTTGGCCGTCGTCGCAAGGCGTGGCCAGTGAGAAGTTGGGTAAACCTTATCATCTAGAGGAAGGTGAAGTCGTAACAAGGTTTCCGTAGGTGAA	Eukaryota	Stramenopiles	Opalozoa	Bicoecea	Pseudodendromonadales	Pseudodendromonadales_X	Adriamonas	Adriamonas_peritocrescens	0	4	2	12	0	0	8	0	8	5	0	18	0	5	14	0	4	6	0	0	4	0	5	9	0	0	13	0	4	12	0	0	20	0	0	15	4	16	0	10	26
GCACCTACCGATTGGATGGCTCGGTGAAATCTCCGGATCGGGCTTTTCTCGCGCTTGCGTGGGGGTTGTCTGAGAAGTTGAGTAAACCTCGTCATCTAGAGGAAGGTGAAGTCGTAACAAGGTTTCCGTAGGT	Eukaryota	Stramenopiles	Opalozoa	Bicoecea	Pseudodendromonadales	Pseudodendromonadales_X	Pseudodendromonadales_XX	Pseudodendromonadales_XX_sp.	1	0	3	19	0	0	7	0	0	8	0	22	0	14	18	0	7	12	0	5	4	0	8	13	0	4	13	0	4	0	0	0	0	0	0	0	0	0	0	0	0
GCACCTACCGATTGAATGATCCGGTGAAACTCTCGGATCGTGGTGTTCGCCTCTTCACGGGGGCTTTCATCGCGAGAAGTTATTTTAACCTTATCATTTAGAGGAAGGTGAAGTCGTAACAAGGTTTCCGTAG	Eukaryota	Stramenopiles	Opalozoa	Bicoecea	Bicoecales	Bicoecaceae	Bicoecaceae_X	Bicoecaceae_X_sp.	0	0	19	6	12	14	15	5	26	5	0	6	0	8	7	0	2	4	0	0	0	4	0	7	0	2	7	0	0	3	0	0	0	0	0	0	0	0	0	0	0
GCACCTACCGATTGGATGGTCCGGTGAAATCTTCGGATCGATGGCGAGTTCTTTACGGAGCACGCCGTCGAGAAGTTGAGTAAACCTTACCATCTAGAGGAAGGTGAAGTCGTAACAAGGTTTCCGTAGGTGA	Eukaryota	Stramenopiles	Opalozoa	Bicoecea	NA	NA	NA	NA	0	0	0	0	0	0	0	0	0	0	8	0	9	0	0	8	0	0	18	0	0	8	0	0	10	0	0	18	0	0	15	0	0	0	0	0	0	0	0	0	0
GCACCTACCGATTGGATGGTCCGGTGAAACCTTCGGATCGCTGATCGTCTGGGGCAACCCAGTGGTCAGTGAGAAGTTGGGTAAACCTTACCATCTAGAGGAAGGTGAAGTCGTAACAAGGTTTCCGTAGGTG	Eukaryota	Stramenopiles	Opalozoa	Bicoecea	Pseudodendromonadales	Pseudodendromonadales_X	Adriamonas	Adriamonas_peritocrescens	0	0	0	0	0	0	0	9	0	0	0	0	0	0	0	0	0	0	11	0	0	0	0	0	14	0	0	15	0	0	19	0	0	8	0	0	0	0	0	0	0
GCACCTACCGATTGGATGGTCCGGTGAAACCTTCGGATCGGCGAGCGTGAGCCGCAAGGCTCTGCTCGCTGAAAAGTTGGGTAAACCTTACCATCTAGAGGAAGGTGAAGTCGTAACAAGGTTTCCGTAGGTG	Eukaryota	Stramenopiles	Opalozoa	Bicoecea	Pseudodendromonadales	Pseudodendromonadales_X	Adriamonas	Adriamonas_peritocrescens	0	4	0	0	0	0	0	0	0	0	0	0	0	0	0	0	0	0	0	0	0	0	0	0	0	0	0	0	0	1	2	0	0	0	0	0	8	0	0	8	0
GCACCTACCGATTGGATGGTCCGGTGAAACCTTCGGATCGTCGCCTACGCGGGGCAACTCGCCGGGTAACGAGAAGTTGGGTAAACCTTACCATCTAGAGGAAGGTGAAGTCGTAACAAGGTTTCCGTAGGTG	Eukaryota	Stramenopiles	Opalozoa	Bicoecea	Pseudodendromonadales	Pseudodendromonadales_X	Adriamonas	Adriamonas_peritocrescens	0	0	0	0	0	0	0	0	0	0	0	0	0	0	0	15	0	0	7	0	4	10	0	0	16	0	0	4	0	0	0	0	0	0	0	0	0	0	0	0	0
GCACCTACCGATTGGATGGCTCGGTGAAATCTCCGGATCGGGCTTTTCTCGTGCTTGCATGGGGGTTGTCTGAGAAGTTGAGTAAACCTCGTCATCTAGAGGAAGGTGAAGTCGTAACAAGGTTTCCGTAGGT	Eukaryota	Stramenopiles	Opalozoa	Bicoecea	Pseudodendromonadales	Pseudodendromonadales_X	Pseudodendromonadales_XX	Pseudodendromonadales_XX_sp.	0	0	0	0	0	0	0	0	0	0	0	0	0	0	0	0	0	0	0	0	0	0	0	0	0	0	0	0	0	0	0	0	0	0	0	0	0	12	0	0	6
TCGCACCTACCGATTGGATGGTTCGGTGAAATCTTCGGACTTAAGGGCTTCTCTTCGGGGGGGCTCGTTTGGAAGTTGATTAAACCTAATCATCTAGAGGAAGGTGAAGTCGTAACAAGGTTTCCGTAGGTGAAC	Eukaryota	Stramenopiles	Opalozoa	Bicoecea	Pseudodendromonadales	Pseudodendromonadales_X	Nerada	Nerada_mexicana	0	0	0	0	0	0	0	0	0	0	0	0	0	0	0	0	0	0	4	0	0	3	0	0	0	0	0	4	0	0	3	0	0	4	0	0	0	0	0	0	0
GCACCTACCGATTGGATGGTCCGGTAAAATCTTCGGATTGGAGGCACGGCTCGAAAGGGCTGCGTCTCCGAGAAGTTGAGTAAACCTTACCATCTAGAGGAAGGTGAAGTCGTAACAAGGTTTCCGTAGGTGA	Eukaryota	Stramenopiles	Opalozoa	NA	NA	NA	NA	NA	0	0	0	0	0	0	0	0	0	0	0	0	0	0	0	0	0	0	0	0	0	0	0	0	0	0	0	0	0	0	0	0	0	3	0	0	0	0	13	0	0
GCACCTACCGATTGGATGGTCCGGTGAAATCTTCGGATCGAGAGTATGCTAGCCGCAAGGTTAGCTGCTTTTGAGAAGTTGAGTAAACCTTACCATCTAGAGGAAGGTGAAGTCGTAACAAGGTTTCCGTAGG	Eukaryota	Stramenopiles	Opalozoa	Bicoecea	Pseudodendromonadales	Pseudodendromonadales_X	NA	NA	0	0	0	0	0	0	0	0	0	0	0	0	0	0	0	0	0	0	0	0	0	0	0	0	0	0	0	0	0	0	5	0	0	4	0	0	0	0	0	1	0
GCACCTACCGATTGGATGGTCCGGTGAAATCTTCGGATTGTGGGCGTGCCCCTGTTAAAGGGGGCATCCTGCGAGAAGTTGAGTAAACCTTACCATCTAGAGGAAGGTGAAGTCGTAACAAGGTTTCCGTAGG	Eukaryota	Stramenopiles	Opalozoa	Bicoecea	NA	NA	NA	NA	0	0	0	0	0	0	5	0	0	0	6	0	0	0	0	0	0	0	0	0	0	0	0	0	0	0	0	0	0	0	0	0	0	0	0	0	0	0	0	0	0
GCACCTACCGATTGGATGGTCCGGTGAAATCTTCAGACTCAAGGGAGTCACCCTTCACGGGGTGAACCTGAGGGAAAGTTGAGTAAACCTTATCATCTAGAGGAAGGTGAAGTCGTAACAAGGTTTCCGTAGG	Eukaryota	Stramenopiles	Opalozoa	Bicoecea	Pseudodendromonadales	Pseudodendromonadales_X	NA	NA	0	0	0	0	0	0	0	0	0	0	0	0	0	0	0	0	0	0	0	0	0	0	0	0	0	0	0	0	0	0	0	0	0	0	0	0	0	0	5	0	0
GCACCTACCGATTGGATGGTCCGGTGAAATCTTCGGATCGGAGGTGAGCGCCGAAAGGTACTCGCCATCGAGAAGTTGAGTAAACCTTACCATCTAGAGGAAGGTGAAGTCGTAACAAGGTTTCCGTAGGTGA	Eukaryota	Stramenopiles	Opalozoa	NA	NA	NA	NA	NA	0	0	0	0	0	0	0	0	0	0	0	0	0	0	0	0	0	0	0	0	0	0	0	0	0	0	0	0	0	0	0	0	0	6	0	0	0	0	0	0	0
GCACCTACCGATTGGATGGTCCGGTGAAATCTTCGGATCGTCAGCGTGCGGCCCTAACCGGTCGCTGCTGGTGAGAAGTTGAGTAAACCTTACCATCTAGAGGAAGGTGAAGTCGTAACAAGGTTTCCGTAGG	Eukaryota	Stramenopiles	Opalozoa	Bicoecea	Pseudodendromonadales	Pseudodendromonadales_X	NA	NA	0	0	0	0	0	0	0	0	0	0	0	0	0	0	0	0	0	0	3	0	0	0	0	0	0	0	0	0	0	0	0	0	0	0	0	0	0	0	0	0	0
CACCTACCGATTGGATGGTCCGGTGAAATCTTCGGATTTGCGCTCTGTCGTCTTCGGACGCGGGGAGCAGAGAAGTTGAGTGAACCTTACCATCTAGAGGAAGGTGAAGTCGTAACAAGGTTTCCGTAGGTGA	Eukaryota	Stramenopiles	Opalozoa	NA	NA	NA	NA	NA	0	0	3	0	0	0	0	0	0	0	0	0	0	0	0	0	0	0	0	0	0	0	0	0	0	0	0	0	0	0	0	0	0	0	0	0	0	0	0	0	0
GCACCTACCGATTGAATGGTCCGGTGAAATCTCCGGATTGGGCTCACACGGGGTAACTCTGGTGGTCCTGAGAAGTTGATTAAACCTTATCATTTAGAGGAAGGTGAAGTCGTAACAAGGTTTCCGTAGGTGA	Eukaryota	Stramenopiles	Opalozoa	Bicoecea	Anoecales	Anoecales_X	Cafileria	Cafileria_marina	0	0	0	0	0	0	0	0	0	0	0	0	0	0	0	0	0	0	0	0	0	0	0	0	0	0	0	0	0	0	0	0	0	0	0	0	0	0	0	5	0
GCAGCTACCGATTGGATGTTCCGGTGAGACCTTCGGATTGATTTGCGAGAAGGAAACTGATTGCAGATTGAAAAGTTGAGCGAACCTTAACATCTAGAGGAAGCTGAAGTCGTAACAAGGTTTCCGTAGGTGA	Eukaryota	Stramenopiles	Opalozoa	Bicoecea	NA	NA	NA	NA	0	0	0	0	0	0	0	0	0	0	0	0	0	0	0	0	0	0	0	0	0	5	0	9	11	25	21	0	32	22	0	0	38	0	12	32	37	86	0	15	87
GCAGCTACCGATTGGATGTTCCGGTGAGACCTTCGGATTGATTTGCGAGAAGGAAACTGATTGCAGGTTGAAAAGTTGAGCGAACCTTAACATCTAGAGGAAGCTGAAGTCGTAACAAGGTTTCCGTAGGTGA	Eukaryota	Stramenopiles	Opalozoa	Bicoecea	NA	NA	NA	NA	3	11	13	14	20	18	21	12	15	16	3	16	7	29	16	0	33	26	8	0	21	0	30	0	0	0	0	5	0	0	4	21	0	0	0	0	0	0	3	0	0
GCACCTACCGATTGGATGATCCGGTGAAATCTTCGGATTCTTGACGCGCCCCTTCACCGGGGACGGCGAGGAGAAGTTGAGTAAACCTTATCATCTAGAGGAAGGTGAAGTCGTAACAAGGTTTCCGTAGGTG	Eukaryota	Stramenopiles	Opalozoa	Bicoecea	NA	NA	NA	NA	0	0	0	3	0	0	9	0	0	0	0	0	10	0	5	0	0	0	1	0	0	0	3	0	0	0	0	1	0	0	4	0	0	6	0	0	0	0	0	0	0
GCACCTACCGATTGGATGATCCGGTGAAATCTTCGGATTCACGACGCGCCCCTTCACCGGGGACGGCGAGGAGAAGTTGAGTAAACCTTATCATCTAGAGGAAGGTGAAGTCGTAACAAGGTTTCCGTAGGTG	Eukaryota	Stramenopiles	Opalozoa	Bicoecea	NA	NA	NA	NA	0	0	0	0	0	0	0	0	0	0	0	0	0	0	0	0	0	0	0	0	0	0	0	0	0	0	0	0	0	0	0	0	0	0	0	0	0	0	14	0	0
CGCACCTACCGATTGGATAGTAAGGTGAAAACTTTGGATTTTGAGGAGGAGCCGAAAGGTTCGCCTTGAGAGAAATTGTGTGAACCTTAATATCTAGAGGAAGGTGAAGTCGTAACAAGGTCATCGTAGGTGAA	Eukaryota	Stramenopiles	Opalozoa	Bicoecea	NA	NA	NA	NA	0	0	0	0	0	0	0	0	0	0	0	0	0	0	0	0	0	0	0	0	0	0	0	0	0	0	0	0	0	0	0	0	0	12	0	0	0	0	0	0	0
GCACCTACCGATTGGATGGCTCGGTGAAATCTTCGGACTGGGGAGCGTCGGCCTCTCTGAGGCCGTGCCCCCCGGGAAGTTGAGTAAACCTCGCCATCTAGAGGAAGGTGAAGTCGTAACAAGGTTTCCGTAG	Eukaryota	Stramenopiles	Opalozoa	Bicoecea	NA	NA	NA	NA	0	0	0	0	0	0	0	0	0	0	0	0	0	0	0	0	0	0	0	0	0	0	4	0	0	0	0	0	0	0	0	0	0	0	0	0	0	0	0	0	0
TCGCACCTACCGATTGAATGATTCGGTGAAAATTCTGGACCGTTATTTATTGCTTTGGTGATTAATGATGGGAAGTTATTTAAACCTCATCATTTAGAGGAAGGTGAAGTCGTAACAAGGTTTCCGTAGGTGAAC	Eukaryota	Stramenopiles	Pseudofungi	Hyphochytriomyceta	Hyphochytrydiales	Hyphochytrydiales_X	Hyphochytrydiales_XX	Hyphochytrydiales_XX_sp.	10	30	25	29	51	26	18	0	32	23	0	26	0	13	16	0	11	9	2	11	11	3	10	13	3	9	35	0	14	14	0	10	39	0	25	30	24	45	0	41	67
GCACCTACCGATTGAATGACTCGGTGAAAAATTGGGACTGTGAATTAATTTGCTTCATTGCGAATCAATTTGTGGGAACTTTTTTTAACCTCGCCATTTAGAGGAAGGTGAAGTCGTAACAAGGTTTCCGTAG	Eukaryota	Stramenopiles	Pseudofungi	Oomycota	Oomycota_X	Peronosporales	Lagenidium	NA	0	0	0	0	0	0	0	0	0	0	3	11	0	9	6	0	9	6	0	0	5	0	6	19	0	19	18	0	0	47	0	0	36	23	3	24	16	48	33	62	79
GCACCTACCGATTGAATGACTCGGTGAAAAATTGGGACTGTGAATCCGTTTGCTTTATTGCGAATGGATTTGTGGGAACTTTTTTTAACCTCGCCATTTAGAGGAAGGTGAAGTCGTAACAAGGTTTCCGTAG	Eukaryota	Stramenopiles	Pseudofungi	Oomycota	Oomycota_X	Peronosporales	Lagenidium	Lagenidium_caudatum	0	0	0	0	0	0	0	0	0	0	0	0	0	0	0	0	0	0	0	0	0	0	0	0	0	0	0	0	0	0	0	0	0	0	0	0	0	0	67	44	91
GCACCTACCGATTGAATGACTCGGTGAAAAATTGGGACCGTTGACTCGCTTGCTTCATTGTGAGCAAGTTGATGGGAACTTTTTTTAACCTCGCCATTTAGAGGAAGGTGAAGTCGTAACAAGGTTTCCGTAG	Eukaryota	Stramenopiles	Pseudofungi	Oomycota	Oomycota_X	Saprolegniales	NA	NA	0	0	0	0	0	0	0	0	0	0	0	0	0	0	0	0	3	0	0	4	0	0	0	0	0	13	4	14	8	17	0	6	45	0	8	37	9	50	0	14	46
GCACCTACCGATTGAATGACTCGGTGAAAAATTGGGACCGTGGATCTGCTTGCTTTATTGCGAGTGAATCTATGGGAACTTTTTTTAACCTCGCCATTTAGAGGAAGGTGAAGTCGTAACAAGGTTTCCGTAG	Eukaryota	Stramenopiles	Pseudofungi	Oomycota	Oomycota_X	Peronosporales	NA	NA	0	0	0	0	0	10	0	0	47	9	0	15	0	54	14	0	73	21	0	17	24	0	8	19	0	0	4	0	0	0	0	0	0	0	0	0	0	0	0	0	0
GCACCTACCGATTGAATGACTCGGTGAAAAATTGGGACCGTTGATTTGTTTGCTTCATTGTGAGTGAATGGATGGGAACTTTTTTTAACCTCGCCATTTAGAGGAAGGTGAAGTCGTAACAAGGTTTCCGTAG	Eukaryota	Stramenopiles	Pseudofungi	Oomycota	Oomycota_X	Saprolegniales	Leptolegnia	Leptolegnia_sp.	0	0	0	1	0	0	0	0	0	0	0	0	0	0	0	0	0	0	0	0	0	0	0	0	0	0	5	6	0	0	0	0	0	0	0	5	4	3	16	11	17
GCACCTACCGATTGAATGACTCGGTGAAAAATTGGGACCGTGGATTTGTTTGCTTTATTGCGAGTGAATTTGTGGGAACTTTTTTTAACCTCGCCATTTAGAGGAAGGTGAAGTCGTAACAAGGTTTCCGTAG	Eukaryota	Stramenopiles	Pseudofungi	Oomycota	Oomycota_X	Peronosporales	Pythium	NA	0	0	0	0	18	0	0	22	0	0	3	0	37	10	11	22	35	8	14	20	0	7	0	0	0	5	0	0	4	0	0	0	0	0	0	0	0	0	0	0	0
GCACCTACCGATTGAATGACTCGGTGAAAAATTGGGACTGTGAATTTGTTTGCTTGATTGCAAATATTTGAATAGGAACTTTTTTTAACCTCGCCATTTAGAGGAAGGTGAAGTCGTAACAAGGTTTCCGTAG	Eukaryota	Stramenopiles	Pseudofungi	Oomycota	Oomycota_X	Saprolegniales	NA	NA	0	0	4	0	0	0	0	0	0	0	0	0	0	0	0	0	0	0	0	0	0	0	0	0	0	0	0	0	0	0	0	0	0	0	11	0	13	0	0	30	0
GCACCTACCGATTGAATGACTCGGTGAAATCTTTGGACTGTGGTTTTGACACTTTCGGGTGACTTTTCTGTAGAAAGTTGATTAAACCTCGCCATTTAGAGGAAGGTGAAGTCGTAACAAGGTTTCCGTAGGT	Eukaryota	Stramenopiles	Pseudofungi	Oomycota	Oomycota_X	NA	NA	NA	0	0	0	0	0	0	0	0	0	0	0	0	0	0	0	0	0	0	0	0	0	0	0	0	0	0	0	0	0	0	0	0	0	0	2	0	6	0	0	9	0
GCACCTACCGATTGAATGACTCGGTGAAAAATTGGGACTGTGAATCAATTTGCTTTATTGCGAATCGATTTGTGGGAACTTTTTTTAACCTCGCCATTTAGAGGAAGGTGAAGTCGTAACAAGGTTTCCGTAG	Eukaryota	Stramenopiles	Pseudofungi	Oomycota	Oomycota_X	Peronosporales	NA	NA	0	0	1	3	0	14	0	0	0	0	0	0	0	0	0	0	0	0	0	0	0	0	0	0	0	0	0	0	0	0	0	0	0	0	0	0	0	0	0	0	0
GCACCTACCGATTGAATGACTCGGTGAAAAATTGGGACCGTTGACTCGCTTGCTTCATTGTGAGCATGTTGATGGGAACTTTTTTTAACCTCGCCATTTAGAGGAAGGTGAAGTCGTAACAAGGTTTCCGTAG	Eukaryota	Stramenopiles	Pseudofungi	Oomycota	Oomycota_X	Saprolegniales	NA	NA	0	0	0	0	0	0	0	0	0	0	0	0	0	0	0	0	0	0	0	0	0	6	0	0	10	0	0	0	0	0	15	0	0	0	0	0	0	0	0	0	0
GCACCTACCGATTGAATGACTCGGTGAGAAATTGGGACTGTGGACTACCTCCCTTCATTGGGAGACGGTTTGTGGAAACTTTTTCTAACCTCGCCATTTAGAGGAAGGTGAAGTCGTAACAAGGTTTCCGTAG	Eukaryota	Stramenopiles	Pseudofungi	Oomycota	Oomycota_X	Peronosporales	Pythium	NA	0	0	0	0	0	0	0	0	0	0	0	0	0	0	0	0	0	0	0	0	0	0	0	0	0	0	0	0	0	7	0	0	0	0	0	4	0	8	0	0	0
GCACCTACCGATTGAATGACTCGGTGAAATATTGGGACCGTGAATCAATTTGCTTCATTGCGAATCGATTCGTGGGAACTTTCTTTAACCTCGCCATTTAGAGGAAGGTGAAGTCGTAACAAGGTTTCCGTAG	Eukaryota	Stramenopiles	Pseudofungi	Oomycota	Oomycota_X	Peronosporales	NA	NA	0	0	0	0	0	0	0	0	0	0	0	0	0	0	0	0	0	0	0	0	0	0	0	0	0	0	0	0	0	0	0	0	0	7	0	0	0	0	0	0	0
GCACCTACCGATTGAATGACTCGGTGAGAATTTGGGACCGTTGTCTCGCTTGCTTCATTGTGAGTGAAACGGTGGGAACTTATTCTAACCTCGCCATTTAGAGGAAGGTGAAGTCGTAACAAGGTTTCCGTAG	Eukaryota	Stramenopiles	Pseudofungi	Oomycota	Oomycota_X	Saprolegniales	Aphanomyces	Aphanomyces_invadans	0	0	0	0	0	0	0	0	0	0	0	0	0	0	0	0	0	0	0	0	0	0	0	0	0	0	0	0	0	1	0	0	0	0	0	0	0	5	0	0	0
GCACCTACCGATTGAATGACTCGGTGAAAAATTGGGACTGTGAATCTGTTTGCTTCATTGCGAGTGGATTTGTGGGAACTTTTTTTAACCTCGCCATTTAGAGGAAGGTGAAGTCGTAACAAGGTTTCCGTAG	Eukaryota	Stramenopiles	Pseudofungi	Oomycota	Oomycota_X	Peronosporales	Pythium	NA	0	0	0	0	13	0	0	0	0	0	0	0	0	0	0	0	0	0	0	0	0	0	0	0	0	0	0	0	0	0	0	0	0	0	0	0	0	0	0	0	0
GCACCTACCGATTGAATGACTCGGTGAAAAATTGGGACCGTGAATCCATTTGCTTTATTGCGAGTGAATTTATGGGAACTTTTTTTAACCTCGCCATTTAGAGGAAGGTGAAGTCGTAACAAGGTTTCCGTAG	Eukaryota	Stramenopiles	Pseudofungi	Oomycota	Oomycota_X	Peronosporales	NA	NA	0	0	0	0	0	0	0	0	0	0	0	0	0	0	0	0	0	0	0	0	0	0	0	0	0	0	0	0	0	10	0	0	0	0	0	0	0	0	0	0	0
GCACCTACCGATTGAATGGTTCGGTGAAAATTCCGGACCGCTGCGGCTCTGCTTCATTGCAGGCCCGCAGTGGGAAGTTATTTAAACCTCATCATTTAGAGGAAGGTGAAGTCGTAACAAGGTTTCCGTAGGT	Eukaryota	Stramenopiles	Pseudofungi	NA	NA	NA	NA	NA	0	0	0	0	0	0	0	0	0	0	0	0	0	0	0	0	0	0	0	0	0	0	0	0	0	0	0	0	0	0	0	0	3	0	0	0	0	3	0	0	0
GCACCTACCGATTGAATGACTCGGTGAGAAATCGGGACCGTGAATCTGTTTGCTTCATTGCGAGTGGACTTATGGGAACTTTTTCTAACCTCGCCATTTAGAGGAAGGTGAAGTCGTAACAAGGTTTCCGTAG	Eukaryota	Stramenopiles	Pseudofungi	Oomycota	Oomycota_X	Peronosporales	Pythiaceae	Pythiaceae_sp.	0	0	0	0	0	0	0	0	0	0	0	0	0	0	0	0	0	0	0	0	0	0	0	0	0	0	0	0	0	0	0	0	0	8	0	0	0	0	0	0	0
GCACCTACCGATTGAATGACTCGGTGAAATCTTTGGACCGTGATGGATGAACCTTCGGGTTTGCCCGTTGTGGAAAGTTGATTAAACCTCGCCATTTAGAGGAAGGTGAAGTCGTAACAAGGTTTCCGTAGGT	Eukaryota	Stramenopiles	Pseudofungi	Oomycota	Oomycota_X	NA	NA	NA	0	0	0	0	0	0	0	7	0	0	7	0	0	0	0	0	0	0	0	0	0	0	0	0	0	0	0	0	0	0	0	0	0	0	0	0	0	0	0	0	0
GCACCTACCGATTGAATGACTCGGTGAAAAATTGGGACTGTGAATCCGTTTGCTTCATTGCGAATGGATTTGTGGGAACTTTTTTTAACCTCGCCATTTAGAGGAAGGTGAAGTCGTAACAAGGTTTCCGTAG	Eukaryota	Stramenopiles	Pseudofungi	Oomycota	Oomycota_X	Peronosporales	Lagenidium	NA	0	0	0	0	0	0	0	0	0	0	0	0	0	0	0	0	0	0	0	0	0	0	0	0	0	0	0	0	0	0	0	0	0	0	0	0	0	9	0	0	0
GCACCTACCGATTGAATGACTCGGTGAAAAATTGGGACTGTGGCTCTGTTTGCTTGATTGCGAGTCGAGTTGTGGGAACTTTTTTTAACCTCGCCATTTAGAGGAAGGTGAAGTCGTAACAAGGTTTCCGTAG	Eukaryota	Stramenopiles	Pseudofungi	Oomycota	Oomycota_X	Peronosporales	Pythium	NA	0	0	1	8	0	0	0	0	0	0	0	0	0	0	0	0	0	0	0	0	0	0	0	0	0	0	0	0	0	0	0	0	0	0	0	0	0	0	0	0	0
GCACCTACCGATTGAATGACTCGGTGAGAAATTGGGACCGTGAGTCCGTTTGCTTCATTGCGAGTGGACTTATGGGAACTTTTTCTAACCTCGCCATTTAGAGGAAGGTGAAGTCGTAACAAGGTTTCCGTAG	Eukaryota	Stramenopiles	Pseudofungi	Oomycota	Oomycota_X	Peronosporales	NA	NA	0	0	0	3	0	0	0	0	0	3	0	0	0	0	0	0	0	0	0	0	0	0	0	0	0	0	0	0	0	0	0	0	0	0	0	0	0	0	0	0	0
GCACCTACCGATTGAATGACTCGGTGAGAAATTGGGACTGTTGTGCTGTTTGCTTTATTGTGAGCGGCACGGTGGGAACTTTTTCTAACCTCGCCATTTAGAGGAAGGTGAAGTCGTAACAAGGTTTCCGTAG	Eukaryota	Stramenopiles	Pseudofungi	Oomycota	Oomycota_X	Saprolegniales	NA	NA	0	0	0	0	0	0	0	0	0	0	0	0	0	0	0	0	0	0	0	0	0	0	0	0	0	0	0	0	0	0	0	0	0	0	0	0	0	0	0	0	0
GCACCTACCGATTGAATGACTCGGTGAAAAATTGGGACTGTGAATCTTTTTGCTTCATTGCGATTTGATTTATGGAAACTTTTTTTAACCTCGCCATTTAGAGGAAGGTGAAGTCGTAACAAGGTTTCCGTAG	Eukaryota	Stramenopiles	Pseudofungi	Oomycota	Oomycota_X	Peronosporales	Lagenidium	NA	0	0	0	0	0	0	0	0	0	0	0	0	0	0	0	0	0	0	5	0	0	0	0	0	0	0	0	0	0	0	0	0	0	0	0	0	0	0	0	0	0
GCACCTACCGATTGAATGGCTCGGTGAAAAATTGGGACTGTGAGTCCGCTTGCTTCATTGCGAGTGGATTGATGGGAACTTTTTTAAACCTCGGCATTTAGAGGAAGGTGAAGTCGTAACAAGGTTTCCGTAG	Eukaryota	Stramenopiles	Pseudofungi	Oomycota	Oomycota_X	Peronosporales	NA	NA	0	0	0	0	0	0	0	0	0	0	0	0	0	0	0	0	0	0	0	0	0	0	0	0	0	0	0	0	0	0	0	0	0	0	0	0	0	0	0	0	0
GCACCTACCGATTGAATGACTCGGTGAGAAATTGGGACCGTGAATTCGCTTTCTTTATTGAGAACAAATTTATGGGAACTTTTTCTAACCTCGCCATTTAGAGGAAGGTGAAGTCGTAACAAGGTTTCCGTAG	Eukaryota	Stramenopiles	Pseudofungi	Oomycota	Oomycota_X	Atkinsiellales	Atkinsiella	Atkinsiella_dubia	0	0	0	0	0	0	0	0	0	0	0	0	0	0	0	0	0	0	0	0	0	0	0	0	0	0	0	0	0	0	0	0	0	0	0	0	0	2	0	0	0
GCACCTACCGATTGAATGACTCGGTGAAATCTTTAGACTGTGACCTGCTGACCTTCGGGTTGGCTAGTTATGGGAAGTTGATTAAACCTCGCCATTTAGAGGAAGGTGAAGTCGTAACAAGGTTTCCGTAGGT	Eukaryota	Stramenopiles	Pseudofungi	Oomycota	Oomycota_X	NA	NA	NA	0	0	0	0	0	0	0	0	0	0	0	0	0	0	0	0	0	0	0	0	0	0	0	0	0	0	0	0	0	0	0	0	0	0	0	0	0	0	0	0	0
GCACCTACCGATTGGACGATCCGGCAAGATGTTTGGAGTTGTGTCTTTTGCGTTTTCGGACGTGATTGACGCGACGAAGCTCCTCAAACCTTATCGTCTAGAGGAAGGTGAAGTCGTAACAAGGTTTCCGTAG	Eukaryota	Stramenopiles	Sagenista	Labyrinthulomycetes	Amphifilida	Amphifilaceae	Fibrophrys	Fibrophrys_sp.	0	0	0	3	0	0	0	0	0	0	0	0	0	0	0	0	0	0	0	0	0	0	0	0	0	0	0	0	0	0	0	0	0	0	0	0	0	0	0	0	0
GCACCTACCGATTGGACGATCCGGCAAGATGTTTGGAGTTGTGTCTCTTGGAATTTCGGTTCCGATTGACGTGACGAAGCTCCTCAAACCTTATCGTCTAGAGGAAGGTGAAGTCGTAACAAGGTTTCCGTAG	Eukaryota	Stramenopiles	Sagenista	Labyrinthulomycetes	Amphifilida	Amphifilaceae	Fibrophrys	Fibrophrys_sp.	0	0	0	0	0	0	0	0	0	0	0	0	0	0	0	0	0	0	0	0	0	0	0	0	0	0	0	0	0	0	0	0	0	0	0	0	0	0	0	0	3
GCACCTACCGATTGGACGATCCGGCAAGAAGTTTGGAGTTGTGTTTGTTTTGTTTTCGGACGAGACGGATGCGGCGAAGCTCTTCAAACCTTATCGTCTAGAGGAAGGTGAAGTCGTAACAAGGTTTCCGTAG	Eukaryota	Stramenopiles	Sagenista	Labyrinthulomycetes	Amphifilida	Amphifilaceae	Fibrophrys	Fibrophrys_sp.	0	0	0	0	0	0	0	0	0	0	0	0	0	0	0	0	0	0	0	0	0	0	0	0	0	0	0	0	0	0	0	0	7	0	0	0	0	0	0	0	0
GCACCTACCGATTGGACGATCCGGCAAGATGTTTGGAGTTGTGTCTTTTGCGTTTTCGGACGTGATTGACGTGACGAAGCTCCTCAAACCTTATCGTCTAGAGGAAGGTGAAGTCGTAACAAGGTTTCCGTAG	Eukaryota	Stramenopiles	Sagenista	Labyrinthulomycetes	Amphifilida	Amphifilaceae	Fibrophrys	Fibrophrys_sp.	0	0	0	0	0	0	0	0	0	0	0	0	0	0	0	0	0	0	0	0	0	0	0	0	0	0	1	0	0	0	0	0	0	0	0	0	0	0	0	0	0
GCACCTACCGATTGGACGATCCGGCAAGATGTTTGGAGTTGTGTCTCTTGGAATTTCGGTTCCGATTGATGTGACGAAGCTCCTCAAACCTTATCGTCTAGAGGAAGGTGAAGTCGTAACAAGGTTTCCGTAG	Eukaryota	Stramenopiles	Sagenista	Labyrinthulomycetes	Amphifilida	Amphifilaceae	Fibrophrys	Fibrophrys_sp.	0	0	0	0	0	0	0	0	0	0	0	0	0	0	0	0	0	0	0	2	0	0	0	0	0	0	0	0	0	0	0	0	0	0	0	0	0	0	0	0	0
GCATCTACCGATGAATTTTGCGGTGAAGTCTTGGGAGTTTTTGCTTTGTGGTTTGTGTGGCAACACACGGCTCGGTAAGAACGAACTTGAATAAACCTTAACATTTAGAGGAAGATGAAGTCGTAACAAGGTTACT	Eukaryota	Stramenopiles	Sagenista	Labyrinthulomycetes	Amphitremida	Diplophrydaceae	Diplophrys	Diplophrys_sp.	0	0	0	0	0	0	0	0	0	0	0	0	0	0	0	0	0	0	0	0	0	0	0	0	0	0	0	0	0	0	0	0	0	0	0	0	0	0	0	0	0
GCACCTACCGATTGAATGGTCCGGCGAAATTCTCGGACTGCGGCTGTTTCGCCTTTACTGGAGAGGCAGCCGTGGGAAGTTAATTAAACCTTACCATTTAGAGGAAGGTGAAGTCGTAACAAGGTTTCCGTAG	Eukaryota	Stramenopiles	NA	NA	NA	NA	NA	NA	6	111	244	211	197	145	133	0	256	140	4	151	6	256	130	8	167	118	5	78	139	24	141	207	21	82	209	7	108	233	7	68	228	8	79	169	72	286	4	110	277
TCGCACCTACCGATTGAATGGTCCGGTGAAATCTTCGGACCGAGTGATGGGGGGCAACCTCCGACGCTTGGAAAGTCGCTTAAACCTTACCATTTAGAGGAAGGTGAAGTCGTAACAAGGTTTCCGTAGGTGAAC	Eukaryota	Stramenopiles	NA	NA	NA	NA	NA	NA	0	5	3	9	5	4	4	0	18	11	0	24	0	24	16	0	28	31	0	2	15	0	20	23	0	19	31	0	17	31	0	7	43	2	36	39	24	103	0	11	136
GCACCTACCGATTGAATGGTCCGGTGAAATCTTCGGACTGCGGCAATGTCGCCGGTAACGGGGACGCTGCTGTGGGAAGTTGATTAAACCTTACCATTTAGAGGAAGGTGAAGTCGTAACAAGGTTTCCGTAG	Eukaryota	Stramenopiles	NA	NA	NA	NA	NA	NA	1	0	10	8	15	3	24	0	30	11	0	18	0	44	20	0	25	16	0	11	10	4	12	26	0	9	34	0	5	48	0	0	21	0	0	12	0	21	0	0	14
GCACCTACCGATTGAATGGTCCGGTGAAACTCTCGGATCGTGGTCGAATGCCTCTTCACGGGGGCGTCAATCGCGAGAAGTTATTTTAACCTTATCATTTAGAGGAAGGTGAAGTCGTAACAAGGTTTCCGTA	Eukaryota	Stramenopiles	NA	NA	NA	NA	NA	NA	2	0	19	11	24	23	13	7	42	12	5	12	12	15	14	0	39	15	0	29	12	14	25	0	0	16	6	5	20	3	4	9	0	0	4	5	6	0	4	5	4
GCACCTACCGATTGAATGGTTCGATGAAAATTCCGGACTGCTGCTTTCTTCCTTTATTGGAGGCATTGTAGTGGGAAGTTATTTAAATCTCATCATTTAGAGGAAGGTGAAGTCGTAACAAGGTTTCCGTAGG	Eukaryota	Stramenopiles	NA	NA	NA	NA	NA	NA	0	6	2	9	0	8	3	0	0	12	0	13	0	1	19	0	0	16	0	0	8	0	0	40	0	0	33	0	0	51	0	0	48	0	0	31	0	39	0	0	28
TCGCACCTACCGATTGGATGGTTCGGTGAAATCTCCGGATCGAAGGCCTAGGGGCAACCCAAAGCCGACGAGAAGCTGATTAAACCTCATCATCTAGAGGAAGGTGAAGTCGTAACAAGGTTTCCGTAGGTGAAC	Eukaryota	Stramenopiles	NA	NA	NA	NA	NA	NA	0	0	7	5	0	0	5	10	8	4	4	4	12	8	5	0	18	11	20	16	15	16	9	0	5	9	4	19	20	6	11	19	3	3	15	10	16	10	0	27	10
TCGCACCTACCGATTGGATGGTTCGGTGAAATCTATGGATTAGAGCTCTGGCCTCCGGGACAGGGCTCTGAGAAGTTGATTAAACCTCATCATCTAGAGGAAGGTGAAGTCGTAACAAGGTTTCCGTAGGTGAAC	Eukaryota	Stramenopiles	NA	NA	NA	NA	NA	NA	0	3	3	2	3	0	0	0	7	1	5	0	10	12	5	0	12	6	10	9	6	0	10	5	0	13	3	5	10	4	10	6	4	11	6	8	2	4	2	4	14
GCACCTACCGATTGAATGATTCGGTGAAAATTTCGGACCGCAGCCACGTTTCCCTAGGGCAACATGGTTATGGGAAGTTATTTAAACCTCATCATTTAGAGGAAGGTGAAGTCGTAACAAGGTTTCCGTAGGT	Eukaryota	Stramenopiles	NA	NA	NA	NA	NA	NA	2	0	6	10	19	8	5	5	38	20	2	19	0	20	9	11	13	10	1	6	9	0	4	18	0	0	2	0	3	0	0	3	0	0	2	0	9	0	0	4	0
GCACCTACCGATTGAATGGTCCGGTGAACCTCTCGGATCGTGGCCGGGATCGTCCTTGTGGCGGCCCTGCCGTGAAAAGTTAGGTAAACCTTATCATTTAGAGGAAGGTGAAGTCGTAACAAGGTCTCCGTAG	Eukaryota	Stramenopiles	NA	NA	NA	NA	NA	NA	0	0	1	11	0	13	6	0	4	13	0	20	0	15	15	0	4	0	0	4	11	0	5	27	0	5	16	0	3	17	0	0	17	0	3	12	2	16	0	0	8
GCACCTACCGATTGAATGGTCCGGTGAAAAGTCTAGATGGTGGCGTCGCTCCGCAAGGGGTGGCGTTGTCTGAAGTTCTTTAAACCTTATCATTTAGAGGAAGGTGAAGTCGTAACAAGGTTTCCGTAGGTGA	Eukaryota	Stramenopiles	NA	NA	NA	NA	NA	NA	0	4	0	0	0	0	0	0	0	0	0	0	0	0	0	0	0	1	2	0	1	0	0	0	0	0	7	0	3	5	5	7	7	5	10	6	9	21	14	27	16
CGCACCTACCGATTGAATGGTTCGGTGAAATCCTCGGATCTTGGGCGTTTCCTCCGGGAGCCGCTTAACGAGAAGTTGATTTAACCTCACTATTTAGAGGAAGGTGAAGTCGTAACAAGGTTTCCGTAGGTGAA	Eukaryota	Stramenopiles	NA	NA	NA	NA	NA	NA	0	0	0	0	0	0	5	0	0	1	0	1	0	4	4	0	0	0	5	8	0	5	0	0	9	5	6	3	18	8	4	9	0	6	11	6	15	12	0	10	9
GCACCTACCGATTGAGTGATTCGGTGAAAATTCTGGAGTGTCGTGTATTGCCCTCCGGGGCGACGCGCAGCGCAAAGTTATTTAAACCTCATCACTTAGAGGAAGGTGAAGTCGTAACAAGGTTTCCGTAGGT	Eukaryota	Stramenopiles	NA	NA	NA	NA	NA	NA	0	0	0	0	0	0	8	0	0	14	0	23	0	13	8	0	6	3	0	0	3	0	0	8	0	0	7	0	0	12	0	2	9	0	2	9	0	3	0	17	2
GCACCTACCGATTGAATGGTTCGGTGAAATCTCCGGATTAACGGCTCTCCGGGAAACCAGGGAGCAGTTGAGAAGCTGATTAAACCTCATCATTTAGAGGAAGGTGAAGTCGTAACAAGGTTTCCGTAGGTGA	Eukaryota	Stramenopiles	NA	NA	NA	NA	NA	NA	0	0	0	0	0	0	11	18	0	0	0	0	23	5	16	0	0	12	20	0	12	17	0	0	0	4	0	14	0	0	0	0	0	0	0	0	0	0	0	0	0
GCACCTACCGATTGAGTGATTCGGTGAAAATTCTGGAGTGTCGTGTATTGCCCTTCGGGGCGACGCGCAGCGCAAAGTTATTTAAACCTCATCACTTAGAGGAAGGTGAAGTCGTAACAAGGTTTCCGTAGGT	Eukaryota	Stramenopiles	NA	NA	NA	NA	NA	NA	1	2	1	14	5	8	0	0	3	0	0	0	0	0	0	4	0	0	7	0	0	0	0	0	0	0	0	0	0	0	5	0	0	0	0	0	0	0	0	0	0
GCACCTACCGATTGAATGACTCGGTGAAATCTTTGGACTGTGGATTTGACACTTTCGGGTGACTTTTCTGTAGGAAGTTGATTAAACCTCGCCATTTAGAGGAAGGTGAAGTCGTAACAAGGTTTCCGTAGGT	Eukaryota	Stramenopiles	NA	NA	NA	NA	NA	NA	0	0	4	6	0	0	0	4	0	10	0	0	0	0	0	0	0	9	8	0	0	0	0	0	0	0	0	5	0	0	11	0	0	12	0	0	0	0	0	0	0
GCACCTACCGATTGGATGGTCCGGTGAAATCTTCGGATTTGCGCTCTGTCGTCTTCGGACGCGGGGAGCAGAGAAGTTGAGTGAACCTTACCATCTAGAGGAAGGTGAAGTCGTAACAAGGTTTCCGTAGGTG	Eukaryota	Stramenopiles	NA	NA	NA	NA	NA	NA	0	0	0	0	0	0	0	8	2	0	11	0	17	0	3	17	7	0	13	0	9	11	0	0	0	0	0	0	0	0	0	0	0	0	0	0	0	0	0	0	0
GCACCTACCGATTGGATGGTCCGGTGAAATCTTCGGACCTAAGAGATACACCCTTCACGGGGTGAGCTCGAGGGAAAGTTGAGTAAACCTTATCATCTAGAGGAAGGTGAAGTCGTAACAAGGTTTCCGTAGG	Eukaryota	Stramenopiles	NA	NA	NA	NA	NA	NA	0	0	0	0	0	0	0	0	0	0	0	0	0	0	0	0	0	0	9	0	6	0	0	0	0	0	0	0	5	0	7	5	0	0	3	0	7	0	0	13	0
GCACCTACCGATTGGATGGCTCGGTGAAATCTTTGGATGCGCGCGGCGTTACCCTTCTGGGGTATGCCGCGTGCAGAAATTGAGTAAACCTCGCCATCTAGAGGAAGGTGAAGTCGTAACAAGGTTTCCGTAG	Eukaryota	Stramenopiles	NA	NA	NA	NA	NA	NA	0	0	0	0	0	0	0	0	2	0	0	3	0	3	0	0	0	0	0	0	0	0	0	0	0	0	3	0	0	7	0	0	2	0	0	11	0	11	0	0	5
GCACCTACCGATTGAATGGTCCGGTGAAACTCTCGGATCGTGGTCGTTTGCCTCTTCACGGAGGCGTCGATCGCGAGAAGTTATTTTAACCTTATCATTTAGAGGAAGGTGAAGTCGTAACAAGGTTTCCGTA	Eukaryota	Stramenopiles	NA	NA	NA	NA	NA	NA	0	3	3	1	4	0	11	0	6	4	0	0	0	0	0	0	0	0	0	0	0	0	0	0	0	0	0	0	0	0	0	0	0	0	0	0	0	0	0	0	0
GCACCTACCGATTGGATGGTCCGGTGAAATCTTCGGATTTCAGCGCGCCCTGCGCAAGCAGGGTCGCTGGGAAAAGTTGAGTAAACCTTATCATCTAGAGGAAGGTGAAGTCGTAACAAGGTTTCCGTAGGTG	Eukaryota	Stramenopiles	NA	NA	NA	NA	NA	NA	0	0	0	0	0	0	0	0	0	0	0	5	0	4	0	0	0	0	0	0	0	0	0	0	0	3	0	0	6	2	0	5	0	0	6	0	2	0	0	0	0
GCACCTACCGATTGAATGACTCGGTGAAATCTTTGGACTGTGGTTTTGACACTTTCGGGTGACTTTTCTGTAGGAAGTTGATTAAACCTCGCCATTTAGAGGAAGGTGAAGTCGTAACAAGGTTTCCGTAGGT	Eukaryota	Stramenopiles	NA	NA	NA	NA	NA	NA	0	0	7	0	0	0	0	0	5	0	0	8	0	11	0	0	0	0	0	0	0	0	0	0	0	3	0	0	0	0	0	0	0	0	0	0	0	0	0	0	0
CGCACCTACCGATTGAATGGTTCGGTGAAATTTCCGGACTTTGGGGTTTGGGCTTCGGCTCGGCTCCTTTGGAAGTTAATTAAACCTAATCATTTAGAGGAAGGTGAAGTCGTAACAAGGTTTCCGTAGGTGAA	Eukaryota	Stramenopiles	NA	NA	NA	NA	NA	NA	0	0	0	0	0	0	0	0	0	3	3	0	0	3	0	0	4	1	3	2	0	0	8	0	0	4	0	0	3	0	0	3	0	0	0	0	0	0	0	0	0
CGTCGCACCTACCGATTGAATGGTTCGGTGAAATCTTCGGATCAGGCCTCCGGCTTCGGCTTGGAGTCTGAGAAGTTGATTAAACCTCATCATTTAGAGGAAGGTGAAGTCGTAACAAGGTTTCCGTAGGTGAACCT	Eukaryota	Stramenopiles	NA	NA	NA	NA	NA	NA	0	0	0	0	0	0	0	0	0	0	0	0	0	0	0	0	0	0	0	0	0	0	0	0	0	0	0	14	0	0	16	0	0	0	0	0	0	0	0	0	0
GCACCTACCGATTGGATGGCTCGGTGAAATCTTCGGATCGGGAGGCGTTGCGCTCTCTGAGCACATGCCTTTTGAGAAGTTGAGTAAACCTCGCCATCTAGAGGAAGGTGAAGTCGTAACAAGGTTTCCGTAG	Eukaryota	Stramenopiles	NA	NA	NA	NA	NA	NA	5	0	1	0	0	0	0	0	0	0	0	0	0	0	0	0	0	0	0	0	0	0	0	0	0	0	0	0	0	0	0	0	0	0	0	0	0	0	0	0	0
GTCGCACCTACCGATTGAATGGTTCGGTGAAACCTTCGGACTGGGGGCTAGCGTTCTGCGCAAACTTCTAGAAAGTTGTTTTAACCTAATCATTTAGAGGAAGGTGAAGTCGTAACAAGGTTTCCGTAGGTGAACC	Eukaryota	Stramenopiles	NA	NA	NA	NA	NA	NA	0	0	0	0	0	0	0	3	0	0	0	0	3	0	0	0	0	0	5	0	1	0	0	0	0	0	0	5	0	0	2	0	0	4	0	0	0	0	0	0	0
GCACCTACCGATTGGATGGTCCGGTGAAATCTTCGGATCGCCGGCCGTAGCCCTCACGGGCTTGGCCGGTGAGAAGTTGAGTAAACCTTATCATCTAGAGGAAGGTGAAGTCGTAACAAGGTTTCCGTAGGTG	Eukaryota	Stramenopiles	NA	NA	NA	NA	NA	NA	1	0	5	0	0	0	0	5	0	0	0	0	0	0	0	0	0	0	0	4	0	0	0	0	0	0	0	0	0	0	0	0	0	0	0	0	0	0	0	0	0
GCACCTACCGATTGAATGGTTCGGTGAAATCTCCGGATTGATTGCTCTTTTGGAAACAAGGGAATAATTGAGAAGCTGATTAAACCTCATCATTTAGAGGAAGGTGAAGTCGTAACAAGGTTTCCGTAGGTGA	Eukaryota	Stramenopiles	NA	NA	NA	NA	NA	NA	0	0	0	0	0	0	2	0	0	0	3	0	7	1	2	7	0	0	2	0	0	0	0	0	0	0	0	0	0	0	0	0	0	0	0	0	0	0	0	0	0
GCACCTACCGATTGGATGGCTCGGTGAAATCTTTGGATGCGCGCGGCGTTACCCTTCTGGGGTATGCCGTGTGCAGAAATTGAGTAAACCTCGCCATCTAGAGGAAGGTGAAGTCGTAACAAGGTTTCCGTAG	Eukaryota	Stramenopiles	NA	NA	NA	NA	NA	NA	0	0	0	0	0	0	3	3	0	0	1	0	0	0	0	0	0	0	0	0	3	0	0	0	0	5	0	0	0	0	0	0	0	0	0	0	0	0	0	0	0
GCACCTACCGATTGAATGGTCCGGTGAAACTCTCGGATCGTGGTCGAATGCCTCTTCACGGGGGCGTCGACCGCGAGAAGTTATTTTAACCTTATCATTTAGAGGAAGGTGAAGTCGTAACAAGGTTTCCGTA	Eukaryota	Stramenopiles	NA	NA	NA	NA	NA	NA	0	0	0	0	0	0	0	0	0	0	0	0	0	0	0	0	0	0	15	0	0	0	0	0	0	0	0	0	0	0	0	0	0	0	0	0	0	0	0	0	0
GCACCTACCGATTGGATGGTCCGGTGAAACCTCCGGACCGGCTTGTAGCGAGGCAACTCGCCGCAGGCTGGAAAGTTGGGTAAACCTTATCATCTAGAGGAAGGTGAAGTCGTAACAAGGTTTCCGTAGGTGA	Eukaryota	Stramenopiles	NA	NA	NA	NA	NA	NA	0	0	0	0	0	0	0	0	0	0	0	0	0	0	0	0	0	0	0	0	0	0	0	0	0	0	4	0	0	0	0	0	0	0	0	0	0	1	0	0	1
GCACCTACCGATTGAATGGTCCGGTGAAATCTCCGGATTGATGGTCTACAACGCAAGTTGCAGGCCGTTGAAAAGCTGATTAAACCTTATCATTTAGAGGAAGGTGAAGTCGTAACAAGGTTTCCGTAGGTGA	Eukaryota	Stramenopiles	NA	NA	NA	NA	NA	NA	0	0	0	0	0	0	0	0	0	0	0	0	0	0	0	0	3	0	0	0	0	0	3	0	0	0	0	0	0	0	0	0	0	0	0	0	0	0	0	0	2
GCACCTACCGATTGGATGGTCCGGTGAAATCTTCGGATTGTCGTCACGGCCCTTAACGGGGACGTGTCGGCGAAAAGTTGAGTAAACCTTACCATCTAGAGGAAGGTGAAGTCGTAACAAGGTTTCCGTAGGT	Eukaryota	Stramenopiles	NA	NA	NA	NA	NA	NA	0	0	0	0	0	0	0	0	0	0	0	0	0	0	3	0	8	0	0	0	0	0	0	0	0	0	0	0	0	0	0	0	0	0	0	0	0	0	0	0	0
GCACCTACCGATTGGATGGTCCGGTGAAACCTCCGGACCGACTTGCAGCGAGGAAACTCGCCGCAGGCTGGAAAGTTGGGTAAACCTTATCATCTAGAGGAAGGTGAAGTCGTAACAAGGTTTCCGTAGGTGA	Eukaryota	Stramenopiles	NA	NA	NA	NA	NA	NA	0	0	0	0	0	0	0	0	0	0	0	0	0	0	0	0	0	0	0	0	0	0	0	0	0	0	0	0	0	0	0	0	0	0	0	0	0	0	0	5	0
GCACCTACCGATTGAATGGTCCGGTGAAATCTTTGGACTGCGGCAATGTCGCCGTTCGCGGAGACGCTGCTGTGGGAAGTTGATTAAATCTTACCATTTAGAGGAAGGTGAAGTCGTAACAAGGTTTCCGTAG	Eukaryota	Stramenopiles	NA	NA	NA	NA	NA	NA	0	0	0	2	0	0	0	0	0	0	0	0	0	0	0	0	0	0	0	0	0	0	0	0	0	0	0	0	0	4	0	0	0	0	0	0	0	0	0	0	0
GCACCTACCGATTGAATGGTTCGGTGAAATCTTCGGATCGGGGCTGGTCGCTTTACGGCTTCCATCCCCGAGAAGTTGATTAAACCTCATCATTTAGAGGAAGGTGAAGTCGTAACAAGGTTTCCGTAGGTGA	Eukaryota	Stramenopiles	NA	NA	NA	NA	NA	NA	0	0	0	0	0	0	0	0	0	0	0	0	0	0	0	0	0	0	0	0	0	0	0	0	0	0	0	0	0	0	0	0	0	0	0	0	0	0	8	0	0
GCACCTACCGATTGAATGGTTCGGTGAAATCTTCGGATCATGGCTGCTGAGCCTTTGGCAAGGCGGTTGCGAAAAGTTGATTAAACCTCACCATTTAGAGGAAGGTGAAGTCGTAACAAGGTTTCCGTAGGTG	Eukaryota	Stramenopiles	NA	NA	NA	NA	NA	NA	0	0	0	0	0	0	0	0	0	0	0	0	0	0	0	0	0	0	0	0	0	0	0	0	0	0	0	0	0	0	0	0	0	0	0	0	0	0	5	0	0
CGTCGCACCTACCGATTGAATGGTTCGGTGAAATCTTCGGATCAGGCCTCCGCCTTCGGGTTGGAGTCTGAGAAGTTGATTAAACCTCATCATTTAGAGGAAGGTGAAGTCGTAACAAGGTTTCCGTAGGTGAACCT	Eukaryota	Stramenopiles	NA	NA	NA	NA	NA	NA	0	0	0	0	0	0	0	0	0	0	0	0	0	0	0	0	0	0	0	0	0	0	0	0	0	0	0	0	0	0	0	0	0	0	0	0	0	0	3	0	0
GCACCTACCGATTGGATGGTCCGGTAAAATCTTCGGATCGGAGGCACGGCTCGCAAGGGCTGCGCCGCCGAGAAGTTGAGTAAACCTTACCATCTAGAGGAAGGTGAAGTCGTAACAAGGTTTCCGTAGGTGA	Eukaryota	Stramenopiles	NA	NA	NA	NA	NA	NA	0	0	0	0	0	0	0	0	2	0	0	0	0	0	0	0	0	0	0	0	0	0	0	0	0	0	0	0	0	0	0	0	0	0	0	0	0	0	0	0	0
GCACCTACCGATTGAATGGTTCGGTGAAATCTTCGGATCGAGGTCAATTGTCGAAAGATGGTTGGTCATGAGAAGTTGATTAAACCTCATCATTTAGAGGAAGGTGAAGTCGTAACAAGGTTTCCGTAGGTGA	Eukaryota	Stramenopiles	NA	NA	NA	NA	NA	NA	0	0	0	0	0	0	0	0	0	0	0	0	0	0	0	0	0	0	0	0	0	0	0	0	0	0	0	0	0	0	0	0	0	0	0	0	0	0	3	0	0
GCACCTACCGATTGGATGGTCCGGTAAAATCTTCGGATCGGAGGCACGGCTCGCAAGGGCTGGGCCACCGAGAAGTTGAGTAAACCTTACCATCTAGAGGAAGGTGAAGTCGTAACAAGGTTTCCGTAGGTGA	Eukaryota	Stramenopiles	NA	NA	NA	NA	NA	NA	0	0	0	0	0	0	0	0	0	0	0	0	0	0	0	0	0	0	0	0	0	0	0	0	0	0	0	0	0	0	0	0	0	0	0	0	0	0	0	0	0
GCACCTACCGATTGGATGGTCCGGTGAAATCTTCGGATTTCTGGGACCCGCCCTCACGGGCGGACCCAGGGAAAAGTTGAGTAAACCTTATCATCTAGAGGAAGGTGAAGTCGTAACAAGGTTTCCGTAGGTG	Eukaryota	Stramenopiles	NA	NA	NA	NA	NA	NA	0	0	0	0	0	0	0	0	0	0	0	0	0	0	0	0	0	0	0	0	0	0	0	0	0	0	0	0	0	0	0	0	0	0	0	0	0	4	0	0	0
GCACCTACCGATTGAATGGTTCGGTGAAATCTTCGGATCAGTGGCACGTGTCCTAACGGATGCGTACCGTTGAGAAGTTGAGTAAACCTCATCATTTAGAGGAAGGTGAAGTCGTAACAAGGTTTCCGTAGGT	Eukaryota	Stramenopiles	NA	NA	NA	NA	NA	NA	0	0	0	0	0	0	0	0	0	0	0	0	0	0	0	0	0	0	0	0	0	0	0	0	0	0	0	0	0	0	0	0	0	0	0	0	0	0	3	0	0
CGCACCTACCGATTGGATGGTCCGGTGAAATCTTCAGACCAGTGCCCTTCGGCGCAAGCCGGGGACACCGGAAAGATGAGTAAACCTTACCATCTAGAGGAAGGTGAAGTCGTAACAAGGTTTCCGTAGGTGAA	Eukaryota	Stramenopiles	NA	NA	NA	NA	NA	NA	0	0	1	1	0	0	0	0	0	0	0	0	0	0	0	0	0	0	0	0	0	0	0	0	0	0	0	0	0	0	0	0	0	0	0	0	0	0	0	0	0
GCACCTACCGATTGAATGACTCGGTGAAATCTTTGGACTGTGGTTTTGACACTTTCGGGTGACTTTTCTGTAGAAAGTTGATTAAACCTCGCCATTTAGAGGAAGGTGAAGTCGTAACAAGGTTTCTGTAGGT	Eukaryota	Stramenopiles	NA	NA	NA	NA	NA	NA	0	0	0	0	0	0	0	0	0	0	0	0	0	0	0	0	0	0	0	0	0	0	0	0	0	0	0	0	0	0	0	3	0	0	0	0	0	0	0	0	0
GCACCTACCGATTGGATGGTCCGGTGAGAATTTCGGACTGTGGTAACGTTGCCTTTCGGGGTGATGTTGCTGTGGGAAGTTATTCAAACCTTATCATCTAGAGGAAGGTAAAGTCGTAACAAGGTTTCCGTAG	Eukaryota	Stramenopiles	NA	NA	NA	NA	NA	NA	0	0	0	0	0	0	0	0	0	0	0	0	0	0	0	0	0	0	0	0	0	0	0	0	0	0	0	0	0	0	0	0	0	0	0	1	0	0	0	0	0
CGTCGCACCTACCGATTGAATGGCTCGGTGAAATCTTCGGATCAGGCTTCCGCCCCCGGGTGGTTGTCCGAGAAGTTGATTAAACCTCGTCATTTAGAGGAAGGTGAAGTCGTAACAAGGTTTCCGTAGGTGAACCT	Eukaryota	Stramenopiles	NA	NA	NA	NA	NA	NA	0	0	0	0	0	0	0	0	0	0	0	0	0	0	0	0	0	0	0	0	0	0	0	0	0	0	0	0	0	0	2	0	0	0	0	0	0	0	0	0	0
GCTACTACCGATTGGATCAACCGTTGAGAATCTCGGATCGTGATATCTCGTCTTTCATTAGACAGGGTATTGTGAGAAGTTATTCTAAATTTTTGATCTAGAGGAAGTAAAAGTCGTAACAAGGTTTCCGTAG	Eukaryota	Stramenopile	NA	NA	NA	NA	NA	NA	12	20	29	23	9	16	16	1	10	17	2	23	12	16	20	15	12	11	14	9	18	13	2	20	5	4	28	26	8	15	25	0	24	55	8	9	7	3	20	21	9
GCTACTACCGATTGGATGGTCCGGTGAGAATTTCGGATCGTGATGGATCGTTCTTTACTGAACAGTTTATCGTGAGAAGTTATTCAAACTTTATTATCTAGAGGAAGTAAAAGTCGTAACAAGGTTTCCGTAG	Eukaryota	Stramenopile	NA	NA	NA	NA	NA	NA	0	0	5	13	8	0	0	0	22	19	0	0	0	17	0	0	10	10	0	11	11	0	8	0	0	6	0	1	6	0	0	4	0	0	0	0	7	9	1	13	0
GCTACTATCGATTGGATGGTCCGGTGAGAATTTCAGACTGTGACAACGTCACCTTTCGGGGTGATTTTGTTGTGGGAAGTTATTCAAACCTTACTATCTAGAGAAAGTAAAAGTCGTAACAAGGTTTCCGTAG	Eukaryota	Stramenopile	NA	NA	NA	NA	NA	NA	6	4	23	4	29	5	13	3	14	6	1	0	5	0	0	0	2	0	0	0	0	0	0	0	0	0	0	0	0	0	0	0	0	0	0	0	1	1	6	0	2
GCACCTACCGATTGGATGGCTCGGTGAAATCTTCGGACCGTGGGTGTTCTGCCTCTCTGAGGCCGTCGCTTGTGGGAAGTTGAGTAAACCTCGTCATCTAGAGGAAGGTGAAGTCGTAACAAGGTTTCCGTAG	Eukaryota	Stramenopile	NA	NA	NA	NA	NA	NA	5	0	0	2	2	0	0	0	0	0	0	2	0	0	0	0	4	0	0	0	0	0	8	0	0	0	2	0	3	4	0	0	7	0	2	8	7	8	0	2	9
GCTACTACCGATTGGATGATCCGGTGAGAATTTCGGATCGTGATATTTCGTTCTTCACTGAACAAAATATCGTGAGAAGTTATTCAAACCTTACCATCTAGAGGAAGTAAAAGTCGTAACAAGGTTTCCGTAG	Eukaryota	Stramenopile	NA	NA	NA	NA	NA	NA	0	0	0	1	0	0	0	0	0	0	0	0	0	0	0	0	0	0	0	0	0	0	0	0	0	0	0	0	0	0	0	0	0	0	0	0	0	0	0	0	0
GCACCTACCGATTGAATGGTCCGGTGAATTTTTCGGACTGTGGCAATGCCGCCGCAAGGAGGCGCTGCTGTGGGAAGTCAATTGAACCTTACCATTTAGAGGAAGGTGAAGTCGTAACAAGGTTTCCGTAGGT	Eukaryota	Stramenopile	NA	NA	NA	NA	NA	NA	0	0	0	0	0	0	0	0	0	0	0	0	0	0	0	0	0	0	0	0	0	0	0	0	0	0	0	0	0	4	0	0	0	0	0	0	0	0	0	0	0
GCTACTACCGATTGAACGGCTTAGTGAGTTTCGAGGATCTGGTTATAGTTACTTTTACCGGTGCTATCGCTGGAGAGCAGACACAAACTTGGTCGTTTAGAGGAAGTAAAAGTCGTAACAAGGTTTCCGTAGG	Eukaryota	Rhizaria	Cercozoa	Filosa-Imbricatea	Filosa-Imbricatea_X	Novel-clade-2	Novel-clade-2_X	Novel-clade-2_X_sp.	2	2	27	12	34	15	22	0	69	32	8	73	4	267	67	12	141	86	0	75	152	14	131	348	39	92	430	14	78	486	8	65	515	8	108	524	73	503	3	16	475
GCTACTACCGATTGAATGGCTTAGTGAGCTCCACGGACAGCGGCATTATCAGGCAACTGGTCTTGTCGCAGGAAGTGGATCAAACTTGATCATTTAGAGGAAGTAAAAGTCGTAACAAGGTTTCCGTAGGTGA	Eukaryota	Rhizaria	Cercozoa	Filosa-Imbricatea	Thaumatomonadida	Peregriniidae	Peregrinia	Peregrinia_clavideferens	0	15	24	64	29	58	37	0	36	60	0	94	0	71	70	0	63	57	0	29	88	13	60	163	15	34	171	7	22	176	6	17	194	5	33	181	32	295	6	21	191
GCTACTACCGATTGAATGGCTTAGTGAGCTCCAAGGACAGCGGCCTTCGGTTGGAAACTTCCGCTGGTCGCAGGAATTGGATCAAACTTGATCATTTAGAGGAAGTAAAAGTCGTAACAAGGTTTCCGTAGGT	Eukaryota	Rhizaria	Cercozoa	NA	NA	NA	NA	NA	1	20	77	27	69	50	37	5	108	56	2	66	0	155	67	8	110	48	2	49	69	16	78	62	0	69	50	0	45	38	0	22	72	0	37	40	33	47	1	16	17
GCTACTACCGATTGAATGGCTTAGTGAGCCTCAGGGATTGTTGCACTTTGAGGGGTTTCTCTTGAAGAGCATCCGAGAACTGAGTCAAACTTGATCATTTAGAGGAAGTAAAAGTCGTAACAAGGTTTCCGTA	Eukaryota	Rhizaria	Cercozoa	Filosa-Thecofilosea	Ebriida	Botuliformidae	Botuliformidae_X	Botuliformidae_X_sp.	44	76	43	49	106	88	124	11	121	63	0	18	5	47	29	0	27	12	0	8	11	1	11	13	0	2	13	0	4	11	0	0	12	0	0	0	0	8	0	0	4
GCTACTACCGATTGAATGGCTTAGTGAGCCCTCTGGACTGTTGTAATTCGTTGGCAACTTCGAGTCACATTCGGGAAGGAGGTCAAACTTGATCATTTAGAGGAAGTAAAAGTCGTAACAAGGTTTCCGTAGG	Eukaryota	Rhizaria	Cercozoa	Filosa-Thecofilosea	Cryomonadida	Cryothecomonas-lineage	Cryothecomonas	Cryothecomonas_aestivalis	9	12	18	83	15	59	34	0	20	35	0	65	0	23	38	0	11	24	0	3	11	0	10	26	0	7	30	0	4	40	0	4	37	0	7	32	11	36	0	4	63
GCTACTACCGATTGAATGGCTTAGTGAGCTCTATGGATTGTTTTGTTGTGGGGGGTCTCTCCTGCTACTATACGAGAAGTGGATCAAACTTGATCATTTAGAGGAAGTAAAAGTCGTAACAAGGTTTCCGTAG	Eukaryota	Rhizaria	Cercozoa	Filosa-Thecofilosea	Filosa-Thecofilosea_X	Mataza-lineage	Mataza-lineage_X	Mataza-lineage_X_sp.	13	26	21	35	0	0	0	0	0	28	0	33	0	0	32	0	0	0	0	10	34	0	7	49	4	5	45	0	3	48	0	0	32	0	0	28	0	46	0	0	56
GCTACTACCGATTGAATGTCTTAGTGAGCTCTCTGGACTGTTGCGCTTCACTCGAAAGTTTGTTGCGCATACGGGAAGGAGATCAAACTTGAACATTTAGAGGAAGTAAAAGTCGTAACAAGGTTTCCGTAGG	Eukaryota	Rhizaria	Cercozoa	Filosa-Thecofilosea	Cryomonadida	NA	NA	NA	0	6	2	4	2	10	1	0	1	0	0	11	0	0	8	0	0	3	0	0	5	0	0	10	0	3	16	0	2	13	0	0	24	0	5	30	9	81	0	8	123
GCTACTACCGATTGAATGGCTTAGTGAGCTCTATGGATTGTTTTGTTGTGGGGGGTCTCTCCTGCAACTATACGAGAAGTGGATCAAACTTGATCATTTAGAGGAAGTAAAAGTCGTAACAAGGTTTCCGTAG	Eukaryota	Rhizaria	Cercozoa	Filosa-Thecofilosea	Filosa-Thecofilosea_X	Mataza-lineage	Mataza-lineage_X	Mataza-lineage_X_sp.	0	0	51	8	53	37	30	5	70	27	0	31	0	38	0	0	0	21	0	0	0	0	0	0	0	0	0	0	0	0	0	0	0	0	0	0	0	0	0	0	0
GCTACTACCGATTGAATGGCTTAGTGAGCTCTCTGGACTGTTGCGATTCTTTGGCAACTTAGATTCGCATTCGGGAAGGAGATCAAACTTGATCATTTAGAGGAAGTAAAAGTCGTAACAAGGTTTCCGTAGG	Eukaryota	Rhizaria	Cercozoa	Filosa-Thecofilosea	Cryomonadida	NA	NA	NA	16	10	3	3	9	13	11	19	4	6	0	0	0	0	3	0	6	3	5	13	7	16	15	0	0	11	0	7	22	0	7	25	0	4	31	0	67	0	22	24	0
GCTACTACCGATTGAACGGCTTAGTGAGTTTCGAGGATTGAGAGTCTTTGCGGTTTCGGCCGTGGAGGTTTTTGAGAGCAGACACAAACTTGATCGTTTAGAGGAAGTAAAAGTCGTAACAAGGTTTCCGTAG	Eukaryota	Rhizaria	Cercozoa	NA	NA	NA	NA	NA	11	25	64	13	32	13	21	0	10	9	0	11	0	19	4	0	4	0	0	0	0	0	0	2	0	0	4	0	0	3	0	0	0	0	0	0	0	1	0	1	6
TCGCTGCTACCGATTGAATGAATTAGTGAGCTCCATGGATTGGGGTTGGGGAGTTCTCTCGCCAATCACGAGAAGTGGATCAAACTTGCTCATTTAGAGGAAGCAAAAGTCGTAACAAGGTTTTCGTAGGTGAAC	Eukaryota	Rhizaria	Cercozoa	Filosa-Sarcomonadea	Pansomonadida	Agitatidae	Agitatidae_X	Agitatidae_X_sp.	2	4	13	0	5	0	6	0	15	3	0	7	0	9	0	0	0	0	0	6	6	0	12	0	0	9	0	0	13	0	0	14	0	0	20	0	27	0	0	31	0
TCGCTGCTACCGATTGAATGAATTAGTGAGCTCCATGGATTGGGGTTGGGGAGTTCTCTTTCCAATCACGAGAAGTGGATCAAACTTGCTCATTTAGAGGAAGCAAAAGTCGTAACAAGGTTTTCGTAGGTGAAC	Eukaryota	Rhizaria	Cercozoa	Filosa-Sarcomonadea	Pansomonadida	Agitatidae	Agitatidae_X	Agitatidae_X_sp.	0	0	0	2	0	0	0	0	0	0	0	0	0	0	6	0	0	0	0	0	0	0	0	0	0	0	3	0	0	4	0	8	0	0	19	4	26	19	0	44	23
CGCTCCTACCGATTGAATGATCCGGTGAAATCTCGAGACTTGGGGTTATCCAGCAATGGACATACTTTGGGGAACTTGCTTAAACCTTATCATTTAGAGGAAGGAGAAGTCGTAACAAGGTTTCCGTAGGTGAA	Eukaryota	Rhizaria	Cercozoa	Novel-clade-10-12	Novel-clade-10	Novel-clade-10_X	Novel-clade-10_XX	Novel-clade-10_XX_sp.	0	9	4	19	10	17	9	0	16	5	0	11	8	8	6	10	0	5	0	0	8	0	0	0	0	0	0	0	0	0	0	0	0	0	0	0	0	0	0	0	0
TCGCTGCTACCGATTGAATGAATTAGTGAGCTTCATGGATTGGGATTTAGTGGTTCTCCACTCGATCTCGAGAAGTGAATCAAACTTGCTCATTTAGAGGAAGCAAAAGTCGTAACAAGGTTTTCGTAGGTGAAC	Eukaryota	Rhizaria	Cercozoa	Filosa-Sarcomonadea	NA	NA	NA	NA	0	0	0	0	0	0	0	0	4	0	0	0	0	0	0	0	0	7	0	0	0	0	0	0	0	0	0	0	0	5	0	0	7	0	1	0	2	0	0	2	13
GCTACTACCGATTGAACGGCTTAGTGAGCTCTACGGACTGTTGCCTGGGAAGTAAAACTCCCTGGTATGCGGAAAGTAGATCAAACTTGATCGTTTAGAGGAAGTAAAAGTCGTAACAAGGTTTCCGTAGGTG	Eukaryota	Rhizaria	Cercozoa	Filosa-Imbricatea	Spongomonadida	Spongomonadidae	Spongomonas	Spongomonas_minima	0	0	0	2	0	6	0	0	3	0	0	3	0	0	4	0	3	0	0	0	0	0	1	4	0	5	6	0	0	3	0	2	0	0	0	0	3	1	0	1	0
GCTACTACCGATTGAACGGCTTAGTGAGTTTCGAGGATTTGGGTATGGTTACCTTCACGGGTGCTATATCTGGAGAGCAGACACAAACTTGGTCGTTTAGAGGAAGTAAAAGTCGTAACAAGGTTTCCGTAGG	Eukaryota	Rhizaria	Cercozoa	Filosa-Imbricatea	Filosa-Imbricatea_X	Novel-clade-2	Novel-clade-2_X	Novel-clade-2_X_sp.	1	0	2	8	2	7	0	0	0	3	0	7	0	0	6	0	0	6	0	0	0	0	0	0	0	0	6	0	0	0	0	0	0	0	0	0	0	0	0	0	0
GCTACTACCGATTGAACGGCTTAGTGAGCTCTAGGGACTGTTGTTTGCCATGTCAAAGTGGTAGATGTACGGAAACTAGATCAAACTTGATCGTTTAGAGGAAGTAAAAGTCGTAACAAGGTTTCCGTAGGTG	Eukaryota	Rhizaria	Cercozoa	NA	NA	NA	NA	NA	0	0	4	1	3	0	6	0	8	0	0	3	0	1	0	0	0	0	0	0	0	0	0	0	0	0	3	0	0	0	0	0	0	0	0	0	0	2	0	0	0
GCTACTACCGATTGAATGGCTTAGTGAGCTCCATGGACTGTTTTGTTGTGGGGGGTCTCTCCTACTACTATACGGGAAGTGGATCAAACTTGATCATTTAGAGGAAGTAAAAGTCGTAACAAGGTTTCCGTAG	Eukaryota	Rhizaria	Cercozoa	Filosa-Thecofilosea	Filosa-Thecofilosea_X	Mataza-lineage	Mataza-lineage_X	Mataza-lineage_X_sp.	0	0	0	0	0	0	0	0	0	0	0	5	0	0	0	0	0	6	0	0	0	0	0	0	0	0	3	0	0	6	0	0	11	0	0	0	2	0	0	0	0
CGCTCCTACCGATTGAATGATCCGGTGAAATCTCGGGACTTGGGGTTATTGCGCGAGCAACATACTTTGGGGAACTTGCTTAAACCTTATCATTTAGAGGAAGGAGAAGTCGTAACAAGGTTTCCGTAGGTGAA	Eukaryota	Rhizaria	Cercozoa	Novel-clade-10-12	Novel-clade-10	Novel-clade-10_X	Novel-clade-10_XX	Novel-clade-10_XX_sp.	0	0	0	0	0	0	0	0	0	0	0	0	0	0	0	0	0	0	0	0	0	0	0	0	0	0	0	0	0	0	9	0	0	7	0	0	0	0	15	0	0
TCGCTGCTACCGATTGAATGAATTAGTGAGCTCCATGGATTGGAGTGGCATGGTTCTCCATGCTACTACGAGAAGTGGATCAAACTTGCTCATTTAGAGGAAGCAAAAGTCGTAACAAGGTTTTCGTAGGTGAAC	Eukaryota	Rhizaria	Cercozoa	Filosa-Sarcomonadea	Pansomonadida	Agitatidae	Agitatidae_X	Agitatidae_X_sp.	0	0	0	0	0	0	0	0	0	0	0	0	0	0	0	0	0	0	8	0	8	8	0	0	0	0	0	0	0	0	7	0	0	8	0	0	0	0	0	0	0
GCTCCTACTGATTGAATGCTCCGGTGAGACGTCGAGAGAGTGCTCCTGCGATCAGCAATGGTCCAGGCGTGTTCGAACTTCCTCAAATTGTAGCATTTAGAAGAAGGAGAAGTCGTAACAAGGTTTCCGTAGG	Eukaryota	Rhizaria	Cercozoa	Endomyxa-Phytomyxea	Plasmodiophorida	Plasmodiophorida_X	Spongospora	Spongospora_nasturtii	0	0	0	0	0	0	0	0	0	0	0	0	0	0	0	0	0	0	0	0	0	0	0	2	0	1	0	0	0	3	0	0	0	0	0	3	3	5	0	0	0
TCGCTGCTACCGATTGAATGAATTAGTGAGTTCCATGGATTGGGGTGAGTTGGGCAACTAACTCATCATGAGAAGTGGATCAAACTTGCTCATTTAGAGGAAGCAAAAGTCGTAACAAGGTTTCCGTAGGTGAAC	Eukaryota	Rhizaria	Cercozoa	NA	NA	NA	NA	NA	0	0	0	0	0	4	0	0	0	0	3	0	12	0	0	6	0	0	4	0	0	0	0	0	0	0	0	0	0	0	0	0	0	0	0	0	0	0	0	0	0
GCTACTACCGATTGAATGGATTAGTGAGCTCCAGGGATTGGCGCAGTTCGGGGGAAACCTCGATCTGCGCCGAGAACTGGATCAAACTTGCTCATTTAGAGGAAGTAAAAGTCGTAACAAGGTTTCCGTAGGT	Eukaryota	Rhizaria	Cercozoa	Filosa-Sarcomonadea	NA	NA	NA	NA	0	0	0	0	0	0	0	0	0	0	0	0	0	0	0	0	0	0	0	0	0	0	0	0	0	0	0	0	0	0	0	0	0	0	0	0	0	0	0	6	0
TCGCTGCTACCGATTGAATGAATTAGTGAGTTCCATGGATTGCGGTGAGTTGGGCAACTAACTCATCATGAGAAGTGGATCAAACTTGCTCATTTAGAGGAAGCAAAAGTCGTAACAAGGTTTCCGTAGGTGAAC	Eukaryota	Rhizaria	Cercozoa	NA	NA	NA	NA	NA	0	0	0	0	0	0	0	0	0	0	0	0	0	0	0	0	0	0	0	0	0	0	0	0	0	0	0	2	0	0	11	0	0	0	0	0	0	0	0	0	0
GCTACTACCGATTGAATGTCTTAGTGAGCTCTCTGGACTGTTGCGCTTCACTCGAAAGTTTGTTGTGCATACGGGAAGGAGATCAAACTTGAACATTTAGAGGAAGTAAAAGTCGTAACAAGGTTTCCGTAGG	Eukaryota	Rhizaria	Cercozoa	Filosa-Thecofilosea	Cryomonadida	NA	NA	NA	8	0	0	0	0	0	0	0	0	0	0	0	0	0	0	0	0	0	0	0	0	0	0	0	0	0	0	0	0	0	0	0	0	0	0	0	0	0	0	0	0
TCGCTGCTACCGATTGAATGAATTAGTGAGCTTCATGGATTGGGGTTGGGGAGTTCTCTTTCCAACCACGAGAAGTGAATCAAACTTGCTCATTTAGAGGAAGCAAAAGTCGTAACAAGGTTTTCGTAGGTGAAC	Eukaryota	Rhizaria	Cercozoa	Filosa-Sarcomonadea	NA	NA	NA	NA	0	0	0	0	0	0	0	0	0	0	0	0	0	0	0	0	0	0	0	0	0	0	0	0	0	0	0	0	0	0	0	0	0	0	0	0	0	0	0	9	0
GCTACTACCGATTGAATGGCTTAGTGAGCTCTCTGGACTGTTGAGCGCTGTTGGAAACTTCGGTGTTCATACGGGAAGGAGATCAAACTTGATCATTTAGAGGAAGTAAAAGTCGTAACAAGGTTTCCGTAGG	Eukaryota	Rhizaria	Cercozoa	Filosa-Thecofilosea	Cryomonadida	Protaspa-lineage	Protaspa	Protaspa_longipes	0	0	0	0	0	0	0	0	0	0	0	0	0	0	0	0	0	0	0	0	0	0	0	0	0	0	0	0	0	6	0	0	0	0	0	0	0	0	0	0	0
GCTGCTACCGATTGAATGAATTAGTGAGCTTCATGGATTGTTGAACGCGGAGGCAACTCCACGTACGGCGAGAAGTGAATCAAACTTGCTCATTTAGAGGAAGCAAAAGTCGTAACAAGGTTTCCGTAGGTGA	Eukaryota	Rhizaria	Cercozoa	Filosa-Sarcomonadea	NA	NA	NA	NA	0	0	0	0	0	0	0	0	0	0	0	0	0	0	0	0	0	0	0	0	0	0	0	0	0	0	0	0	0	2	0	0	0	0	0	0	0	0	0	0	1
GCTACTACCGATTGAATGGCTTAGTGAGCTCTCTGGATTGTTGCATCTTTGTGGAAACGCAGAGGAGCATACGAAAAGGAGATCAAACTTGATCATTTAGAGGAAGTAAAAGTCGTAACAAGGTTTCCGTAGG	Eukaryota	Rhizaria	Cercozoa	Filosa-Thecofilosea	Cryomonadida	Cryomonadida_X	Cryomonadida_XX	Cryomonadida_XX_sp.	0	0	0	0	0	0	4	0	0	1	0	0	0	0	0	0	0	0	0	0	0	0	0	0	0	0	0	0	0	0	0	0	0	0	0	0	0	0	0	0	0
GCTGCTACCGATTGAATGAATTAGTGAGCTCCATGGATTGAGATAATAGTGAGCAATCATTATTATATTGAGAAGTGGATCAAACTTGCTCATTTAGAGGAAGCAAAAGTCGTAACAAGGTTTCCGTAGGTGA	Eukaryota	Rhizaria	Cercozoa	Filosa-Sarcomonadea	NA	NA	NA	NA	0	0	0	0	0	0	0	0	0	0	0	0	0	0	0	0	0	0	0	0	0	0	0	0	0	0	0	0	0	0	6	0	0	0	0	0	0	0	0	0	0
TCGCTGCTACCGATTGAATGAATTAGTGAGCTGCATGGATTGAGATATTAGAGGCAACTTTATTATTTTGAGAAGTGCATCAAACTTGCTCATTTAGAGGAAGCAAAAGTCGTAACAAGGTTTCCGTAGGTGAAC	Eukaryota	Rhizaria	Cercozoa	Filosa-Sarcomonadea	Pansomonadida	Agitatidae	Agitata	Agitata_tremulans	0	0	0	0	0	0	0	0	0	0	0	0	0	0	0	0	0	0	0	0	0	0	0	0	0	0	0	0	0	0	0	0	0	0	0	0	0	0	3	0	0
GCTCCTACTGATTGGATGCTCCGGTGAAAAGTCGGGAGAATGCCCGCGCAATCAGCAATGATTCGCGAGTATTCAAACTTCTTTAAATTGTAGTTTCTAGAAGAAGGAGAAGTCGTAACAAGGTTTTCGTAGG	Eukaryota	Rhizaria	Cercozoa	Endomyxa-Phytomyxea	Plasmodiophorida	Plasmodiophorida_X	Spongospora	Spongospora_sp.	0	0	0	0	0	0	0	0	0	0	0	0	0	0	0	0	0	0	0	0	0	0	0	0	0	0	0	0	0	0	0	0	0	0	0	0	0	0	0	0	0
GCTACTACCGATTGAATGGATTAGTGAGCTTCAGGGATTGTGGCCTCGTTGTGGCAACACAATGCTGTGTCGCGAGAACTGAATCAAACTTGCTCATTTAGAGGAAGTAAAAGTCGTAACAAGGTCTCCGTAG	Eukaryota	Rhizaria	Cercozoa	Filosa-Sarcomonadea	Glissomonadida	Allapsidae	Group-Te	Group_Te_sp.	0	0	0	0	0	0	0	0	0	0	0	0	0	0	0	0	0	0	0	0	0	0	0	0	0	0	0	0	0	0	0	0	0	0	0	0	0	0	0	0	0
TCGCTACTACCGATTGAATGAATTAGTGAGCTCCAGAGATCGAGCTGCTCCGGGCAACCGAAGTAGTTTGAGAACTGGATCAAACTTGCTCATTTAGAGGAAGTAAAAGTCGTAACAAGGTTTCCGTAGGTGAAC	Eukaryota	Rhizaria	Cercozoa	Filosa-Sarcomonadea	Glissomonadida	Allapsidae	Viridiraptor	Viridiraptor_invadens	0	0	0	0	0	0	0	0	0	0	0	0	0	0	0	0	0	0	0	0	0	0	0	0	0	0	0	0	0	0	0	0	0	0	0	0	0	0	0	0	3
GCTGCTACCGATTGGATGGTTTAGTGAGGTCCACGGACTGCTGCAGTTGATGGTTCGCCATCTTCTGCGTTAGGAAGTGGGACAAACTTGATCATCTAGAGGAAGCAAAAGTCGTAACAAGGTTTCCGTAGGT	Eukaryota	Rhizaria	Cercozoa	Filosa-Imbricatea	Euglyphida	NA	NA	NA	0	0	0	0	0	3	0	0	0	0	0	0	0	0	0	0	0	0	0	0	0	0	0	0	0	0	0	0	0	0	0	0	0	0	0	0	0	1	0	2	0
TCGCTCCTACCGATTGAATGGTCCGGTGAGCTCCATGGATTGGAGTGGCATGGTTCTCCATGCTACTACGAGAAGTGGATCAAACTTGCTCATTTAGAGGAAGCAAAAGTCGTAACAAGGTTTCCGTAGGTGAAC	Eukaryota	Rhizaria	Cercozoa	Filosa-Sarcomonadea	Pansomonadida	Agitatidae	Agitatidae_X	Agitatidae_X_sp.	0	0	0	0	0	0	0	0	0	0	1	0	0	0	0	0	0	0	0	0	0	0	0	0	0	0	0	0	0	0	0	0	0	0	0	0	0	0	0	0	0
GCTACTACCGATTGAATGCTTTAATGAGTGTCATGGACGATGGCTCCTGGGAGCAATCCTGGTTGTTATTGAAAGTGAAGCAAATTTGAGCATTTAGAGGAAGTAAAAGTCGTAACAAGGTTTCCGTAGGTGA	Eukaryota	Rhizaria	Cercozoa	Filosa-Thecofilosea	Cryomonadida	Cryomonadida_X	Cryomonadida_XX	Cryomonadida_XX_sp.	0	0	0	0	0	0	0	0	0	0	0	0	0	0	0	0	0	0	0	0	0	0	0	0	0	0	0	0	0	0	0	0	0	0	0	0	0	0	0	0	0
TCGCTACTACCGATTGAATGGATTAGTGAGCTTCACGGATTGCTGTGTGGCAGGTTTCTGCCACGCAACGAGAAGTGAATCAAACTTGCTCATTTAGAGGAAGTAAAAGTCGTAACAAGGTTTCCGTAGGTGAAC	Eukaryota	Rhizaria	Cercozoa	Filosa-Sarcomonadea	Glissomonadida	Sandonidae	NA	NA	0	0	3	0	0	0	0	0	0	0	0	0	0	0	0	0	0	0	0	0	0	0	0	0	0	0	0	0	0	0	0	0	0	0	0	0	0	0	0	0	0
GCTCCTACTGATTGAATGCTCCGGTGAAAAGTCGGGAGAATTCTTGTGCAATCAGCAATGGTTCACGAGAGTTCGAACTTCTTTAAATTGTAGTATTTAGAAGAAGGAGAAGTCGTAACAAGGTTTCCGTAGG	Eukaryota	Rhizaria	Cercozoa	Endomyxa-Phytomyxea	Plasmodiophorida	Plasmodiophorida_X	Spongospora	Spongospora_sp.	0	0	0	0	0	0	0	0	0	0	0	0	0	0	0	0	0	0	1	0	0	0	0	0	0	0	0	0	0	0	0	0	0	0	0	0	0	0	0	0	0
GCTACTACCGATTGGACGTTTTGGTGAGGTTCAGGGAATGAAACAGTTCGGTGATTCGTTACTGAACGGTGGACTGAACTGAAACAAACCTGAGCGTCTAGAGGAAGTAAAAGTCGTAACAAGGTTTCCGTAG	Eukaryota	Rhizaria	Cercozoa	Filosa-Imbricatea	Euglyphida	Paulinellidae	Paulinella	NA	0	0	0	0	0	0	0	0	0	0	0	1	0	0	0	0	0	0	0	0	0	0	0	0	0	0	0	0	0	0	0	0	0	0	0	0	0	0	0	0	0
GCTACTACCGATTGGATGGTTTAGTGAGGTTCACGGATTGTTGCGCTTGGTCGGTTCTCCGATCCTGCGTATACGAGAAGTGAAACAAACTTGATCATCTAGAGGAAGTAAAAGTCGTAACAAGGTTTCCGTA	Eukaryota	Rhizaria	Cercozoa	Filosa-Imbricatea	Euglyphida	Trinematidae	Trinema	Trinema_lineare	0	0	0	0	0	0	0	0	0	0	0	0	0	0	0	0	0	0	0	0	0	0	0	0	0	0	0	0	0	0	0	0	0	0	0	0	0	0	0	0	0
GCTCCTACCGATTGAATGTTCCGGTGAACCCTTCGGACCTATTTCCAGTGGTGGGGAAACTTATTACTGGAAGATTGGAAAGTTGTGTAAACCTTAACATTTAGAGGAAGGAGAAGTCGTAACAAGGTTTCCG	Eukaryota	Rhizaria	Cercozoa	Endomyxa	Vampyrellida	Leptophryidae	NA	NA	0	0	0	0	0	0	0	0	0	0	0	0	0	0	0	0	0	0	0	0	0	0	0	0	0	0	3	0	0	0	0	0	0	0	0	0	0	0	0	0	0
GCTGCTACCGATTGAATGCATTAGTGAGCTGTAAGGACCGCTTTTCTGGGGGTCAAACCCCGGTTGAGTGGGAATTACCGCAAACTTGCGCATTTAGAGGAAGCAAAAGTCGTAACAAGGTATCCGTAGGTGA	Eukaryota	Rhizaria	Cercozoa	Filosa-Sarcomonadea	Cercomonadida	Paracercomonadidae	NA	NA	0	0	0	1	0	0	0	0	0	0	0	0	0	0	0	0	0	0	0	0	0	0	0	0	0	0	0	0	0	0	0	0	0	0	0	0	0	0	0	0	0
CGTCGCTACTACCGATTGGATGGTTTAGTGAGGTCCACGGACTGATTCGTCTGGCTTGCCTTACGCATCGGGAAGTGGAACAAACTTGATCATCTAGAGGAAGTAAAAGTCGTAACAAGGTTTCCGTAGGTGAACCT	Eukaryota	Rhizaria	Cercozoa	Filosa-Imbricatea	Euglyphida	NA	NA	NA	0	0	0	0	0	0	0	0	0	0	0	0	0	0	0	0	0	0	0	0	0	0	0	0	0	0	0	0	0	0	0	0	0	0	0	0	0	0	0	0	0
GCTACTACCGATTGAATGGCTTAGTGAGCTTTCTGGATTGTTGATCGTTGAGGCAACTCTGCGGTCATGCGAGAAGGAAATCAAACTTGTCCATTTAGAGGAAGTAAAAGTCGTAACAAGGTTTCCGTAGGTG	Eukaryota	Rhizaria	Cercozoa	NA	NA	NA	NA	NA	26	65	381	97	777	249	189	16	914	188	8	82	12	369	106	20	402	74	3	476	102	79	457	44	6	305	27	7	218	13	9	134	18	12	98	5	139	10	6	55	9
GCTACTACCGATTGAATGGCTTAGTGAGCTCTGTGGACTGTCACGCATCATTGGCAACTTTGGCGCGCGACGGGAAGCAGATCAAACTTGTCCATTTAGAGGAAGTAAAAGTCGTAACAAGGTTTCCGTAGGT	Eukaryota	Rhizaria	Cercozoa	NA	NA	NA	NA	NA	37	58	39	63	60	77	46	9	38	49	0	110	0	221	55	0	41	77	0	24	80	12	41	40	12	45	97	8	27	82	11	46	65	2	53	138	43	212	6	43	280
GCTACTACCGATTGAATGGCTTAGTGAGCTCTCTGGAGTGAAGCAGTTTGCGGGCAACCGTGGACAGTTTTCCCAAAAGAGATCAAACTTGATCATTTAGAGGAAGTAAAAGTCGTAACAAGGTTTCCGTAGG	Eukaryota	Rhizaria	Cercozoa	NA	NA	NA	NA	NA	0	12	0	0	12	0	8	0	0	9	0	0	0	0	18	0	6	19	0	33	13	25	41	0	15	37	0	0	100	0	0	143	0	8	279	9	435	16	18	232	16
GCTACTACCGATTGAATGGCTTAGTGAGCTCTCTGGAGTGAAGCACTCTGCGGGCAACCGTGGAGAGTTTTCCCAAAAGAGATCAAACTTGATCATTTAGAGGAAGTAAAAGTCGTAACAAGGTTTCCGTAGG	Eukaryota	Rhizaria	Cercozoa	NA	NA	NA	NA	NA	0	16	44	26	100	56	50	24	59	36	5	17	15	23	15	11	29	15	7	34	8	14	39	0	20	41	0	13	44	18	7	33	0	9	30	36	62	92	7	102	154
GCTACTACCGATTGAATGGCTTAGTGAGCTCTGTGGACTGTTACACATCATTGGCAACTTTGGAGTGCGATGGGAAGCAGATCAAACTTGTCCATTTAGAGGAAGTAAAAGTCGTAACAAGGTTTCCGTAGGT	Eukaryota	Rhizaria	Cercozoa	NA	NA	NA	NA	NA	23	163	165	149	106	53	29	0	82	22	0	18	0	22	16	0	28	10	7	10	7	0	13	8	0	12	7	0	0	9	0	0	13	0	0	0	0	3	0	0	7
GCTACTACCGATTGAATGGCTTAGTGAGCTCTGTGGACTGTTACGCATCATTGGCAACTTTGGCGCGTGACGGGAAGCAGATCAAACTTGTCCATTTAGAGGAAGTAAAAGTCGTAACAAGGTTTCCGTAGGT	Eukaryota	Rhizaria	Cercozoa	NA	NA	NA	NA	NA	69	65	56	128	78	117	46	0	43	51	0	74	0	42	47	0	23	26	0	10	18	0	0	34	0	0	34	0	0	27	0	0	33	0	0	9	0	24	0	0	14
GCTACTACCGATTGAATGGCTTAGTGAGCTCTCTGGAGTGAAGCACTTTGCGGGCAACCGTGGAGAGTTTTCCCAAAAGAGATCAAACTTGATCATTTAGAGGAAGTAAAAGTCGTAACAAGGTTTCCGTAGG	Eukaryota	Rhizaria	Cercozoa	NA	NA	NA	NA	NA	30	25	0	0	0	0	0	0	0	0	0	0	0	0	0	0	0	0	0	0	0	0	0	15	0	0	0	0	30	0	0	92	46	0	87	0	90	0	0	24	0
GCTCCTACCGATTGAATGGTCCGGTGAAATCTCGGGACTTGGGTGCCTTGGAGCAATCCTTGGCGCTTGGGGAACTTGCTTAAACCTTATCATTTAGAGGAAGGAGAAGTCGTAACAAGGTTTCCGTAGGTGA	Eukaryota	Rhizaria	Cercozoa	NA	NA	NA	NA	NA	9	0	23	21	11	0	0	0	30	25	27	20	18	23	18	17	14	11	10	4	19	19	6	12	10	0	9	13	0	7	19	0	0	15	0	8	0	1	0	0	6
GCTACTACCGATTGAATGGCTTAGTGAGCTTTCTGGACTGTGGCATGCCGTTGGCAACTTCGGCACGCATACGGGAAGGAAATCAAACTTGATCATTTAGAGGAAGTAAAAGTCGTAACAAGGTTTCCGTAGG	Eukaryota	Rhizaria	Cercozoa	NA	NA	NA	NA	NA	1	0	4	3	7	0	0	0	0	0	0	0	0	0	0	0	0	4	0	5	0	0	0	0	0	8	0	0	10	0	15	0	0	6	9	0	31	0	23	69	7
GCTACTACCGATTGAATGGCTTAGTGAGCTTTCTGGACTGTGGCGCGCCGTTGGCAACTTCGGCACGCATACGGGAAGGAAATCAAACTTGATCATTTAGAGGAAGTAAAAGTCGTAACAAGGTTTCCGTAGG	Eukaryota	Rhizaria	Cercozoa	NA	NA	NA	NA	NA	0	0	1	0	0	0	0	4	0	0	0	0	0	0	0	0	4	0	4	0	5	12	0	0	0	0	0	26	0	0	27	15	0	41	12	7	79	0	17	23	0
GCTCCTACCGATTGAATGATCCGGTGAAATCTCGGGACTTGGGTCGTGAGCGCAAGCAACATCGACTCGGGGAACTTGCTTAAACCTTATCATTTAGAGGAAGGAGAAGTCGTAACAAGGTTTCCGTAGGTGA	Eukaryota	Rhizaria	Cercozoa	NA	NA	NA	NA	NA	2	2	6	6	7	0	20	18	21	10	8	12	0	10	9	0	7	8	0	0	0	0	0	0	0	0	0	0	0	3	0	0	0	11	0	0	0	0	0	0	0
GCTACTACCGATTGAATGGCTTAGTGAGCTTTCTGGATTGTTGATCGTCGAGGCAACTCTGCGGTCATGCGAGAAGGAAATCAAACTTGTCCATTTAGAGGAAGTAAAAGTCGTAACAAGGTTTCCGTAGGTG	Eukaryota	Rhizaria	Cercozoa	NA	NA	NA	NA	NA	19	25	0	0	0	0	0	0	0	0	0	0	0	0	0	0	0	0	0	0	0	0	0	0	0	0	0	0	0	0	0	0	0	0	0	0	0	0	0	0	0
CGCTCCTACCGATTGAATGATCCGGTGAAATCTCGAGACTTGGGCTTTCCGGGCAACCGGCTTGGCCTGGGGAACTTGCTTAAACCTTATCATTTAGAGGAAGGAGAAGTCGTAACAAGGTTTCCGTAGGTGAA	Eukaryota	Rhizaria	Cercozoa	NA	NA	NA	NA	NA	1	0	0	0	0	0	0	0	0	0	0	0	0	0	0	0	0	0	0	0	0	0	0	0	0	0	0	5	0	0	8	6	0	16	15	0	6	0	13	3	0
CCGTCGCTCCTACCGATTGAATGGTCCGGTGAAATCTCGGGACTTGGCTTGCGATTACATCAAGAGCTGGGGAACTTGCTTAAACCTTATCATTTAGAGGAAGGAGAAGTCGTAACAAGGTTTCCGTAGGTGAACCTG	Eukaryota	Rhizaria	Cercozoa	NA	NA	NA	NA	NA	0	0	0	1	0	0	0	0	0	0	0	0	0	6	0	0	0	0	0	0	5	0	0	0	0	0	4	0	0	4	0	0	5	6	0	0	0	5	6	0	9
TCGCTCCTACCGATTGAATGATCCGGTGAAATCTCGAGACTTGGGGTTATCCCGCGAGGGTGTATCTTGGGGAACTTGCTTAAACCTTATCATTTAGAGGAAGGAGAAGTCGTAACAAGGTTTCCGTAGGTGAAC	Eukaryota	Rhizaria	Cercozoa	NA	NA	NA	NA	NA	0	0	0	0	0	0	0	0	0	0	0	0	12	0	0	0	7	7	10	6	12	11	0	0	19	0	0	0	0	0	9	0	0	0	0	0	0	0	0	4	0
GCTACTACCGATTGAACGGCTTAGTGAGTTTCGAGGATTGAGAGGCACCGCGACTCGTGCGTGGTGTCTTTTGAGAGCAGACACAAACTTGATCGTTTAGAGGAAGTAAAAGTCGTAACAAGGTTTCCGTAGG	Eukaryota	Rhizaria	Cercozoa	NA	NA	NA	NA	NA	0	2	0	16	0	12	3	0	0	0	0	0	0	0	0	0	0	0	0	0	0	0	0	4	0	0	3	0	0	2	0	0	0	0	0	0	0	4	0	0	4
TCGCTCCTACCGATTGAATGATCCGGTGAAGTCTCGAGACTTGGGGTTATCCCGCGAGGGTGTATCTTGGGGAACTTGCCTAAACCTTATCATTTAGAGGAAGGAGAAGTCGTAACAAGGTTTCCGTAGGTGAAC	Eukaryota	Rhizaria	Cercozoa	NA	NA	NA	NA	NA	0	0	5	0	4	0	4	9	11	0	8	0	0	8	3	0	0	0	0	0	0	0	0	0	0	0	0	0	0	0	0	0	0	0	0	0	0	0	0	0	0
GCTACTACCGATTGAATGGCTTAGTGAGCTTTTTGGATCGTTGCTTGTGATTGGCAACTTTCACTCGCAATCGAGAAGAAAATCAAACTTGATCATTTAGAGGAAGTAAAAGTCGTAACAAGGTTTCCGTAGG	Eukaryota	Rhizaria	Cercozoa	NA	NA	NA	NA	NA	15	11	0	0	7	7	0	1	0	0	0	0	0	0	0	0	0	0	0	0	0	0	0	0	0	0	0	0	0	0	0	0	0	0	0	0	0	0	0	0	0
GCTACTACCGATTGAATGGCTTAGTGAGCTCCAAGGATAGTGGCCTTTGGTTGGGTTTCCTTCCATTGAACCGCAAGAATTGGATCAAACTTGATCATTTAGAGGAAGTAAAAGTCGTAACAAGGTTTCCGTA	Eukaryota	Rhizaria	Cercozoa	NA	NA	NA	NA	NA	7	2	0	0	0	0	0	0	0	0	0	0	0	0	0	0	0	0	0	0	0	0	0	0	0	0	0	0	0	0	0	0	0	0	0	0	3	0	16	8	0
GCTACTACCGATTGAATGGCTTAGTGAGCTCCAAGGACAGCGGCCTTCGGTTGGAAACTTTCGCTGGTCGCAGGAATTGGATCAAACTTGATCATTTAGAGGAAGTAAAAGTCGTAACAAGGTTTCCGTAGGT	Eukaryota	Rhizaria	Cercozoa	NA	NA	NA	NA	NA	0	0	0	0	0	0	0	0	0	0	0	0	0	0	0	0	0	0	0	0	0	0	0	0	0	0	19	0	0	23	0	0	0	0	0	0	0	0	0	0	0
GCTACTACCGATTGAACGGCTTAGTGAGCTCTAGGGACAGTTGCCCGTGTGTGAAAGCTCACGGGTGTACCGAAACTAGATCAAACTTGATCGTTTAGAGGAAGTAAAAGTCGTAACAAGGTTTCCGTAGGTG	Eukaryota	Rhizaria	Cercozoa	NA	NA	NA	NA	NA	0	0	2	0	0	0	0	0	0	6	0	3	0	0	0	0	0	0	0	0	0	0	0	0	0	0	4	0	0	3	0	0	0	0	0	2	0	2	0	0	2
TCGCTGCTACCGATTGAATGAATTAGTGAGCTTCATGGATTGGAGTTGAATGGTTCTCCATTGAACTACGAGAAGTGAATCAAACTTGTCCATTTAGAGGAAGCAAAAGTCGTAACAAGGTTTTCGTAGGTGAAC	Eukaryota	Rhizaria	Cercozoa	NA	NA	NA	NA	NA	0	0	0	0	0	0	0	0	0	0	0	0	0	0	0	0	1	0	0	0	0	0	0	0	0	0	0	0	0	0	0	3	0	0	5	0	5	0	0	16	0
GCTCCTACCGATTGAATGGTCCGGTGAAATCTCGGGACTTGGGTGCCCTGGAGCAATCCTTGGCGCTTGGGGAACTTGCTTAAACCTTATCATTTAGAGGAAGGAGAAGTCGTAACAAGGTTTCCGTAGGTGA	Eukaryota	Rhizaria	Cercozoa	NA	NA	NA	NA	NA	0	0	0	0	0	0	37	0	0	0	0	0	0	0	0	0	0	0	0	0	0	0	0	0	0	0	0	0	0	0	0	0	0	0	0	0	0	0	0	0	0
GCTCCTACCGATTGAATGATCCGGTGAAATCTCGAGACTTGGGGCGTGAGCGCAAGCAACACCGCCTTGGGGAACTTGCTTAAACCTTATCATTTAGAGGAAGGAGAAGTCGTAACAAGGTTTCCGTAGGTGA	Eukaryota	Rhizaria	Cercozoa	NA	NA	NA	NA	NA	0	0	0	0	0	0	0	0	0	0	0	0	0	0	0	0	0	0	0	0	0	0	0	0	0	0	0	0	0	0	3	0	0	4	0	0	0	0	2	1	0
GCTCCTACCGATTGAATGATCCGGCGAAATCTCGGGACTTGAGCTGTTGCACGCAAGTGCTTTAGTTTGGGGAACTTGCTTAAACCTTATCATTTAGAGGAAGGAGAAGTCGTAACAAGGTTTCCGTAGGTGA	Eukaryota	Rhizaria	Cercozoa	NA	NA	NA	NA	NA	0	5	0	0	0	0	0	0	0	0	0	0	0	0	0	0	0	0	0	0	0	0	0	0	0	0	0	0	0	0	0	0	0	0	0	0	0	0	0	0	0
GCTACTACCGATTGAATGGCTTAGTGAGCTCTTTGGACTGTGGTATTTGGTTGGCAACTTCCAAGTGCTATTCGGGAAGAAGATCAAACTTGATCATTTAGAGGAAGTAAAAGTCGTAACAAGGTTTCCGTAG	Eukaryota	Rhizaria	Cercozoa	NA	NA	NA	NA	NA	0	0	0	0	0	0	0	0	0	0	0	0	0	0	0	0	0	0	0	0	0	0	0	0	0	0	0	0	0	0	2	0	0	0	0	0	0	0	1	0	0
TACAGTACACACCGCCCGTCACGCTCGGAAAGCGTGCCCCGTGGGAGGGGCTCGGCGGGCCTCAGGGCGCCACCGGACCCGGATCGCGGCTCAGGCGATCTGAGCGAAGTTGACACAAGGTAGCGGTAGGTGAACCTGCAGAAGGATCAAGAC	Eukaryota	Rhizaria	Cercozoa	NA	NA	NA	NA	NA	0	0	0	0	0	0	0	0	0	0	0	3	0	0	0	0	0	0	0	0	0	0	0	0	0	0	0	0	0	0	0	0	0	0	0	0	0	0	0	0	0
ACTACTACCGATTGAATGGATTTGTGATCTTCCTGGATTGTTGATCGTTGAGTCAACTCTGCAGTCATGAGAGAAGGAAATCAAACTTGCCCATTGAGAGGAAGTAAAAGTCGTAACAAGGTTTCCGTAGGTG	Eukaryota	Rhizaria	Cercozoa	NA	NA	NA	NA	NA	0	0	0	0	3	0	0	0	0	0	0	0	0	0	0	0	0	0	0	0	0	0	0	0	0	0	0	0	0	0	0	0	0	0	0	0	0	0	0	0	0
GCTACTACCGATTGAATGGCTTAGTGAGCTCCACAGACTTTAGGTCATATGGGTAAAACCATTTTCTTAGAGGAAGCGGATCAAACTTGATCATTTAGAGGAAGTAAAAGTCGTAACAAGGTTTCCGTAGGTG	Eukaryota	Rhizaria	Cercozoa	NA	NA	NA	NA	NA	0	0	0	0	0	0	0	0	0	0	0	0	0	0	0	0	0	0	0	0	0	0	0	0	0	0	0	0	0	0	0	0	0	0	0	0	0	0	0	0	2
GCTGCTACCGATTGGATGGTTTAGTGAGGCCCACGGACTGTTGTAGTTGGCAGCTTGCTGTTGATTGCTATTGGAAGTGGTACAAACTTGATCATCTAGAGGAAGCAAAAGTCGTAACAAGGTTTCCGTAGGT	Eukaryota	Rhizaria	Cercozoa	NA	NA	NA	NA	NA	0	0	0	0	0	0	0	0	0	0	0	0	0	0	0	0	0	0	0	0	0	0	0	0	0	0	0	0	0	0	0	0	0	0	0	0	0	0	2	0	0
GCTCCTACCGATTGAACGTTCCGGTGAATCCTCCGGACCTAATTTCAGCTGTGGGGCAACTCACTTTTGAAGTCTTGGAAAGTTGTGTAAACCTTAACGTTTAGAGGAAGGAGAAGTCGTAACAAGGTTTCCG	Eukaryota	Rhizaria	Cercozoa	NA	NA	NA	NA	NA	0	0	0	0	0	0	0	0	0	0	0	0	0	0	0	0	0	0	0	0	0	0	0	0	0	0	0	0	0	0	0	0	0	0	0	0	0	0	0	0	0
GCTACTACCGATTGAACGGCTTAGTGAGCTTTAGGTACTGTTGCCTCTGTGTTTACGCACATTGGTATGCGGAAACTAAATCAAACTTGATCGTTTAGAGGAAGTAAAAGTCGTAACAAGGTTTCCGTAGGTG	Eukaryota	Rhizaria	Cercozoa	NA	NA	NA	NA	NA	0	0	0	0	0	0	0	0	0	0	0	0	0	0	0	0	0	1	0	0	0	0	0	0	0	0	0	0	0	0	0	0	0	0	0	0	0	0	0	0	0
GCTACTACCGATTGAATGCTTTAATGAGTGTCATGGACGATGGCTCCTGGGAGCAATCCTGGTTGTTATTGAAAGTGAAGCAAATTTGAGCATTTAGAGGAAGTAAAAGTCGTAACAAGGTTACCGTAGGTGA	Eukaryota	Rhizaria	Cercozoa	NA	NA	NA	NA	NA	0	0	0	0	0	0	0	0	0	0	0	0	0	0	0	0	0	0	0	0	0	0	0	0	0	0	0	0	0	0	0	0	0	0	0	0	0	0	0	0	0
GCTCCTACCGATTGGGTGTGCTGGTGAAGTGTTCGGATCGAGCTCAACTGGGGCAACCTGGTTTTGTTTGAAAAGTTCATTAAACCCTCCCACCTAGAGGAAGGAGAAGTCGTAACAAGGTTTCCGTAGGTGA	Eukaryota	Archaeplastida	Chlorophyta	Chlorophyceae	Chlamydomonadales	Chlamydomonadales_X	NA	NA	342	281	123	86	270	247	261	469	102	187	68	43	25	58	37	0	40	23	7	0	23	0	18	34	0	10	26	4	11	17	0	0	0	0	0	0	4	0	0	7	12
GCTCCTACCGATTGGGTGTGCTGGTGAAGTGTTCGGATTGGCTTCGGTTGGTGGCAACACTGACCAGAGCCGAAAAGATCATTAAACCCTCCCACCTAGAGGAAGGAGAAGTCGTAACAAGGTTTCCGTAGGT	Eukaryota	Archaeplastida	Chlorophyta	Chlorophyceae	Chlamydomonadales	Chlamydomonadales_X	Chlamydomonas	NA	167	179	87	78	52	47	28	0	45	23	0	17	0	19	11	0	26	11	4	16	13	8	15	0	0	16	10	6	12	8	0	5	0	0	8	0	4	7	0	6	9
GCTCCTACCGATTGGGTGTGCTGGTGAAGTGTTCGGATCGAGCTTAGCTGGGGCAACCTGGTTTTGTTTGAAAAGTTCATTAAACCCTCCCACCTAGAGGAAGGAGAAGTCGTAACAAGGTTTCCGTAGGTGA	Eukaryota	Archaeplastida	Chlorophyta	Chlorophyceae	Chlamydomonadales	Chlamydomonadales_X	Eudorina	Eudorina_unicocca	61	66	69	4	116	80	112	368	39	117	162	0	65	15	27	30	0	9	0	17	0	0	0	0	0	0	0	0	0	0	0	0	0	0	0	0	0	0	0	0	0
GCTCCTACCGATTGGGTGTGCTGGTGAAGTGTTCGGATTGGTTTCAGTTGATGGCAACATCGGCTGTTGCTGAGAAGATCATTAAACCCTCCCACCTAGAGGAAGGAGAAGTCGTAACAAGGTTTCCGTAGGT	Eukaryota	Archaeplastida	Chlorophyta	Chlorophyceae	Chlamydomonadales	Chlamydomonadales_X	Tetracystis	Tetracystis_pampae	242	196	55	39	37	59	32	10	7	24	0	16	0	16	6	0	6	6	0	0	13	0	0	22	0	2	12	11	4	8	0	0	20	0	0	17	0	11	0	3	16
GCTCCTACCGATTGGGTGTGCTGGTGAAGTGTTCGGATTGGCGGCCCGGGGCGGTTCTCCGCTCCGAGACGCCGAGAAGTTCATTAAACCCTCCCACCTAGAGGAAGGAGAAGTCGTAACAAGGTTTCCGTAG	Eukaryota	Archaeplastida	Chlorophyta	Trebouxiophyceae	Chlorellales	Chlorellales_X	NA	NA	12	16	19	23	35	57	26	0	27	28	0	43	0	22	23	0	17	34	0	17	19	0	39	26	0	11	26	0	14	19	0	16	68	0	31	48	33	62	0	18	72
GCTCCTACCGATTGGGTGTGCTGGTGAAGTGTTCGGATTGATCTTGACTGGGGCAACCTGGTCTTGGTTGAGAAGTTCATTAAACCCTCCCACCTAGAGGAAGGAGAAGTCGTAACAAGGTTTCCGTAGGTGA	Eukaryota	Archaeplastida	Chlorophyta	Chlorophyceae	Chlamydomonadales	Chlamydomonadales_X	Pandorina	Pandorina_morum	33	14	10	6	28	15	60	139	21	17	140	0	156	16	26	73	21	32	41	13	30	27	12	0	21	16	0	27	13	14	41	11	0	28	14	0	3	13	24	14	16
GCTCCTACCGATTGGGTGTGCTGGTGAAGTGTTCGGATTGGCGAAGCGGGTGGCAACACTTGCTTTTGCCGAAAAGTTCATTAAACCCTCCCACCTAGAGGAAGGAGAAGTCGTAACAAGGTTTCCGTAGGTG	Eukaryota	Archaeplastida	Chlorophyta	Chlorophyceae	Sphaeropleales	Selenastraceae	Monoraphidium	Monoraphidium_contortum	12	16	18	17	33	39	29	7	20	14	0	24	0	17	18	0	23	8	10	0	14	14	20	18	12	10	12	0	18	18	0	24	45	0	23	22	24	40	0	23	47
GCTCCTACCGATTGGGTGTGCTGGTGAAATGTTGGGATTGGCGGCAGATGGCGGTTCGCCGCACTCTGCCACCGAGAACTTCATTAAACCCTCCCACCTAGAGGAAGGAGAAGTCGTAACAAGGTTTCCGTAG	Eukaryota	Archaeplastida	Chlorophyta	Trebouxiophyceae	Trebouxiophyceae_X	Trebouxiophyceae_XX	Choricystis	Choricystis_minor	3	6	5	3	12	32	16	0	8	11	5	18	3	8	8	0	12	3	1	14	4	5	13	7	0	8	7	3	10	3	0	9	24	3	27	12	22	29	0	24	61
GCTCCTACCGATTGGGTGTGCTGGTGAAGTGTTCGGATTGGCACTGGTTGGTGGCAACACTGGCTAGAGCCGAAAAGATCATTAAACCCTCCCACCTAGAGGAAGGAGAAGTCGTAACAAGGTTTCCGTAGGT	Eukaryota	Archaeplastida	Chlorophyta	Chlorophyceae	Chlamydomonadales	Chlamydomonadales_X	Chlamydomonas	NA	45	33	21	7	14	0	0	0	0	0	0	0	0	0	0	0	0	0	0	0	0	0	0	0	0	0	4	0	0	2	0	0	15	0	0	0	0	8	0	0	22
GCTCCTACCGATTGGGTGTGCTGGTGAAGTGTTCGGATTGGCATCGGCTGGTGGCAACACTGGCCGGAGCCGAAAAGATCATTAAACCCTCCCACCTAGAGGAAGGAGAAGTCGTAACAAGGTTTCCGTAGGT	Eukaryota	Archaeplastida	Chlorophyta	Chlorophyceae	Chlamydomonadales	Chlamydomonadales_X	Chlamydomonas	Chlamydomonas_acidophila	46	48	7	21	2	27	0	0	0	0	0	0	0	0	0	0	0	0	0	0	0	0	0	0	0	0	0	0	0	0	0	0	10	0	0	13	0	4	0	0	15
GCTCCTACCGATTGGGTGTGCTGGTGAAGTGTTCGGATTGGCGACCGGGGGCGGTTTCCGCTCTCGGCCGCCGAAAAGTTCATTAAACCCTCCCACCTAGAGGAAGGAGAAGTCGTAACAAGGTTTCCGTAGG	Eukaryota	Archaeplastida	Chlorophyta	Trebouxiophyceae	Chlorellales	Chlorellales_X	NA	NA	4	0	11	22	12	28	16	0	0	0	0	23	0	0	0	0	0	0	0	0	0	0	8	0	0	0	12	0	0	11	0	0	0	0	0	0	0	19	0	0	17
GCTCCTACCGATTGGGTGTGCTGGTGAAATGTTCGGATTGGCGGCAGGAGGCGGTTCGCCGCACTCTGCCACCGAGAAGTTCATTAAACCCTCCCACCTAGAGGAAGGAGAAGTCGTAACAAGGTTTCCGTAG	Eukaryota	Archaeplastida	Chlorophyta	Trebouxiophyceae	Trebouxiophyceae_X	Trebouxiophyceae_XX	Choricystis	Choricystis_sp.	0	0	0	0	5	11	0	0	0	0	0	11	0	0	0	0	0	0	0	0	0	0	10	0	0	0	10	0	0	5	0	0	19	0	10	0	12	28	0	5	44
GCTCCTACCGATTGGGTGTGCTGGTGAAGTGTTCGGATTGGCGAGGTTGGGTGGTTCGCCACCCTCCTTGCTGAAAAGTTCATTAAACCCTCCCACCTAGAGGAAGGAGAAGTCGTAACAAGGTTTCCGTAGG	Eukaryota	Archaeplastida	Chlorophyta	Chlorophyceae	Sphaeropleales	Sphaeropleales_X	Ankyra	NA	0	0	0	0	0	0	0	0	0	0	0	0	0	0	0	0	0	0	0	0	0	0	0	0	0	0	0	0	0	0	4	0	0	10	0	0	0	0	99	0	0
GCTCCTACCGATTGGGTGTGCTGGTGAAGTGTTCGGATTGGCCCCTATTGGTGGCAACACTGATTGGAGCCGAGAAGATCATTAAACCCTCCCACCTAGAGGAAGGAGAAGTCGTAACAAGGTTTCCGTAGGT	Eukaryota	Archaeplastida	Chlorophyta	Chlorophyceae	Chlamydomonadales	Chlamydomonadales_X	Tetracystis	Tetracystis_aplanospora	27	26	12	9	0	0	9	0	0	5	0	12	0	0	0	0	0	0	0	0	0	0	0	0	0	0	0	0	0	0	0	0	0	0	0	0	0	0	0	0	0
GCTCCTACCGATTGGGTGTGCTGGTGAGCCGTTAGGATTGGTTTCAGTCGGTGGCAACACTGTCTTTTACTGAGAATATCTGCAAACCCTCCCACCTAGAGGAAGGAGAAGTCGTAACAAGGTTTCCGTAGGT	Eukaryota	Archaeplastida	Chlorophyta	Chlorophyceae	Chlamydomonadales	Chlamydomonadales_X	NA	NA	36	39	2	1	0	6	0	0	0	3	0	0	0	0	0	0	0	0	0	0	0	0	0	0	0	0	0	0	0	0	0	0	0	0	0	0	0	1	0	0	3
GCTCCTACCGATTGAATGGTCCGGTGAAGCCTTGGGACGAGGCGGACGGCGCGGTTCGCCGCGCTGCTCGCTTCGAAACTTGTCTGAACCTTATCATTTAGAGGAAGGAGAAGTCGTAACAAGGTTTCCGTAG	Eukaryota	Archaeplastida	Chlorophyta	Mamiellophyceae	Monomastigales	Monomastigaceae	NA	NA	1	0	0	0	0	0	0	0	0	0	8	0	0	0	0	0	0	0	20	0	0	12	0	0	17	0	0	28	0	0	59	0	0	25	0	0	0	0	3	0	0
GCTCCTACCGATTGGGTGTGCTGGTGAAGTGTTCGGATCGAGCTTGACTGGGGCAACCTGGGCTTGCTTGAAAAGTTCATTGAACCCTCCCACCTAGAGGAAGGAGAAGTCGTAACAAGGTTTCCGTAGGTGA	Eukaryota	Archaeplastida	Chlorophyta	Chlorophyceae	Chlamydomonadales	Chlamydomonadales_X	Tetrabaena	Tetrabaena_socialis	13	15	8	8	21	13	10	8	0	0	0	0	0	2	0	0	0	0	0	0	0	0	0	0	0	0	0	0	0	0	0	0	0	0	0	0	0	0	0	0	0
GCTCCTACCGATTGGGTGTGCTGGTGAAGTGTTCGGATTGGCAACTATCGGTGGCAACACCGTCGGTTGCCGAGAAGTTCATTAAACCCTCCCACCTAGAGGAAGGAGAAGTCGTAACAAGGTTTCCGTAGGT	Eukaryota	Archaeplastida	Chlorophyta	Chlorophyceae	Sphaeropleales	Sphaeropleales_X	Desmodesmus	Desmodesmus_communis	0	0	0	4	8	18	11	0	0	0	0	8	0	0	0	0	0	0	0	0	0	0	0	0	0	0	0	0	0	8	0	0	0	0	0	0	0	22	0	0	16
GCTCCTACCGATTGAATGGTCCGGTGAAGCGTTCGGATGAGTGGGGCGAGGCGGTCCGCCGCCCCTCCTTATTCAGAAGTTCGTTAAACCTTATCATTTAGAGGAAGGAGAAGTCGTAACAAGGTTTCCGTAG	Eukaryota	Archaeplastida	Chlorophyta	Mamiellophyceae	Dolichomastigales	Crustomastigaceae	Crustomastix	Crustomastix_didyma	0	0	0	0	0	0	0	0	0	0	0	0	0	17	0	0	10	0	0	9	0	0	8	6	0	12	7	0	0	3	0	1	0	0	0	0	9	4	0	0	12
GCTCCTACCGATTGGGTGTGCTGGTGAAGTGTTCGGATTGGCCCCGGGGCGTGGCAACACGCTCCGGAGCCGAAAAGATCATTAAACCCTCCCACCTAGAGGAAGGAGAAGTCGTAACAAGGTTTCCGTAGGT	Eukaryota	Archaeplastida	Chlorophyta	Chlorophyceae	Chlamydomonadales	Chlamydomonadales_X	Chlamydomonas	Chlamydomonas_acidophila	3	20	9	3	11	12	9	0	0	0	15	0	0	0	0	0	0	0	0	0	0	0	0	0	0	0	0	0	0	0	0	0	0	0	0	0	0	0	0	0	0
GCTCCTACCGATTGAGTGTGTTGGTGAAGAGTTCGGATCGGTACCAGATGGTGGTTCGCCACCGTCTGTAGCTGAGAAGTTCTTTAAACCGCCCCACTTAGAGGAAGGAGAAGTCGTAACAAGGTTTCCGTAG	Eukaryota	Archaeplastida	Chlorophyta	Chlorodendrophyceae	Chlorodendrales	Chlorodendraceae	Scherfellia	Scherfellia_sp.	17	25	1	5	5	5	0	0	0	2	0	6	0	0	0	0	0	3	0	0	0	0	0	0	0	0	0	0	0	0	0	0	0	0	0	0	0	0	0	0	0
GCTCCTACCGATTGGGTGTGCTGGTGAAGTGTTCGGATTGGCACCGATGGGTGGCAACACTCGTCGGAGTTGAGAAGATCATTAAACCCTCCCACCTAGAGGAAGGAGAAGTCGTAACAAGGTTTCCGTAGGT	Eukaryota	Archaeplastida	Chlorophyta	Chlorophyceae	Chlamydomonadales	Chlamydomonadales_X	NA	NA	9	17	3	13	0	7	0	7	0	5	0	0	0	0	0	0	0	0	0	0	0	0	0	0	0	0	0	0	0	0	0	0	0	0	0	0	0	2	0	0	0
GCTCCTACCGATTGGGTGTGCTGGTGAAGTGTTCGGATTGGCAGAGCGGGTGGCAACACTTGCTTTTGCCGAGAAGTTCATTAAACCCTCCCACCTAGAGGAAGGAGAAGTCGTAACAAGGTTTCCGTAGGTG	Eukaryota	Archaeplastida	Chlorophyta	Chlorophyceae	Sphaeropleales	Sphaeropleales_X	Ankistrodesmus	Ankistrodesmus_fusiformis	0	0	0	3	0	0	0	0	0	0	0	7	0	0	0	0	0	0	0	11	0	0	0	0	0	7	13	0	0	0	0	0	0	0	0	0	0	20	0	0	0
GCTCCTACCGATTGAATGGTCCGGTGAAGACTTGGGACGAGGGCGACGGCGCGGTTCGCCGCGCTGCTGTCTTCGAAACTTGTCTGAACCTTATCATTTAGAGGAAGGAGAAGTCGTAACAAGGTTTCCGTAG	Eukaryota	Archaeplastida	Chlorophyta	Mamiellophyceae	Monomastigales	Monomastigaceae	Monomastigaceae_X	Monomastigaceae_X_sp.	0	0	0	0	0	0	0	0	0	0	0	0	0	0	0	0	0	0	0	0	0	0	0	0	0	0	0	18	0	0	22	0	0	29	0	0	0	0	16	0	0
GCTCCTACCGATTGGGTGTGCTGGTGAAGTGTCCGGATTGGTCTTGATTGGGGGCAACTCCGGTCTTTACTGAGAAGGTCATTAAACCCTCCCACCTAGAGGAAGGAGAAGTCGTAACAAGGTTTCCGTAGGT	Eukaryota	Archaeplastida	Chlorophyta	Chlorophyceae	Chlamydomonadales	Chlamydomonadales_X	Tetracystis	NA	11	14	4	2	0	0	0	0	11	0	0	0	0	0	0	0	0	0	0	0	0	0	0	0	0	0	0	0	0	0	0	0	0	0	0	0	0	0	0	0	0
GCTCCTACCGATTGAGTGTGTTGGTGAAGAGTTCGGATCGGTAACAGGTGGTGGTTCGCCACCGTCTGCAGCCGAGAAGTTCTTTAAACCGCCCCACTTAGAGGAAGGAGAAGTCGTAACAAGGTTTCCGTAG	Eukaryota	Archaeplastida	Chlorophyta	Chlorodendrophyceae	Chlorodendrales	Chlorodendraceae	Scherfellia	Scherfellia_sp.	19	19	2	0	0	0	0	0	0	0	0	0	0	0	4	0	0	0	0	0	0	0	0	5	0	0	0	0	0	0	0	0	0	0	0	0	1	0	0	0	0
GCTCCTACCGATTGAATGATCCGGTGAAGCGTTCGGATGAGTGGGGCGAGGCGGTTCGCCGCTCCTCCTTACTCAGAAGTTCGTTAAACCTTATCATTTAGAGGAAGGAGAAGTCGTAACAAGGTTTCCGTAG	Eukaryota	Archaeplastida	Chlorophyta	Mamiellophyceae	Dolichomastigales	Crustomastigaceae	Crustomastigaceae-AB	Crustomastigaceae-AB_sp.	0	0	10	5	0	0	0	5	0	0	0	0	0	0	0	0	0	0	0	0	0	0	0	0	0	0	0	0	0	0	0	0	0	0	0	0	0	0	0	0	0
GCTCCTACCGATTGGGTGTGCTGGTGAAGTGTTGGGATTGGCTTTACTTGATGGCAACATCGGGTATTGCCGAGAACAACATTAAACCCTCCCACCTAGAGGAAGGAGAAGTCGTAACAAGGTTTCCGTAGGT	Eukaryota	Archaeplastida	Chlorophyta	Chlorophyceae	Chlamydomonadales	Chlamydomonadales_X	NA	NA	0	0	0	0	0	0	0	0	0	0	0	0	0	0	0	0	0	0	0	0	0	0	0	0	0	0	0	2	0	0	0	0	0	6	5	5	0	0	4	0	9
GCTCCTACCGATTGGGTGTGCTGGTGAAGCGTTCGGATCGGCTGCATTGTGCGGTTCGCCGCTTGATGTAGCTGAGAAGTTCGTTAAACCCTCCCACCTAGAGGAAGGAGAAGTCGTAACAAGGTTTCCGTAG	Eukaryota	Archaeplastida	Chlorophyta	Trebouxiophyceae	Trebouxiophyceae_X	Trebouxiophyceae_XX	Botryococcus	Botryococcus_braunii	0	0	1	0	0	3	0	0	0	0	0	3	0	3	0	0	0	0	3	0	3	0	0	0	0	0	0	0	0	0	0	0	0	11	0	0	0	0	15	0	0
GCTCCTACCGATTGGGTGTGCTGGTGAAGCGTTCGGATCGGCTGCATTGGGCGGTTCGCCGCTTGATGTAGCTGAGAAGTTCGTTAAACCCTCCCACCTAGAGGAAGGAGAAGTCGTAACAAGGTTTCCGTAG	Eukaryota	Archaeplastida	Chlorophyta	Trebouxiophyceae	Trebouxiophyceae_X	Trebouxiophyceae_XX	Botryococcus	Botryococcus_braunii	0	2	0	0	5	0	0	9	0	0	8	0	0	0	17	0	0	0	0	0	0	0	0	0	0	0	0	0	0	0	12	0	0	0	0	0	0	0	0	0	0
GCTCCTACCGATTGGGTGTGCTGGTGAAGTGTTCGGATTGGCGACCGTGGGCGGTCTCCGCTCTCGGCCGCCGAAAAGTTCATTAAACCCTCCCACCTAGAGGAAGGAGAAGTCGTAACAAGGTTTCCGTAGG	Eukaryota	Archaeplastida	Chlorophyta	Trebouxiophyceae	Chlorellales	Chlorellales_X	Chlorella	Chlorella_variabilis	0	0	0	0	0	0	0	0	0	0	0	0	0	0	0	0	0	0	0	0	0	0	0	0	0	0	0	10	0	0	0	0	0	0	0	0	0	0	29	0	0
GCTCCTACCGATTGGGTGTGCTGGTGAAGTGTTCGGATTGGCGACCGTGGGCGGTCTCCGCTCTCGGCCACCGAAAAGTTCATTAAACCCTCCCACCTAGAGGAAGGAGAAGTCGTAACAAGGTTTCCGTAGG	Eukaryota	Archaeplastida	Chlorophyta	Trebouxiophyceae	Chlorellales	Chlorellales_X	NA	NA	0	0	0	0	0	0	0	0	0	0	0	0	0	0	0	0	0	0	11	0	0	0	0	0	0	0	0	0	0	0	12	0	0	16	0	0	0	0	0	0	0
GCTCCTACCGATTGAATGGTCCGGTGAAGCGTTCGGATGAGTGGGGCGAGGCGGTTCGCCGCTCCTCCCCGTTCAGAAGTTCGTTAAACCTTATCATTTAGAGGAAGGAGAAGTCGTAACAAGGTTTCCGTAG	Eukaryota	Archaeplastida	Chlorophyta	Mamiellophyceae	Dolichomastigales	Crustomastigaceae	Crustomastigaceae-AB	Crustomastigaceae-AB_sp.	0	0	0	0	14	0	0	0	0	0	0	0	0	0	0	0	0	0	0	0	0	0	0	0	0	0	0	11	0	0	8	0	0	0	0	0	0	0	0	0	0
GCTCCTACCGATTGAATGGTCCGGTGAAGACTCGGGACGGGGGGAGTGGTGCGGTTCGCCGTGCTGCTCTTCTCGAAACTTGTCTGAACCTTATCATTTAGAGGAAGGAGAAGTCGTAACAAGGTTTCCGTAG	Eukaryota	Archaeplastida	Chlorophyta	Mamiellophyceae	Monomastigales	Monomastigaceae	Monomastix	Monomastix_minuta	11	7	0	0	7	0	0	0	0	0	0	0	0	4	0	0	0	0	0	0	0	0	0	1	0	0	2	0	0	0	0	0	0	0	0	0	0	0	0	0	0
GCTCCTACCGATTGGGTGTGCTGGTGAGCCGTTAGGATTGGTTTTAGTCGGTGGCAACACTGTCTTTTACTGAGAATATCTGCAAACCCTCCCACCTAGAGGAAGGAGAAGTCGTAACAAGGTTTCCGTAGGT	Eukaryota	Archaeplastida	Chlorophyta	Chlorophyceae	Chlamydomonadales	Chlamydomonadales_X	NA	NA	11	0	0	0	0	0	0	0	0	0	0	3	0	0	0	0	0	0	0	0	0	0	0	0	0	0	0	0	0	0	0	0	0	0	0	0	0	0	0	0	0
GCTCCTACCGATTGGGTGTGCTGGTGAAGTGTTCGGATTGGCCCCGGGGTGTGGCAACACGTCTCGGAGCCGAAAAGATCATTAAACCCTCCCACCTAGAGGAAGGAGAAGTCGTAACAAGGTTTCCGTAGGT	Eukaryota	Archaeplastida	Chlorophyta	Chlorophyceae	Chlamydomonadales	Chlamydomonadales_X	Chlamydomonas	Chlamydomonas_acidophila	7	0	0	0	0	0	0	0	0	0	0	0	0	0	0	0	0	0	0	0	0	0	0	0	0	0	0	0	0	0	0	0	0	0	0	0	0	0	17	0	0
GCTCCTACCGATTGAATGGTCCGGTGAAGCGTCCGGATGAGTGAGGCTTGGCGGCAACGCTTGGCCCTGCTCAGAAGTTCGTTAAACCTTATCATTTAGAGGAAGGAGAAGTCGTAACAAGGTCTTCGTAGGT	Eukaryota	Archaeplastida	Chlorophyta	Mamiellophyceae	Dolichomastigales	Dolichomastigaceae	Dolichomastigaceae-B	Dolichomastigaceae-B_sp.	0	1	1	3	0	0	0	0	4	0	0	0	0	0	0	0	0	4	0	0	0	0	0	0	0	0	0	0	0	0	0	0	0	0	0	0	0	0	6	4	0
GCTCCTACCGATTGGGTGTGCTGGTGAAGTGTTTGGATTGGCATCGGCTGGTGGCAACACTGGCCGGAGCCGAAAAGATCATTGAACCCTCCCACCTAGAGGAAGGAGAAGTCGTAACAAGGTTTCCGTAGGT	Eukaryota	Archaeplastida	Chlorophyta	Chlorophyceae	Chlamydomonadales	Chlamydomonadales_X	Chlamydomonas	Chlamydomonas_acidophila	0	0	0	7	0	0	0	0	0	0	0	6	0	0	0	0	0	0	0	0	0	0	0	0	0	0	0	0	0	0	0	0	0	0	0	0	0	0	0	0	0
GCTCCTACCGATTGGGTGTGCTGGTGAAGTGTTCGGATTGGCTTTGGCTGGTGGCAACACCGGCCAGAGCCGAAAAGATCATTGAACCCTCCCACCTAGAGGAAGGAGAAGTCGTAACAAGGTTTCCGTAGGT	Eukaryota	Archaeplastida	Chlorophyta	Chlorophyceae	Chlamydomonadales	Chlamydomonadales_X	NA	NA	5	10	0	3	0	0	0	0	0	0	0	0	0	0	0	0	0	0	0	0	0	0	0	0	0	0	0	0	0	0	0	0	0	0	0	0	0	0	0	0	0
GCTCCTACCGATTGGGTGTGCTGGTGAAATGCTCGGATTGGTTTCTTGTGGGGCAACTTGCTTGAGACCGAGAAGTTCATTAAACCCTCCCACCTAGAGGAAGGAGAAGTCGTAACAAGGTTTCCGTAGGTGA	Eukaryota	Archaeplastida	Chlorophyta	Chlorophyceae	Chlamydomonadales	Chlamydomonadales_X	NA	NA	0	0	0	0	0	0	0	0	0	0	0	0	0	0	0	0	0	0	0	0	0	0	0	0	0	0	0	0	0	0	0	0	0	0	0	0	0	0	0	0	0
GCTCCTACCGATTGGGTGTGCTGGTGAAGTGTTCGGATTGGCAATTATCGGTGGCAACACCGTCGATTGCCGAGAAGTTCATTAAACCCTCCCACCTAGAGGAAGGAGAAGTCGTAACAAGGTTTCCGTAGGT	Eukaryota	Archaeplastida	Chlorophyta	Chlorophyceae	Sphaeropleales	Sphaeropleales_X	Desmodesmus	Desmodesmus_communis	0	0	0	0	0	0	0	0	0	8	0	0	0	4	0	0	0	0	0	0	0	0	0	0	0	0	0	0	0	0	0	0	0	0	10	0	4	0	0	0	0
GCTCCTACCGATTGGGTGTGCTGGTGAAGTGTTCGGATTGGTTTTAGTCGATGGCAACATCGGCTTTTACTGAGAAGATCATTAAACCCTCCCACCTAGAGGAAGGAGAAGTCGTAACAAGGTTTCCGTAGGT	Eukaryota	Archaeplastida	Chlorophyta	Chlorophyceae	Chlamydomonadales	Chlamydomonadales_X	Chlamydomonas	NA	5	5	0	4	0	0	0	0	0	0	0	0	0	0	0	0	0	0	0	0	0	0	0	0	0	0	0	0	0	0	0	0	0	0	0	0	0	0	0	0	0
GCTCCTACCGATTGGGTGTGCTGGTGAAGCGTTCGGATCGGCGGCACTGGGCGGTTCGCCGCTCGCTGCCGCTGAGAAGTTCGTTAAACCCTCCCACCTAGAGGAAGGAGAAGTCGTAACAAGGTTTCCGTAG	Eukaryota	Archaeplastida	Chlorophyta	Trebouxiophyceae	Trebouxiophyceae_X	Trebouxiophyceae_XX	Botryococcus	Botryococcus_braunii	0	0	0	0	0	0	0	0	0	0	0	0	0	0	0	0	0	0	7	0	0	0	0	0	0	0	0	10	0	0	1	0	0	0	0	0	0	0	5	0	5
GCTCCTACCGATTGAGCGTGCTGGTGAAGTGTTCGGATTGGCTTCGGTTGGTGGCAACACTGACCAGAGCCGAAAAGATCATTAAACCCTCCCGCTTAGAGGAAGGAGAAGTCGTAACAAGGTTTCCGTAGGT	Eukaryota	Archaeplastida	Chlorophyta	Chlorophyceae	Chlamydomonadales	Chlamydomonadales_X	NA	NA	4	0	0	0	0	0	0	15	0	0	0	0	0	0	0	0	0	0	0	0	0	0	0	0	0	0	0	0	0	0	0	0	0	0	0	0	0	0	6	0	0
GCTCCTACCGATTGGGTGTGCTGGTGAAGTGTTCGGATTGGCAGCTTAGGGTGGCAACACCTCAGGTCTGCCGAGAAGTTCATTAAACCCTCCCACCTAGAGGAAGGAGAAGTCGTAACAAGGTTTCCGTAGG	Eukaryota	Archaeplastida	Chlorophyta	Chlorophyceae	Sphaeropleales	Sphaeropleales_X	Scenedesmus	Scenedesmus_obliquus	0	0	0	1	0	0	0	0	0	0	0	0	0	0	0	0	0	0	0	0	0	0	10	0	0	0	0	0	0	0	0	0	0	0	0	0	0	0	0	0	11
GCTCCTACCGATTGGGTGTGCTGGTGAAATGTTCGGATCGATTCCAGGTGGAGCAATCCAACTGGAGTTGAGAAGTTCATTAAACCCTCCCACCTAGAGGAAGGAGAAGTCGTAACAAGGTTTCCGTAGGTGA	Eukaryota	Archaeplastida	Chlorophyta	Chlorophyceae	Chlamydomonadales	Chlamydomonadales_X	NA	NA	9	7	0	0	0	0	0	0	0	0	0	0	0	0	0	0	0	0	0	0	0	0	0	0	0	0	0	0	0	0	0	0	0	0	0	0	0	0	0	0	0
GCTCCTACCGATTGGGTGTGCTGGTGAAGTGTTCGGATTGGTTTTAGCTGGGGGCAACTCTGGCTTTAGCTGAGAAGATCATTAAACCCTCCCACCTAGAGGAAGGAGAAGTCGTAACAAGGTTTCCGTAGGT	Eukaryota	Archaeplastida	Chlorophyta	Chlorophyceae	Chlamydomonadales	Chlamydomonadales_X	NA	NA	6	0	0	0	0	0	0	0	0	0	0	0	0	0	0	0	0	0	0	0	0	0	0	0	0	0	0	0	0	0	0	0	0	0	0	0	0	0	0	0	0
GCTCCTACCGATTGGATGTGCTGGTGAAGCGTTCGGATTGGTGGCAGGGGACGGTTTCCGTTGCCTGCCGCCGAGAAGTTCGTTGAACCCTCCCATCTAGAGGAAGGAGAAGTCGTAACAAGGTTTCCGTAGG	Eukaryota	Archaeplastida	Chlorophyta	Trebouxiophyceae	NA	NA	NA	NA	0	5	1	0	0	0	0	0	2	0	0	0	0	0	0	0	0	0	0	0	0	0	0	0	0	0	0	0	0	1	0	3	0	0	0	0	0	0	0	0	0
GCTCCTACCGATTGGGTGTGCTGGTGAAGCGTTCGGATTGGCGCCAGTCGGCGGTTTCCGCTCTCTGGCGCCGAGAAGTTCGTTAAACCCTCCCACCTAGAGGAAGGAGAAGTCGTAACAAGGTTTCCGTAGG	Eukaryota	Archaeplastida	Chlorophyta	Trebouxiophyceae	NA	NA	NA	NA	0	0	0	0	0	5	0	0	0	0	0	5	0	0	0	0	0	0	0	0	0	0	0	0	0	0	0	0	0	0	0	0	0	0	0	0	0	0	0	3	0
GCTCCTACCGATTGGGTGTGCTGGTGAAGTGTTCGGATCGGCGAGGTTGGGTGGTTCGCCACCCTCCTTGCTGAGAAGTTCATTAAACCCTCCCACCTAGAGGAAGGAGAAGTCGTAACAAGGTTTCCGTAGG	Eukaryota	Archaeplastida	Chlorophyta	Chlorophyceae	Sphaeropleales	Sphaeropleales_X	Ankyra	Ankyra_judayi	0	0	0	0	0	0	0	0	0	0	0	0	0	0	0	0	0	0	0	0	0	0	0	0	0	0	0	0	0	0	0	0	0	0	0	0	0	0	13	0	0
GCTCCTACCGATTGAATGGTCCGGTGAAGCGTTCGGATGAGTGGGGCGAGGCGGTTCGCCGCCCCTCCTCGTTCAGAAGTTCGTTAAACCTTATCATTTAGAGGAAGGAGAAGTCGTAACAAGGTTTCCGTAG	Eukaryota	Archaeplastida	Chlorophyta	Mamiellophyceae	Dolichomastigales	Crustomastigaceae	Crustomastix	NA	0	0	0	0	0	0	0	0	0	0	0	0	0	0	0	0	0	0	14	0	0	0	0	0	0	0	0	0	0	0	0	0	0	0	0	0	0	0	0	0	0
GCTCCTACCGATTGGGTGTGCTGGTGAAGTGTTCGGATTGGCTCCGGCGGGTGGCAACACCGGCCAGAGCCGAAAAGATCATTAAACCCTCCCACCTAGAGGAAGGAGAAGTCGTAACAAGGTTTCCGTAGGT	Eukaryota	Archaeplastida	Chlorophyta	Chlorophyceae	Chlamydomonadales	Chlamydomonadales_X	NA	NA	9	0	0	0	0	0	0	0	0	0	0	0	0	0	0	0	0	0	0	0	0	0	0	0	0	0	0	0	0	0	0	0	0	0	0	0	0	0	0	0	0
GCTCCTACCGATTGGGTGTGCTGGTGAAGTGTTCGGATTGGCTGCCTTGGGTGGTTTCCGCCCTCGGTTGCCGAGAAGTGCATTAAACCCTCCCACCTAGAGGAAGGAGAAGTCGTAACAAGGTTTCCGTAGG	Eukaryota	Archaeplastida	Chlorophyta	NA	NA	NA	NA	NA	0	0	0	1	0	0	0	0	0	0	0	2	0	0	0	0	0	0	0	0	0	0	0	0	0	0	0	0	0	0	0	0	0	0	0	0	0	3	0	0	0
GCTCCTACCGATTGGGTGTGCTGGTGAAGTGTTCGGATTGGCCCCGGGGCGTGGCAACACGCTTCGGAGCCGAAAAGATCATTAAACCCTCCCACCTAGAGGAAGGAGAAGTCGTAACAAGGTTTCCGTAGGT	Eukaryota	Archaeplastida	Chlorophyta	Chlorophyceae	Chlamydomonadales	Chlamydomonadales_X	Chlamydomonas	Chlamydomonas_acidophila	0	0	0	4	0	0	0	0	0	0	0	0	0	0	0	0	0	0	0	0	0	0	0	0	0	0	0	0	0	0	0	0	0	0	0	0	0	0	0	0	0
GCTCCTACCGATTGAATGGTCCGGTGAAGACTTGGGACGGGGGGAACGGTGCGGTTCGCCGTGCTGCTCTTCCCGAAACTTGTCTGAACCTTATCATTTAGAGGAAGGAGAAGTCGTAACAAGGTTTCCGTAG	Eukaryota	Archaeplastida	Chlorophyta	Mamiellophyceae	Monomastigales	Monomastigaceae	Monomastix	Monomastix_minuta	0	0	0	0	0	0	0	0	0	0	0	0	0	0	0	0	0	0	0	0	0	0	0	0	0	0	0	0	0	0	0	0	0	3	0	0	0	0	3	0	0
GCTCCTACCGATTGGGTGTGCTGGTGAAGTGTTCGGATTGGTTTTAGTTGATGGCAACATCGGCTTTTACTGAGAAGATCATTAAACCCTCCCACCTAGAGGAAGGAGAAGTCGTAACAAGGTTTCCGTAGGT	Eukaryota	Archaeplastida	Chlorophyta	Chlorophyceae	Chlamydomonadales	Chlamydomonadales_X	Chlamydomonas	Chlamydomonas_kuwadae	0	9	0	0	0	0	0	0	0	0	0	0	0	0	0	0	0	0	0	0	0	0	0	0	0	0	0	0	0	0	0	0	0	0	0	0	0	0	0	0	0
GCTCCTACCGATTGAACGTGCTGGTGAAGAGTTCGGATTGGAAGCTTGGCTAGGTTTCCTAGCTCTGTTTCCGAGAAGTTCTTTAAACCCTCCCGTTTAGAGGAAGGAGAAGTCGTAACAAGGTTTCCGTAGG	Eukaryota	Archaeplastida	Chlorophyta	Ulvophyceae	Ulotrichales	Ulotrichales_X	Urospora	Urospora_neglecta	0	0	0	0	0	0	0	0	2	7	0	0	0	0	0	0	0	0	0	0	0	0	0	0	0	0	0	0	0	0	0	0	0	0	0	0	0	0	0	0	0
GCTCCTACCGATTGGGTGTGCTGGTGAAGTGTTCGGATTGATCTTGACTGGGGCAACCTGGTCTTGATTGAAAAGTTCATTAAACCCTCCCACCTAGAGGAAGGAGAAGTCGTAACAAGGTTTCCGTAGGTGA	Eukaryota	Archaeplastida	Chlorophyta	Chlorophyceae	Chlamydomonadales	Chlamydomonadales_X	Pandorina	Pandorina_morum	0	0	0	0	0	0	0	0	0	0	0	0	0	9	0	0	0	0	0	0	0	0	0	0	0	0	0	0	0	0	0	0	0	0	0	0	0	0	0	0	0
GCTCCTACCGATTGGGTGTGCTGGTGAAGTGTTCGGATTGGCGACCGTGGGCGGTCTCCGCTTTCGGCCGCCGAAAAGTTCATTAAACCCTCCCACCTAGAGGAAGGAGAAGTCGTAACAAGGTTTCCGTAGG	Eukaryota	Archaeplastida	Chlorophyta	Trebouxiophyceae	Chlorellales	Chlorellales_X	Chlorella	NA	0	0	0	0	0	0	0	0	0	0	0	0	0	0	0	0	0	0	0	0	0	0	0	0	0	0	0	0	0	0	0	3	0	0	0	0	0	0	0	0	0
GCTCCTACCGATTGGGTGTGCTGGTGAAGTGTTCGGATTGGCGACCGTGGGCGGTTTCCGCCCTCTGTCGCCGAAAAGTTCATTAAACCCTCCCACCTAGAGGAAGGAGAAGTCGTAACAAGGTTTCCGTAGG	Eukaryota	Archaeplastida	Chlorophyta	Trebouxiophyceae	Chlorellales	Chlorellales_X	NA	NA	4	0	0	0	0	0	0	0	0	0	0	0	0	0	0	0	4	0	0	0	0	0	0	0	0	0	0	0	0	0	0	0	0	0	0	0	0	0	0	0	0
GCTCCTACCGATTGAATGATCCGGTGAAGCGTTCGGATGAGTGGGGCGAGGCGGTCCGCCGCTTTTCCTTATTCAGAAGTTCGTTAAACCTTATCATTTAGAGGAAGGAGAAGTCGTAACAAGGTTTCCGTAG	Eukaryota	Archaeplastida	Chlorophyta	Mamiellophyceae	Dolichomastigales	Crustomastigaceae	Crustomastix	NA	0	0	0	0	0	0	0	0	0	0	0	6	0	0	0	0	0	0	0	0	0	0	0	0	0	0	0	0	0	0	0	0	0	0	0	0	0	0	0	0	0
GCTCCTACCGATTGGGTGTGCTGGTGAAGTGTTCGGATTGGCCCCAGTTGGTGGCAACACTGATTGGAGCCGAGAAGATCATTAAACCCTCCCACCTAGAGGAAGGAGAAGTCGTAACAAGGTTTCCGTAGGT	Eukaryota	Archaeplastida	Chlorophyta	Chlorophyceae	Chlamydomonadales	Chlamydomonadales_X	Tetracystis	Tetracystis_aplanospora	0	4	0	0	0	0	0	0	0	0	0	0	0	0	0	0	0	0	0	0	0	0	0	0	0	0	0	0	0	0	0	0	0	0	0	0	0	0	0	0	0
GCTCCTACCGATTGGGTGTGCTGGTGAAGTGTCCGGATTGGCAGTTACTGGTGGCAACACCGGTTTTTGCTGAGAAGGTCATTAAACCCTCCCACCTAGAGGAAGGAGAAGTCGTAACAAGGTTTCCGTAGGT	Eukaryota	Archaeplastida	Chlorophyta	Chlorophyceae	Chlamydomonadales	Chlamydomonadales_X	NA	NA	0	3	1	0	0	0	0	0	0	0	0	0	0	0	0	0	0	0	0	0	0	0	0	0	0	0	0	0	0	0	0	0	0	0	0	0	0	0	0	0	0
GCTCCTACCGATTGAGTGTGCTGGTGAAGTGTTCGGATTAGTTTCAATCGATGGCAACATCGGTCGTTACTGAGAAGATCATTAAACCCTCCCACTTAGAGGAAGGAGAAGTCGTAACAAGGTTTCCGTAGGT	Eukaryota	Archaeplastida	Chlorophyta	Chlorophyceae	Chlamydomonadales	Chlamydomonadales_X	Chlamydomonas	Chlamydomonas_monadina	0	0	0	0	6	0	0	0	0	0	0	0	0	0	0	0	0	0	0	0	0	0	0	0	0	0	0	0	0	0	0	0	0	0	0	0	0	0	0	0	0
GCTCCTACCGATTGGGTGTGCTGGTGAAGTGTTGGGATTGGCTTCAGCTGGTGGCAACACCGGTTGTCGCTGAGAACATCATTAAACCCTCCCACCTAGAGGAAGGAGAAGTCGTAACAAGGTTTCCGTAGGT	Eukaryota	Archaeplastida	Chlorophyta	Chlorophyceae	Chlamydomonadales	Chlamydomonadales_X	Chloromonas	Chloromonas_pseudoplatyrhyncha	1	0	0	0	0	0	0	0	0	0	0	0	0	0	0	0	0	0	0	0	0	0	0	0	0	0	0	0	0	0	0	0	0	0	0	0	0	0	0	0	0
GCTCCTACCGATTGGGTGTGCTGGTGAAGTGTTCGGATTGGCCCCGGCTGGTGGCAACACTGGCCGGAGCCGAAAAGATCATTAAACCCTCCCACCTAGAGGAAGGAGAAGTCGTAACAAGGTTTCCGTAGGT	Eukaryota	Archaeplastida	Chlorophyta	Chlorophyceae	Chlamydomonadales	Chlamydomonadales_X	Chlamydomonas	Chlamydomonas_acidophila	0	0	0	0	0	0	0	0	0	0	0	0	0	0	0	0	0	0	0	0	0	0	5	0	0	0	0	0	0	0	0	0	0	0	0	0	0	0	0	0	0
GCTCCTACCGATTGGGTGTGCTGGTGAAGTGTTCGGATTGGCAACCCGGGGCGGTTTCCGCTCTGGGCTGCCGAGAAGTTCATTAAACCCTCCCACCTAGAGGAAGGAGAAGTCGTAACAAGGTTTCCGTAGG	Eukaryota	Archaeplastida	Chlorophyta	Trebouxiophyceae	Chlorellales	Chlorellales_X	Dictyosphaerium	Dictyosphaerium_ehrenbergianum	0	0	0	0	0	0	0	0	0	0	0	0	0	0	0	0	0	0	0	0	0	0	0	0	0	0	0	0	0	0	0	0	0	0	0	0	0	0	0	0	2
GCTCCTACCGATTGGGTGTGCTGGTGAAATGCTCGGATTGGTTTCAGGTGGGGCAACCTAGCTGAGACTGAGAAGTTCATTAAACCCTCCCACCTAGAGGAAGGAGAAGTCGTAACAAGGTTTCCGTAGGTGA	Eukaryota	Archaeplastida	Chlorophyta	Chlorophyceae	Chlamydomonadales	Chlamydomonadales_X	Neochlorosarcina	Neochlorosarcina_negevensis	0	6	0	0	0	0	0	0	0	0	0	0	0	0	0	0	0	0	0	0	0	0	0	0	0	0	0	0	0	0	0	0	0	0	0	0	0	0	0	0	0
GCTCCTACCGATTGAATGTGCTGGTGAGGACTCAGGATGATGTCCATGGGTCGGTTCGCCGCTCTGTGGACGTCAGAATCTGTTCAAACCCTCGCATTTAGAGGAAGGAGAAGTCGTAACAAGGTTTCCGTAG	Eukaryota	Archaeplastida	Chlorophyta	Nephroselmidophyceae	Nephroselmidales	Nephroselmidales_X	Nephroselmis	Nephroselmis_olivacea	0	0	0	0	0	0	0	0	0	0	0	0	0	0	0	0	0	0	0	0	0	0	0	0	0	0	0	0	0	0	0	0	0	0	0	0	0	0	0	0	0
GCTCCTACCGATTGGGTGTGCTGGTGAAGTGTTCGGATTGGCGTTCGGGGGCGGTTCCCGCTCTCGAGTGCCGAGAAGTTCATTAAACCCTCCCACCTAGAGGAAGGAGAAGTCGTAACAAGGTTTCCGTAGG	Eukaryota	Archaeplastida	Chlorophyta	Trebouxiophyceae	Chlorellales	Chlorellales_X	NA	NA	0	0	0	0	0	0	0	0	0	0	0	0	0	0	0	0	0	0	0	0	0	0	0	0	0	0	0	0	0	0	0	0	0	0	0	0	0	0	0	0	0
GCTCCTACCGATTGAATGTGCTGGTGAAGATTTCGGACTGGCTGTTTAGTTAGGTTTCCTAACTTTACAGCTGGGAAGTTATTTAAACCCTCCCATTTAGAGGAAGGAGAAGTCGTAACAAGGTTTCCGTAGG	Eukaryota	Archaeplastida	Chlorophyta	Ulvophyceae	Ulotrichales	Ulotrichales_X	Gloeotilopsis	Gloeotilopsis_planctonica	0	3	0	0	0	0	0	0	0	0	0	0	0	0	0	0	0	0	0	0	0	0	0	0	0	0	0	0	0	0	0	0	0	0	0	0	0	0	0	0	3
GCTCCTACCGATTGAATGGTCCGGTGAAGCCTTGGGACGAGGCGCCCGGTGCGGTTCGCCGCGCTGGGTGTTTCGAAACTTGTCTGAACCTTATCATTTAGAGGAAGGAGAAGTCGTAACAAGGTTTCCGTAG	Eukaryota	Archaeplastida	Chlorophyta	Mamiellophyceae	Monomastigales	Monomastigaceae	NA	NA	0	0	0	0	0	0	0	0	0	0	0	0	0	0	0	0	0	0	0	0	0	0	0	0	0	0	0	0	0	0	0	0	0	0	2	0	0	0	0	0	0
GCTCCTACCGATTGATCGTGCTGGTGAAGTGTTCGGATTGGCTTCGGTGGGTGGCAACACTGACCAGAGCCGAAAAGATCATTAAACCCTCCCGATTAGAGGAAGGAGAAGTCGTAACAAGGTTTCCGTAGGT	Eukaryota	Archaeplastida	Chlorophyta	Chlorophyceae	Chlamydomonadales	Chlamydomonadales_X	NA	NA	0	2	0	0	0	0	0	0	0	0	0	0	0	0	0	0	0	0	0	0	0	0	0	0	0	0	0	0	0	0	0	0	0	0	0	0	0	0	0	0	0
GCTCCTACCGATTGGGTGTGCTGGTGAAGTGTTCGGATCGGCTTCAGTCGGTGGCAACACTGATTGTCGTTGAGAAGATCATTAAACCCTCCCACCTAGAGGAAGGAGAAGTCGTAACAAGGTCTCCGTAGGT	Eukaryota	Archaeplastida	Chlorophyta	Chlorophyceae	Chlamydomonadales	Chlamydomonadales_X	Chloromonas	Chloromonas_augustae_var._ellipsoidea	0	1	0	0	0	0	0	0	0	0	0	0	0	0	0	0	0	0	0	0	0	0	0	0	0	0	0	0	0	0	0	0	0	0	0	0	0	0	0	0	0
GCTCCTACCGATTGGGTGTGCTGGTGAAGCGTTCGGATTGGCGACCAGGGGCGGTTTCCGCTCCCGGCCGCCGAAAAGTTCGTTAAACCCTCCCACCTAGAGGAAGGAGAAGTCGTAACAAGGTTTCCGTAGG	Eukaryota	Archaeplastida	Chlorophyta	Trebouxiophyceae	Chlorellales	Chlorellales_X	Nannochloris	Nannochloris_bacillaris	0	0	0	0	0	0	0	0	0	0	0	0	0	0	0	0	0	0	0	0	0	0	0	0	0	0	0	0	0	0	0	0	0	0	0	0	0	0	0	2	0
GCTCCTACCGATTGGGTGTGCTGGTGAAGTGTTCGGATTGGCGGCAGGGGGCGGTTTCCGCTGCCTGCCGCCGAGAAGTTCATTAAACCCTCCCACCTAGAGGAAGGAGAAGTCGTAACAAGGTCTCCGTAGG	Eukaryota	Archaeplastida	Chlorophyta	Trebouxiophyceae	NA	NA	NA	NA	0	0	0	0	0	0	0	0	0	0	0	0	0	0	0	0	0	0	0	0	0	0	0	0	0	0	0	0	0	0	0	0	0	0	0	0	0	4	0	0	0
GCTCCTACCGATTGAATGTGCTGGTGAAGATTTCGGATTGGCTGTTCAGTTAGGTTTCCTAGCTCTACAGCTGAGAAGTTGTTTAAACCCTCCCATTTAGAGGAAGGAGAAGTCGTAACAAGGTTTCCGTAGG	Eukaryota	Archaeplastida	Chlorophyta	Ulvophyceae	Ulotrichales	Ulotrichales_X	Ulothrix	Ulothrix_zonata	0	0	0	0	0	0	0	0	0	0	0	0	0	0	0	0	0	0	0	0	0	0	0	0	0	0	0	0	0	0	0	0	0	1	0	0	0	0	1	0	0
GCTCCTACCGATTGAATGGTCCGGTGAAGCGTTCGGATGAGCGTCCCGTGGCGGGCAACCGCCCTGGGGCGTTCAGAAGTTCGTTAAACCTTATCATTTAGAGGAAGGAGAAGTCGTAACAAGGTTTCCGTAG	Eukaryota	Archaeplastida	Chlorophyta	NA	NA	NA	NA	NA	0	0	0	0	0	0	0	0	0	0	0	0	0	0	0	0	0	0	0	0	0	0	0	0	0	0	0	0	0	0	0	0	0	4	0	0	0	0	0	0	0
GCTCCTACCGATTGGGTGTGCTGGTGAAATGTTGGGATTGGCGGCAGATGGCGGTTCGCCGCACTCTGCCACCGAGAACTTCATTAAACCCTCCCACCTAGAGGAAGGAGAAGTCGTAACAAGGTTTCGGTAG	Eukaryota	Archaeplastida	Chlorophyta	Trebouxiophyceae	Trebouxiophyceae_X	Trebouxiophyceae_XX	Choricystis	Choricystis_minor	0	0	0	0	0	0	0	0	0	0	0	0	0	0	0	0	0	0	0	0	0	0	0	0	7	0	0	0	0	0	0	0	0	0	0	0	0	0	0	0	0
GCTCCTACCGATTGAATGTGTTGGTGAGGAGCTCGGATTGGCAGGAGCTGGTGGTTCGCCACCGGCTTTTGCTGAGAAGTCCTCCAAACCGCCCCATTTAGAGGAAGGAGAAGTCGTAACAAGGTTTCCGTAG	Eukaryota	Archaeplastida	Chlorophyta	Chlorodendrophyceae	Chlorodendrales	Chlorodendraceae	Tetraselmis	Tetraselmis_cordiformis	0	0	0	0	0	0	0	0	0	0	0	0	0	0	0	0	0	0	0	0	0	0	0	0	0	0	0	0	0	0	0	0	0	0	0	0	0	0	0	0	0
TCGCTGCAACCGATTGGGTGCCTCGGTGAATTATCGGGAGAGCTTGCGCCGCTCTTGGGTGGCGCGGGCTCGAACTTTAATAAATTTGGGTACCTAGAGATTGCAAAAGTCGTAACAAGGTTTCCGTAGGTGAAC	Eukaryota	Archaeplastida	Chlorophyta	NA	NA	NA	NA	NA	0	0	0	0	0	0	0	0	0	0	0	0	0	0	0	0	0	0	0	0	0	0	0	0	0	0	1	0	0	0	0	0	0	0	0	0	1	5	0	0	8
TCGCTGCAACCGATTGGGTGCCTCGGTGAATTGTCGGGAGAGCTTGGCGCGCCCTCGGGTGTGCTGAACTCGAACTTCAATAAATTTGGGTACCTAGAGATTGCAAAAGTCGTAACAAGGTTTCCGTAGGTGAAC	Eukaryota	Archaeplastida	Chlorophyta	NA	NA	NA	NA	NA	0	0	0	0	0	0	0	0	0	0	0	0	0	0	0	0	0	0	0	0	0	0	0	0	0	1	0	0	0	0	0	0	0	0	0	0	0	0	0	0	0
GCTCCTACCGATTGAACGCGTTGGTGAAGTGTTGGGATTGGTCCCTTGGAATGGCAACATTGCTTGGAGCCGAGAACATCATTAAACCCCCTCGTTTAGAGGAAGGAGAAGTCGTAACAAGGTTTCTGTAGGT	Eukaryota	Archaeplastida	Chlorophyta	NA	NA	NA	NA	NA	0	0	0	0	0	0	0	0	0	0	0	0	0	0	0	0	0	0	0	0	0	0	0	0	0	0	0	0	0	0	0	0	0	0	0	0	0	0	0	0	0
GCTCCTACCGATTGGAAAGTCCGGTGAGGCGTTCGGATGGCCGGGACGAGGTGGCAACGCCCTGTCTTGGCCAGAAGTTCGTCAAACCTTATTTTCTAGAGGAAGGAGAAGTCGTAACAAGGTTTCCGTAGGT	Eukaryota	Archaeplastida	Chlorophyta	NA	NA	NA	NA	NA	0	0	0	1	0	0	0	0	0	0	0	0	0	0	0	0	0	0	0	0	0	0	0	0	0	0	0	0	0	0	0	0	0	0	0	0	0	0	0	0	0
GCTACTACCGATTGAATGGTTTAGTGAGGTCTCGAGACTGATACTTGTGGCTGTCAAAGGCCGCGGGCGTTGGGAACTTGCCCAAACTTGATCATTTAGAGGAAGTAAAAGTCGTAACAAGGTTTCCGTAGGT	Eukaryota	Opisthokonta	Choanoflagellida	Choanoflagellatea	Craspedida	Salpingoecidae_Group_C1	Salpingoecidae_Group_C1_X	Salpingoecidae_Group_C1_X_sp.	0	0	0	1	0	5	7	0	0	18	0	43	0	5	38	0	0	53	2	0	64	0	5	106	0	2	76	0	6	24	0	2	0	0	26	0	46	0	0	18	0
GCTACTACCGATTGAATGGTTTAGTGAGGTTGGGGGAGGCGGGTCTTTTGACTCTACTAGCAATAGTAATTGCCGAACCTTATCAAACTTGATCATTTAGAGGAAGTAAAAGTCGTAACAAGGTTTCCGTAGG	Eukaryota	Opisthokonta	Choanoflagellida	Choanoflagellida_X	Choanoflagellida_XX	Clade-2	Sphaeroeca	Sphaeroeca_volvox	0	0	0	0	0	0	0	0	0	0	0	0	0	0	0	0	25	0	0	0	0	0	15	0	0	22	0	0	0	0	0	0	0	0	15	0	20	16	0	7	0
GCTACTACCGATTGAATGGTTTAGTGAGGCCTCGAGACTGGCGCCCGCGAGCTGGCAACAGCTTGTTGGTGCCGGGAACTTGGACAAACTTGATCATTTAGAGGAAGTAAAAGTCGTAACAAGGTTTCCGTAG	Eukaryota	Opisthokonta	Choanoflagellida	Choanoflagellatea	Craspedida	Monosigidae_Group_O	Monosigidae_Group_O_X	Monosigidae_Group_O_X_sp.	0	0	0	0	0	0	0	0	0	0	0	3	0	3	0	3	0	0	3	0	0	6	0	2	0	0	0	0	0	0	0	0	0	0	0	0	0	0	14	1	0
GCTACTACCGATTGAATGTTTTAGTGAGGCCTCGGGACCGGCGCTGGGGAGCTGGCAACAGCACCCCAATGCTGGAAACTTGTTCAAACTTGAGCATTTAGAGGAAGTAAAAGTCGTAACAAGGTTTCCGTAG	Eukaryota	Opisthokonta	Choanoflagellida	Choanoflagellatea	Craspedida	Monosigidae_Group_M	Salpingoeca_M	Salpingoeca_urceolata	0	0	0	0	0	0	5	0	0	6	0	0	0	0	8	0	0	0	5	0	0	0	6	0	0	0	0	0	0	0	0	0	0	0	0	0	0	0	0	0	0
GCTACTACCGATTGAATGGTTTAGTGAGGTCTCGGGACTGGCTGGCTGTGGCACGCAAGTGCTGCGGTTGCTGGGAACTTGCTCAAACTTGATCATTTAGAGGAAGTAAAAGTCGTAACAAGGTTACCGTAGG	Eukaryota	Opisthokonta	Choanoflagellida	Choanoflagellatea	Craspedida	Salpingoecidae_Group_C1	Salpingoecidae_Group_C1_X	Salpingoecidae_Group_C1_X_sp.	0	0	0	0	0	0	0	0	0	6	0	0	0	0	0	0	0	0	0	0	0	4	0	0	0	0	0	0	0	0	0	0	0	0	0	0	0	0	0	0	0
GTACACACCGCCCGTCGCTACTACCGATTGAATGGTATAGTGAGGTCTCCGGATTGCCTTTTATAGGGCGAGATGCTGAACAAACTATTTCATTTAGAGGAAGTAAAAGTCGTAACAAGGTTTCCGTAGGTGAACCTGCAGAAGGATCA	Eukaryota	Opisthokonta	Mesomycetozoa	Ichthyosporea	Ichthyosphonida	Abeoformidae_Group_MAIP_2	Abeoformidae_Group_MAIP_2_X	Abeoformidae_Group_MAIP_2_X_sp.	6	2	0	0	0	0	5	0	3	0	3	0	0	0	0	10	0	0	2	0	3	4	0	0	0	3	4	1	4	8	3	6	0	3	0	5	0	5	0	2	6
GCTACTACCGATTGAATGGTTTAGTGAGGTCTTCGGATTGGCGCCTCGCAGCTGGCGACAGCAGTGGGATGCCGAAAAGTTGATCAAACTTGATCATTTAGAGGAAGTAAAAGTCGTAACAAGGTTTCCGTAG	Eukaryota	Opisthokonta	Mesomycetozoa	Ichthyosporea	Rhynosporida	NA	NA	NA	0	0	0	0	0	0	0	0	0	0	0	0	0	0	0	0	0	0	0	0	0	0	0	0	0	0	0	0	0	2	0	0	0	0	0	0	0	6	0	0	10
ACCGCCCGTCGCTTCTACCGAGTGAGTGGTCCGGTGAGATACTTGAACTTGGCTGGATTTATCTGGTCGGGGAAGATTATCAAACCTATCCACTTCGAGGAAGAAGAAGTCGTAACAAGGTTTCCGTAGGTGAACCTGCAGAA	Eukaryota	Alveolata	Ciliophora	Oligohymenophorea	Scuticociliatia_2	Histiobalantiidae	Histiobalantium	Histiobalantium_comosa	307	694	1777	1282	1455	1182	724	186	884	940	117	1332	160	649	900	88	370	595	99	204	363	132	148	921	91	231	517	216	193	670	134	307	391	43	362	380	314	258	36	1015	192
GTCGCTCCTACCGATTGAGTGATCCGGTGAATGACTCGGACCGCGCTTGGCCAGCAATGGCACAAATGCGGGAAGTTTCGTAAACCTTATCACTTAGAGGAAGGATAAGTCGTAACAAGGTTTCCGTAGGTGAACC	Eukaryota	Alveolata	Ciliophora	NA	NA	NA	NA	NA	38	98	110	299	83	153	238	18	364	391	13	794	18	1009	737	27	813	729	20	420	787	166	690	1018	72	550	1021	27	502	970	21	281	875	26	349	932	277	849	12	106	737
CCGTCGCTCCTACCGATTTCGAGTGGTCCGGTGAATCTTTCGGACTGCAAGTGGTTTCGTGCCACGCGCGGAAAGTCAGGTAAATCTTATCACTTAGAGGAAGGAGAAGTCGTAACAAGGTTTCCGTAGGTGAACCTG	Eukaryota	Alveolata	Ciliophora	Spirotrichea	Strombidiida	Pelagostrombidiidae	NA	NA	1413	659	54	71	321	405	945	1636	147	576	492	163	539	150	232	475	308	395	445	101	226	186	128	34	83	162	2	137	96	82	333	41	100	214	1	22	4	34	17	10	3
GCCCGTCGCTCCTACCGATTTCGAGTGGTCCGGTGAATCCTTTGGACCGGGGGCCCTTTTGGCGCCTCTGGAAAATCGTGTAAACCAAATCACTTAGAGGAAGGAGAAGTCGTAACAAGGTTTCCGTAGGTGAACCTGCA	Eukaryota	Alveolata	Ciliophora	Spirotrichea	Tintinnida	Tintinnidiidae	Tintinnidium	Tintinnidium_sp.	205	563	1367	696	612	560	413	142	270	202	19	254	18	102	143	9	103	87	8	57	57	16	23	113	8	45	114	2	22	104	16	9	93	4	16	136	16	136	8	16	99
TACAGTACACACCGCCCGTCGCTTTTACCGATTGAGTGTTCAGGTGAGTCTTCTTGATAGTTGCAAAGCTAAAAATTAAACAAACCTTAGCACTTAGAGGAAAAAGAAGTCGTAACAAGGTTTCCGTAGGTGAACCTGCAGAAGGATCAAGAC	Eukaryota	Alveolata	Ciliophora	Oligohymenophorea	Peritrichia_2	Sessilida	NA	NA	64	263	256	1254	201	1008	399	87	317	485	22	852	38	82	650	19	53	250	4	39	108	13	19	490	23	18	318	5	13	322	36	8	265	0	2	148	0	69	20	8	76
ACCGCCCGTCGCTCCTACCGATTTCGAGTGGTCCGGTGAACCTTTTGGACTGCGCGGGCTTGCCTGCGCGGAAAATCAAGTAAACCATATCACTTAGAGGAAGGAGAAGTCGTAACAAGGTTTCCGTAGGTGAACCTGCAGAA	Eukaryota	Alveolata	Ciliophora	Spirotrichea	Hypotrichia	NA	NA	NA	12	153	494	513	357	297	221	12	343	252	0	242	13	141	184	0	149	100	0	66	90	0	29	159	21	70	118	0	32	136	17	43	84	0	28	106	36	84	0	77	120
CCGTCGCTCCTACCGATTTCGAGTGGTCCGGTGAACCTTTCGGACCTGAGAGAGCCTCGTGTTCTTTTGGGAAAGTCAAGTAAACCACATCACTTAGAGGAAGGAGAAGTCGTAACAAGGTTTCCGTAGGTGAACCTG	Eukaryota	Alveolata	Ciliophora	Spirotrichea	Choreotrichida	NA	NA	NA	15	19	48	52	111	51	46	24	153	95	5	128	0	69	96	0	108	114	19	137	82	23	64	358	20	161	288	0	221	270	8	340	175	36	339	94	373	30	13	1005	59
CCGTCGCTCCTACCGATTTCGAGTGGTCCGGTGAACCTTTCGGACCGGAGGCAGTCTCGTGCTGTCACTGGGAAGTCAAGTAAACCACATCACTTAGAGGAAGGAGAAGTCGTAACAAGGTTTCCGTAGGTGAACCTG	Eukaryota	Alveolata	Ciliophora	Spirotrichea	Choreotrichida	Strobilidiidae_D	Rimostrombidium_D	Rimostrombidium_D_sp.	4	12	0	7	0	0	40	247	4	39	180	4	565	91	192	474	104	164	555	208	144	314	68	11	369	119	8	514	372	8	402	471	0	643	465	25	191	11	67	399	4
TTCTACAGTACACACCGCCCGTCGCTCCTACCGATACCGGGTGATCCGGTGAACCTATTGGACCTATCAGGGAAAATAAGTAAACCTAATCACCTAGAGGAAGGAGAAGTCGTAACAAGGTTTCCGTAGGTGAACCTGCAGAAGGATCAAGACCAA	Eukaryota	Alveolata	Ciliophora	Litostomatea	Litostomatea_X	Litostomatea_XX	NA	NA	3	11	16	2	39	0	14	0	200	34	0	10	0	102	33	0	211	60	0	201	57	31	239	27	0	454	74	0	227	72	0	286	65	28	325	68	351	21	5	575	32
TACACACCGCCCGTCGCTTGTAGTAACGAATGGTCTGGTGAACCTTCTGGACTGAGGCCGCAAGGTTTCGGGAAGTTAAGTAAACCCTACCATTTGGAACAACAAGAAGTCGTAACAAGGTATCTGTAGGTGAACCTGCAGAAGGATC	Eukaryota	Alveolata	Ciliophora	Oligohymenophorea	Hymenostomatia	Ophryoglenida	Ophryoglena	Ophryoglena_catenula	6	59	21	196	1	121	110	8	1	124	0	93	0	24	120	0	8	238	21	36	115	25	33	305	25	95	396	76	89	256	29	202	429	10	69	508	11	172	12	61	184
CCGTCGCTCCTACCGATTTCGAGTGGTCCGGTGAATCTTTCGGACCGCATGTGGCCTCGTGCCACGTGTGGAAAGTCAGGTAAACCTTATCACTTAGAGGAAGGAGAAGTCGTAACAAGGTTTCCGTAGGTGAACCTG	Eukaryota	Alveolata	Ciliophora	Spirotrichea	Strombidiida_A	Strombidiida_A_X	Strombidiida_A_XX	Strombidiida_A_XX_sp.	0	0	0	8	0	0	0	33	0	8	42	0	46	0	8	60	15	20	64	0	17	71	0	0	66	23	0	69	3	0	723	8	10	2764	14	16	9	10	722	4	5
TCTACAGTACACACCGCCCGTCGCTCCTACCGATACCGGGTGATCCGGTGAACTTATTGGACCGTCCGCGGAAAAATAAGTAAACCTGATCACCTAGAGGAAGGAGAAGTCGTAACAAGGTTTCCGTAGGTGAACCTGCAGAAGGATCAAGACCA	Eukaryota	Alveolata	Ciliophora	Litostomatea	Litostomatea_X	Litostomatea_XX	Balantidion	Balantidion_pellucidum	11	27	259	110	435	128	139	61	272	154	15	272	17	93	197	20	113	142	6	105	125	14	73	242	28	145	258	0	138	159	0	57	149	0	25	125	13	72	0	28	29
CCGTCGCTCCTACCGATTTTGAGTGATCCGGTGAACCTTCTGGACTGTGTCTCTCCTTGAGGGAGATGTGGGAAGTTAAGTAAACCTTATCACTTAGAGGAAGGAGAAGTCGTAACAAGGTTTCCGTAGGTGAACCTG	Eukaryota	Alveolata	Ciliophora	Colpodea	Colpodea_X	NA	NA	NA	14	33	202	119	384	174	194	0	620	339	15	360	8	400	272	29	233	205	0	107	191	10	23	269	0	20	137	0	11	75	6	5	43	0	0	31	0	9	0	2	0
CGTCGCTCCTACCGATTTCGAGTGGTCCGGTGAACCTTTTGGACTGCCAAGTAAGCGCAAGCTGAAGGCGGAAAATCAAGTAAACCATATCACTTAGAGGAAGGAGAAGTCGTAACAAGGTTTCCGTAGGTGAACCT	Eukaryota	Alveolata	Ciliophora	Spirotrichea	Hypotrichia	Oxytrichidae	NA	NA	20	37	40	59	68	95	231	604	65	160	469	30	584	88	172	489	141	203	441	54	197	223	5	12	193	11	5	125	21	9	125	51	13	136	26	20	56	9	58	156	9
CCGTCGCTCCTACCGATTTCGAGTGGTCCGGTGAACCTTTCGGACTTGAGGCGCCCTCGTGACGCTTTGGGGAAGTCAAGTAAACCACATCACTTAGAGGAAGGAGAAGTCGTAACAAGGTTTCCGTAGGTGAACCTG	Eukaryota	Alveolata	Ciliophora	Spirotrichea	Choreotrichida	NA	NA	NA	17	96	152	152	126	154	127	60	63	94	6	153	12	51	106	0	30	69	2	50	37	0	19	238	12	60	241	7	60	237	0	87	266	0	98	204	62	122	2	138	176
ACCGCCCGTCGCTCCTACCGATTGAGTGGTTCGGTGAACTTTTCGGACTGCGTATACTTTAGTATGTGCGGGAAGTTAATTAAACCATATCACTTAGAGGAAGGAAAAGTCGTAACAAGGTTTCCGTAGGTGAACCTGCAGAA	Eukaryota	Alveolata	Ciliophora	NA	NA	NA	NA	NA	25	97	98	181	89	157	127	34	152	144	26	203	39	145	152	33	152	105	22	96	125	32	116	184	25	69	177	16	97	169	13	72	166	0	47	160	41	165	6	18	144
CCGTCGCTCCTACCGATTTCGAGTGATTCGGTGAACCTTCTGGACCAACGTTCCCCTCGAGGGAACGATGGGAAGTTAAGTAAACCATATCACTTAGAGGAAGGAGAAGTCGTAACAAGGTATCCGTAGGTGAACCTG	Eukaryota	Alveolata	Ciliophora	NA	NA	NA	NA	NA	1	30	39	120	56	58	58	0	103	78	0	129	0	48	83	0	94	100	0	85	86	16	69	217	16	91	207	13	92	220	3	91	212	4	121	287	73	199	0	135	167
GCCCGTCGCTCCTACCGATTTCGAGTGGTCCGGTGAATCCTTTGGACCGAGAGCGCCTCGTGCGTTTTTGGAAAGTCGAGTAAACCACATCACTTAGAGGAAGGAAAAGTCGTAACAAGGTTTCCGTAGGTGAACCTGCA	Eukaryota	Alveolata	Ciliophora	Spirotrichea	Tintinnida	TIN_03	Tintinnopsis_03	Tintinnopsis_lacustris	5	19	19	14	66	101	248	799	42	152	187	11	360	87	183	377	150	177	437	96	172	190	95	32	186	101	34	55	78	31	39	16	0	9	7	5	0	0	0	5	17
ACCGCCCGTCGCTCCTACCGATTGAGTGGTTCGGTGAACTTTTTGGACTGCGCTTGCTTTAGCTTGTGCGGGAAGTTAATTAAACCATATCACTTAGAGGAAGGAAAAGTCGTAACAAGGTTTCCGTAGGTGAACCTGCAGAA	Eukaryota	Alveolata	Ciliophora	NA	NA	NA	NA	NA	2	12	108	86	296	81	159	102	391	175	47	114	0	117	130	0	90	94	0	35	70	0	8	151	0	22	140	0	16	87	0	0	107	0	12	60	0	22	0	0	32
CCGTCGCTCCTACCGATTTCGAGTGATTCGGTGAACCTTCTGGACTGTGTAAATCCTTGAGATTTATATGGGAAGTTAAGTAAACCATATCACTTAGAGGAAGGAGAAGTCGTAACAAGGTATCCGTAGGTGAACCTG	Eukaryota	Alveolata	Ciliophora	NA	NA	NA	NA	NA	2	0	24	23	18	24	26	0	43	51	0	101	0	77	39	0	37	43	0	82	53	10	83	123	19	79	162	0	39	249	0	69	287	4	35	231	14	236	0	38	80
AGTACACACCGCCCGTCGCTTCTACCGATTGAATGTTTGTGGTGAGCCTTCTGGACCTGGCGCAAGTCAAGGAAGTTAAGCAAACCCGATCATTTAGAGGAAGAAAAAGTCGTAACAAGGTATTCGTAGGTGAACCTGCAGAAGGATCAA	Eukaryota	Alveolata	Ciliophora	NA	NA	NA	NA	NA	1	12	0	11	2	12	7	0	1	12	0	40	0	10	38	0	0	26	0	2	22	0	1	89	13	0	128	0	0	126	0	3	172	3	9	219	0	189	4	5	410
CCGTCGCTCCTACCGATTTCGAGTGGTCCGGTGAACCTTTCGGACCGAGGGGGACCCCGTGTCTTCTTTGGAAAGTCAAGTAAACCACATCACTTAGAGGAAGGAGAAGTCGTAACAAGGTTTCCGTAGGTGAACCTG	Eukaryota	Alveolata	Ciliophora	Spirotrichea	Choreotrichida	NA	NA	NA	0	12	20	36	11	30	24	0	26	12	0	19	0	10	23	0	29	14	0	34	22	0	26	68	0	43	101	11	29	129	0	82	106	5	100	91	97	69	7	344	59
TACAGTACACACCGCCCGTCGCTATTACCGATTGAGTGTTAAGGTGAACCTTCTCGATAGGCGCAAGCCTAAAAATTAAGTAAACCTTTGCACTTAGAGGAAATAAAAGTCGTAACAAGGTTTCCGTAGGTGAACCTGCAGAAGGATCAAGAC	Eukaryota	Alveolata	Ciliophora	Oligohymenophorea	Peritrichia_2	Sessilida	NA	NA	34	127	305	98	210	144	85	11	144	82	0	82	0	34	47	0	33	24	0	16	15	0	0	30	0	7	25	0	0	23	0	9	13	0	0	10	0	10	0	7	25
CCGTCGCTCCTACCGATTTCGAGTGGTCCGGTGAATCCTTTGGACCGGGGGAAGCTTCTTGCAACTTCTGGAAAATCGTGTAAACCAAATCACTTAGAGGAAGGAGAAGTCGTAACAAGGTTTCCGTAGGTGAACCTG	Eukaryota	Alveolata	Ciliophora	Spirotrichea	Tintinnida	Tintinnidiidae	Tintinnidium	NA	4	54	136	84	153	79	102	100	55	36	0	14	0	16	15	0	27	37	0	32	29	0	26	33	0	25	40	0	14	96	0	15	40	0	25	65	14	83	0	67	144
CTACAGTACACACCGCCCGTCGCTCCTACCGATACCGGGTGATCCGGTGAACCTTTTAGACCGTTTTACGGAAAGATAAGTAAACCTGATCACCTAGAGGAAGGAGAAGTCGTAACAAGGTTTCCGTAGGTGAACCTGCAGAAGGATCAAGACC	Eukaryota	Alveolata	Ciliophora	Litostomatea	NA	NA	NA	NA	21	122	48	139	50	48	40	8	80	73	0	92	0	18	69	0	30	31	0	5	14	0	0	87	0	0	166	0	0	132	0	0	95	0	7	38	0	32	0	0	34
CACACCGCCCGTCGCTCCCATCGATTGAGTGTGTTGACGAGTTCTTCGGATTGACGTCTCCTAGATGTTGAGAAGTTGTGCAAGTTGATTCACTTAGAGAAGGGATAAGGCGTAACAAGGTTTCTGTAGGTGAACCTGCAGAAGGA	Eukaryota	Alveolata	Ciliophora	Phyllopharyngea	Suctoria	Tokophryidae	Tokophrya	Tokophrya_huangmeiensis	2	25	92	67	58	78	43	0	102	101	3	116	4	25	32	0	35	41	0	6	8	0	5	36	0	8	123	2	0	114	2	2	59	0	4	50	0	29	5	1	11
GCCCGTCGCTCCTACCGATTGAGTGATCCGGTGAACCTTCTGGACTGCGATAGGACTTGAGCCTAGTGCGGGAAGTTATGTAAACCTTATCACTTAGAGGAAGGAGAAGTCGTAACAAGGTTTCCGTAGGTGAACCTGCA	Eukaryota	Alveolata	Ciliophora	Oligohymenophorea	Peniculia	Peniculida	Stokesia	Stokesia_vernalis	22	18	13	15	81	46	67	219	26	84	100	58	170	17	93	60	13	18	20	48	2	23	15	0	16	24	0	45	16	0	45	57	0	5	43	0	26	0	0	11	31
CCGTCGCTCCTACCGATTTCGAGTGATTCGGTGAACCTTCTGGACTACCTAAGTCCTTGAGTCTTAGGTGGGAAGTTAAGTAAACCATATCACTTAGAGGAAGGAGAAGTCGTAACAAGGTATCCGTAGGTGAACCTG	Eukaryota	Alveolata	Ciliophora	NA	NA	NA	NA	NA	34	27	48	20	33	17	24	0	37	27	0	17	0	13	15	0	31	23	6	55	15	9	35	18	0	70	10	0	70	13	0	40	14	6	62	19	31	8	27	62	0
ACCGCCCGTCGCTCCTACCGATTGAGTGGTTCGGTGAACTTTTTGGACTGCGTTAGTATCAACTGATGCGGGAAGTTAAATAAACCATATCACTTAGAGGAAGGAAAAGTCGTAACAAGGTTTCCGTAGGTGAACCTGCAGAA	Eukaryota	Alveolata	Ciliophora	NA	NA	NA	NA	NA	18	12	48	18	59	32	80	88	74	36	44	32	43	24	26	22	11	17	0	5	14	4	0	35	0	9	16	0	17	11	0	10	0	0	22	12	25	11	0	33	6
TACAGTACACACCGCCCGTCGCTTTTACCGATTGAGTGTTCAGGTGAGTCTTCTTGATAGTGTCAAAGCTAGAAATTAAACAAACCTTAGCACTTAGAGGAAAAAGAAGTCGTAACAAGGTTTCCGTAGGTGAACCTGCAGAAGGATCAAGAC	Eukaryota	Alveolata	Ciliophora	Oligohymenophorea	Peritrichia_2	Sessilida	NA	NA	23	27	22	65	43	62	75	101	10	84	0	50	0	7	52	0	0	15	0	0	9	0	0	43	0	0	23	0	0	10	0	0	0	0	0	0	0	0	0	0	12
TCTACAGTACACACCGCCCGTCGCTCCTACCGATACCGGGTGATCAGGTGAACCTTTTGGACCGTCCGCGGAAAAATAAGTAAACCTAATCACCTAGAGGAAGGAGAAGTCGTAACAAGGTTTCCGTAGGTGAACCTGCAGAAGGATCAAGACCA	Eukaryota	Alveolata	Ciliophora	Litostomatea	NA	NA	NA	NA	0	0	6	8	6	17	0	0	12	15	0	20	0	20	9	0	11	16	0	0	27	0	0	26	0	7	47	19	0	50	0	0	67	0	0	67	0	99	0	0	141
CCGTCGCTCCTACCGATTTCGAGTGTTTCGGTGAACCGTCTGGACCGTCATTGCCCTCGAGGCAAAGATGGGAAGTTCAGTAAACCATAACACTTAGAGGAAGGAGAAGTCGTAACAAGGTATCCGTAGGTGAACCTG	Eukaryota	Alveolata	Ciliophora	NA	NA	NA	NA	NA	24	11	0	0	7	0	3	16	12	12	11	0	0	4	17	0	38	10	9	45	8	7	35	0	0	114	4	6	110	4	0	72	0	5	48	0	23	0	0	33	0
GCCCGTCGCTCCTACCGATTGAGTGATCCGGTGAACCTTCTGGACTGCGTAATGGCTTGAACTTTACGCGGGAAGTTATGTAAACCTTATCACTTAGAGGAAGGAGAAGTCGTAACAAGGTTTCCGTAGGTGAACCTGCA	Eukaryota	Alveolata	Ciliophora	Oligohymenophorea	Peniculia	Peniculida	Stokesia	Stokesia_vernalis	213	141	4	2	9	0	14	0	9	0	5	0	0	0	10	0	10	0	0	0	0	0	3	0	0	0	0	0	0	0	0	0	0	0	0	6	0	0	0	0	0
CCGTCGCTCCTACCGATTTCGAGTGATTCGGTGAACCTTCTGGACCGTCGTTGTCCTTGAGTCAACGATGGGAAGTTAAGTAAACCATATCACTTAGAGGAAGGAGAAGTCGTAACAAGGTATCCGTAGGTGAACCTG	Eukaryota	Alveolata	Ciliophora	NA	NA	NA	NA	NA	37	7	0	0	7	9	8	6	7	6	0	0	19	0	6	0	0	0	11	29	3	0	9	0	0	45	0	0	93	0	5	68	0	13	45	0	27	0	28	90	10
ACCGCCCGTCGCTCCTACCGATTGAGTGGTTCGGTGAACTTTTTGGACTGCGCAGACTTTAGTTTGTGCGGGAAGTTAATTAAACCATATCACTTAGAGGAAGGAAAAGTCGTAACAAGGTTTCCGTAGGTGAACCTGCAGAA	Eukaryota	Alveolata	Ciliophora	NA	NA	NA	NA	NA	0	5	5	0	16	0	14	13	57	11	18	0	15	37	23	0	73	20	0	56	18	0	10	80	0	19	51	0	18	103	0	0	53	0	0	0	0	5	0	0	0
CACACCGCCCGTCGCTCCTACCGATTGAGTGATCCGGTGAACTTTCTGGACTTCTGGTTAACGCCGAGAGGGAAGTTAAGTAAACCTTATCACTTAGAGGAAGGAGAAGTCGTAACAAGGTTTCCGTAGGTGAACCTGCAGAAGGA	Eukaryota	Alveolata	Ciliophora	Phyllopharyngea	Cyrtophoria_4	Chilodonellidae	Pseudochilodonopsis	Pseudochilodonopsis_fluviatilis	125	68	36	58	0	43	21	0	0	0	0	0	0	0	0	0	0	0	0	0	0	0	0	0	0	0	0	0	0	0	0	0	0	0	0	0	0	0	0	0	0
TCTACAGTACACACCGCCCGTCGCTCCTACCGATACCGGGTGATCCGGTGAACTTATTGGACCGTCCGCGGAAAAATAAGTAAACCTAATCACCTAGAGGAAGGAGAAGTCGTAACAAGGTTTCCGTAGGTGAACCTGCAGAAGGATCAAGACCA	Eukaryota	Alveolata	Ciliophora	Litostomatea	Litostomatea_X	Litostomatea_XX	NA	NA	0	0	0	0	0	0	0	0	0	0	0	0	0	0	0	0	0	0	0	0	0	0	0	0	0	0	45	0	0	47	0	0	70	0	0	97	0	78	0	0	139
CCGTCGCTCCTACCGATTTCGAGTGGTCCGGTGAACCTTTCGGACCGGATGTAGTCTCGTACTGCGTCTGGGAAGTCAAGTAAACCACATCACTTAGAGGAAGGAGAAGTCGTAACAAGGTTTCCGTAGGTGAACCTG	Eukaryota	Alveolata	Ciliophora	Spirotrichea	Choreotrichida	Strobilidiidae_I	Pelagostrobilidium	Pelagostrobilidium_paraepacrum	11	12	0	16	12	18	48	56	0	12	32	4	19	15	8	33	19	17	21	10	26	36	0	0	29	4	0	31	6	4	3	16	24	0	0	39	6	0	5	0	0
ACCGCCCGTCGCTCCTACCGATTGAGTGGTTCGGTGAACTTTTCGGACTGCGTATACATTAGTATGTGCGGGAAGTTAATTAAACCATATCACTTAGAGGAAGGAAAAGTCGTAACAAGGTTTCCGTAGGTGAACCTGCAGAA	Eukaryota	Alveolata	Ciliophora	NA	NA	NA	NA	NA	0	0	20	51	0	0	0	0	27	0	0	33	0	24	0	0	0	0	0	0	30	0	0	0	0	13	43	0	0	26	0	0	0	0	0	0	0	27	0	0	26
TCTACAGTACACACCGCCCGTCGCTCCTACCGATACCGGGTGATCCGGTGAACCTATTGGACCAACTCTGGAAAAATAAGTAAACCTAATCACCTAGAGGAAGGAGAAGTCGTAACAAGGTTTCCGTAGGTGAACCTGCAGAAGGATCAAGACCA	Eukaryota	Alveolata	Ciliophora	Litostomatea	Litostomatea_X	Litostomatea_XX	NA	NA	0	0	27	79	5	33	16	0	12	19	0	42	0	6	22	0	8	12	0	0	14	0	0	28	0	0	20	0	0	12	0	0	16	0	0	11	0	0	0	0	0
CCGTCGCTCCTACCGATTTCGAGTGGTCCGGTGAACCTTTTGGACTGCGAGCGTCCTCGTGGCGTTTGCGGAAAATCAAGTAAACCATATCACTTAGAGGAAGGAGAAGTCGTAACAAGGTTTCCGTAGGTGAACCTG	Eukaryota	Alveolata	Ciliophora	Spirotrichea	Hypotrichia	NA	NA	NA	1	6	1	3	7	10	7	5	0	4	7	0	0	0	0	0	0	0	2	0	0	0	0	0	8	0	0	0	0	3	11	0	0	37	0	12	0	5	246	0	6
TCTACAGTACACACCGCCCGTCGCTCCTACCGATACCGGGTGATCCGGTGAACCTTTTGGACCGATCTCGGAAAAAGACGTAAACCATATCACCTTTAGGAAGGAGAAGTCGTAACAAGGTTTCCGTAGGTGAACCTGCAGAAGGATCAAGACCA	Eukaryota	Alveolata	Ciliophora	Litostomatea	NA	NA	NA	NA	4	2	22	30	29	9	22	8	66	27	0	24	0	10	19	0	9	15	0	7	0	0	0	7	0	0	5	0	0	0	0	0	0	0	0	0	0	0	1	0	0
ACCGCCCGTCGCTCCTACCGATTGAGTGGTTCGGTGAACTTTTTGGACTGCGCAGGCTTTAGTCTGTGCGGGAAGTTAATTAAACCATATCACTTAGAGGAAGGAAAAGTCGTAACAAGGTTTCCGTAGGTGAACCTGCAGAA	Eukaryota	Alveolata	Ciliophora	NA	NA	NA	NA	NA	0	0	0	0	0	0	0	0	0	0	0	0	0	0	0	0	0	0	0	0	0	0	0	0	0	0	0	0	0	0	11	0	0	9	0	0	0	0	355	0	0
CACACCGCCCGTCGCTCCTACCGATTTCGAGTGATGAGGTGAACCCTCCGGACTGTGCGCGCAAGCGTTGGGAAGTTGAGTAAACCTTATCACTTAGAGGAAGGAGAAGTCGTAACAAGGTATCTGTAGGTGAACCTGCAGAAGGA	Eukaryota	Alveolata	Ciliophora	Heterotrichea	Heterotrichea_X	Stentoridae	Stentor	Stentor_roeselii	0	0	7	20	0	0	13	0	6	2	0	13	0	0	25	0	0	6	0	0	0	4	13	57	0	16	0	0	0	49	0	0	49	0	0	177	0	0	0	0	0
CCGTCGCTCCTACCGATTTCGAGTGGTCCGGTGAACCTTTCGGACCTGAGAGAGCCTCGTGTTCTTTCGGGAAAGTCAAGTAAACCACATCACTTAGAGGAAGGAGAAGTCGTAACAAGGTTTCCGTAGGTGAACCTG	Eukaryota	Alveolata	Ciliophora	Spirotrichea	Choreotrichida	NA	NA	NA	0	0	0	0	0	0	0	0	0	0	0	0	0	0	0	0	0	0	0	0	0	0	0	0	0	0	35	0	0	0	0	0	0	0	31	0	33	0	0	108	0
CTACAGTACACACCGCCCGTCGCTCCTACCGATACCGGGTGATCAGGTGAACCTTTTAGACCGTTTTTCGGAAAAATAAGTAAACCTTATCACCTAGAGGAAGGAGAAGTCGTAACAAGGTTTCCGTAGGTGAACCTGCAGAAGGATCAAGACC	Eukaryota	Alveolata	Ciliophora	Litostomatea	Rhynchostomatia	Dileptidae	NA	NA	0	0	0	0	0	0	0	0	13	0	0	0	0	0	0	0	0	0	0	0	0	0	20	0	0	33	0	0	154	0	0	40	0	0	33	0	21	0	0	0	0
TACAGTACACACCGCCCGTCGCTATTACCGATTGAGTGTAAAGGTGAACCTTCTCGATAGACGCAAGTTTAGAAATTAAGTAAACCTTTGCACTTAGAGGAAATAAAAGTCGTAACAAGGTTTCCGTAGGTGAACCTGCAGAAGGATCAAGAC	Eukaryota	Alveolata	Ciliophora	Oligohymenophorea	Peritrichia_2	Sessilida	Vorticellides	Vorticellides_astyliformis	0	0	0	0	0	0	12	38	0	16	45	0	101	18	29	50	13	23	60	10	18	23	0	0	0	0	0	0	0	0	0	0	0	0	0	0	0	0	0	0	0
CATGGTTCTACAGTACACACCGCCCGTCGCTCCTACCGATCGAGTGTTTAGATGAAATTGACGGACTCGCGGAAGTTAATTAAATCTGATCACTTAGAGGAAGGAGAAGTCGTAACAAGGTTTCCGTAGGTGAACCTGCAGAAGGATCAAGACCAAGTCTC	Eukaryota	Alveolata	Ciliophora	Ciliophora_X	Ciliophora_XX	Ciliophora_XXX	Mesodinium	Mesodinium_pulex	0	0	0	9	0	2	3	0	0	2	0	3	0	0	3	0	0	4	0	0	0	0	3	10	0	4	13	0	0	14	0	0	14	0	6	26	0	45	0	0	49
CACACCGCCCGTCGCTCCCATCGATTGGGTGAGTCGACGAGTTCTCCGGATTGGCGCCTCACGGGTGCTGAGAAGTTGTGCTAGTTGATTCACTTAGAGAAGGGATAAGGCGTAACAAGGTTTCTGTAGGTGAACCTGCAGAAGGA	Eukaryota	Alveolata	Ciliophora	Phyllopharyngea	Suctoria	Tokophryidae	Tokophrya	Tokophrya_huangmeiensis	2	64	26	29	13	18	7	0	12	8	0	9	0	0	5	0	0	3	0	0	0	0	0	0	0	0	3	0	0	0	0	0	0	0	0	0	0	0	0	0	0
TACAGTACACACCGCCCGTCGCTATTACCGATTGAGTGTAAAGGTGAACCTTCTCGATAGGCGCAAGTCTAGAAATTAAGTAAACCTTTGCACTTAGAGGAAATAAAAGTCGTAACAAGGTTTCCGTAGGTGAACCTGCAGAAGGATCAAGAC	Eukaryota	Alveolata	Ciliophora	Oligohymenophorea	Peritrichia_2	Sessilida	NA	NA	21	17	28	16	26	18	19	0	31	5	0	0	0	0	0	0	0	0	0	0	0	0	0	0	0	0	0	0	0	15	0	0	0	0	0	0	0	0	0	0	0
ACCGCCCGTCGCTCCTACCGATTGAGTGGTTCGGTGAACTTTTCGGACTGCGCTTGCTTTAGCTTGTGCGGGAAGTTAATTAAACCATATCACTTAGAGGAAGGAAAAGTCGTAACAAGGTTTCCGTAGGTGAACCTGCAGAA	Eukaryota	Alveolata	Ciliophora	NA	NA	NA	NA	NA	0	0	0	0	0	0	0	0	0	0	29	0	61	0	0	79	0	0	31	0	0	20	0	0	38	0	0	27	0	0	15	0	0	15	0	0	7	0	68	6	0
TCTACAGTACACACCGCCCGTCGCTATTACCGATTGAGTGCTATGGTGAACCTTCTCGATGGAGCAATCCAGAAATTAAGTAAACCCTAACACTTAGAGGAAATAAAAGTCGTAACAAGGTTTCCGTAGGTGAACCTGCAGAAGGATCAAGACCA	Eukaryota	Alveolata	Ciliophora	Oligohymenophorea	Peritrichia_2	Sessilida	NA	NA	0	0	0	0	0	0	0	7	0	0	17	0	25	8	0	35	7	5	25	7	11	24	7	0	26	8	5	34	0	4	20	0	10	17	10	13	3	5	0	0	5
CCGTCGCTCCTACCGATTTAGAGTGTTGTGGTGAACATTCTGGACTGCGAGCATGCTTGTCGTGTTTGCAGGAAGTTATGCAAACCTTAACACTTAGAGGAAGGAGAAGTCGTAACAAGGTTTCCGTAGGTGAACCTG	Eukaryota	Alveolata	Ciliophora	Oligohymenophorea	Peniculia	Frontoniidae_1	Frontoniidae_1_X	Frontoniidae_1_X_sp.	0	4	0	11	9	51	0	0	0	0	0	1	15	0	20	0	0	0	0	0	0	0	0	18	0	0	0	0	0	0	0	0	0	0	0	0	0	0	0	18	0
CCGTCGCTCCTACCGATTTCGAGTGGTCCGGTGAACCTTTTGGACTGCGCGCGGCCTCGTGCCGCGAGCGGAAAATCAAGTAAACCATATCACTTAGAGGAAGGAGAAGTCGTAACAAGGTTTCCGTAGGTGAACCTG	Eukaryota	Alveolata	Ciliophora	Spirotrichea	Hypotrichia	NA	NA	NA	0	0	0	0	0	0	0	10	0	0	0	0	0	0	0	19	0	0	9	0	0	18	0	0	0	0	0	11	0	0	8	0	0	37	0	0	0	0	84	0	0
CCGTCGCTCCTACCGATTTCGAGTGTTTCGGTGAACCGTCTGGACCAACGATGTCCTTGAGGCATCGATGGGAAGTTCAGTAAACCATAACACTTAGAGGAAGGAGAAGTCGTAACAAGGTATCCGTAGGTGAACCTG	Eukaryota	Alveolata	Ciliophora	NA	NA	NA	NA	NA	0	0	0	0	0	0	0	0	0	0	0	0	0	0	0	0	0	0	0	0	0	0	2	0	0	12	0	0	15	0	0	23	0	0	4	0	17	0	0	35	0
TCTACAGTACACACCGCCCGTCGCTATTACCGATTGAGTGTAAAGGTGAACCTTCTCGATAGAGCAATCTAAAAATTAAGTAAACCTTTGCACTTAGAGGAAATAAAAGTCGTAACAAGGTTTCCGTAGGTGAACCTGCAGAAGGATCAAGACCA	Eukaryota	Alveolata	Ciliophora	Oligohymenophorea	Peritrichia_2	Sessilida	Vorticellides	NA	0	0	0	0	0	0	0	0	0	0	0	0	32	0	11	0	11	8	52	6	13	36	0	0	0	9	0	0	0	0	0	0	0	0	0	0	0	0	0	0	0
TACAGTACACACCGCCCGTCGCTATTACCGATTGGGTGTATAGGTGAACCTTCTCGATAGTCGCAAGACTAGAAATTAAGTAAACCTTTGCACCTAGAGGAAATAAAAGTCGTAACAAGGTTTCCGTAGGTGAACCTGCAGAAGGATCAAGAC	Eukaryota	Alveolata	Ciliophora	Oligohymenophorea	Peritrichia_2	Sessilida	Telotrochidium	Telotrochidium_matiense	0	0	0	0	0	0	0	0	23	0	10	0	39	0	0	0	3	0	16	0	0	0	0	0	12	0	0	0	0	0	0	0	40	12	0	0	0	0	4	7	0
CCGTCGCTCCTACCGATTTCGAGTGATTCGGTGAACCTTCTGGACCGTACAAGTCCTCGAGACTTGTGTGGGAAGTTAAGTAAACCATATCACTTAGAGGAAGGAGAAGTCGTAACAAGGTATCCGTAGGTGAACCTG	Eukaryota	Alveolata	Ciliophora	NA	NA	NA	NA	NA	0	16	11	19	0	0	0	0	0	15	0	17	0	0	11	0	0	10	0	0	0	0	0	0	0	0	0	0	0	0	0	0	0	0	0	0	0	0	0	5	0
GCCCGTCGCTCCTACCGATTGAGGGATTCGGTGAACTTTCTGGACTGTTGTAGTCTTCAAGGCTGTGACGGGAAGTTAAGTAAATCATATCTCTTAGAGGAAGGAGAAGTCGTAACAAGGTTTCCGTAGGTGAACCTGCA	Eukaryota	Alveolata	Ciliophora	NA	NA	NA	NA	NA	35	25	3	0	0	0	0	0	0	0	0	0	0	0	0	0	0	0	0	0	0	0	0	0	0	0	0	0	0	0	0	0	0	0	0	5	0	0	0	0	0
CCGTCGCTCCTACCGATTTCGAGTGATTCGGTGAACCTTCTGGACTGTACAGGTCCTTGAGACCTGTGTGGGAAGTTAAGTAAACCATATCACTTAGAGGAAGGAGAAGTCGTAACAAGGTATCCGTAGGTGAACCTG	Eukaryota	Alveolata	Ciliophora	NA	NA	NA	NA	NA	11	0	0	0	11	0	0	0	0	0	0	0	0	8	0	0	8	0	0	3	0	0	0	0	0	9	5	0	0	0	0	0	0	0	0	7	1	8	0	0	5
CCGTCGCTCCTACCGATTTCGAGTGATCCGGTGAACCTTTCGGACCGAAGGCAGCCTCGTGCTGTCATTGGGAAGTCAAGTAAACCACATCACTTAGAGGAAGGAGAAGTCGTAACAAGGTTTCCGTAGGTGAACCTG	Eukaryota	Alveolata	Ciliophora	Spirotrichea	Choreotrichida	Strobilidiidae_C	Strobilidiidae_C_X	Strobilidiidae_C_X_sp.	12	17	10	5	0	6	5	6	0	0	0	0	0	0	0	0	0	0	0	0	0	0	0	0	0	0	0	0	0	0	0	0	0	0	0	5	0	0	0	0	0
ACCGCCCGTCGCTCCTACCGATTTCGAGTGATCCGGTGAACCTTCTGGACTGAAGATGCTTGCGTTTTCGGGAAGTTAAGTAAACCTAATCACTTAGAGGAAGGAGAAGTCGTAACAAGGTTTCCGTAGGTGAACCTGCAGAA	Eukaryota	Alveolata	Ciliophora	Oligohymenophorea	Scuticociliatia_1	Philasterida	Miamiensis	Miamiensis_avidus	0	0	5	2	0	0	0	0	0	0	0	0	0	7	0	0	0	0	0	0	0	0	0	10	0	0	5	0	0	9	0	0	0	0	0	12	0	14	0	0	11
CCGTCGCTCCTACCGATTTCGAGTGATTCGGTGAACCTTCTGGACTACCTAATTCCTTGAGTCTTAGGTGGGAAGTTAAGTAAACCATATCACTTAGAGGAAGGAGAAGTCGTAACAAGGTATCCGTAGGTGAACCTG	Eukaryota	Alveolata	Ciliophora	NA	NA	NA	NA	NA	0	0	0	0	0	0	0	7	0	0	0	0	0	0	0	0	0	0	0	0	0	0	0	0	0	0	0	0	0	0	0	19	0	0	0	0	0	0	0	25	8
CCGTCGCTCCTACCGATTTCGAGTGATTCGGTGAACCTTCTGGACCATACAAGTCCTCGAGACTTGCGTGGGAAGTTAAGTAAACCATATCACTTAGAGGAAGGAGAAGTCGTAACAAGGTATCCGTAGGTGAACCTG	Eukaryota	Alveolata	Ciliophora	CONTH_4	CONTH_4_X	CONTH_4_XX	CONTH_4_XXX	CONTH_4_XXX_sp.	0	0	0	0	0	0	0	0	0	0	0	0	0	0	0	0	0	0	0	0	0	0	0	0	0	0	5	0	0	3	0	0	9	0	0	8	0	7	0	0	20
CAGTACACACCGCCCGTCGCTCCTACCGATTCCGAGTGATGAGGTGAACCCTCCGGACTGGCTCACGCTGGGAAGTTGAGTAAACCTTATCACTTAGAGGAAGGAGAAGTCGTAACAAGGTATCTGTAGGTGAACCTGCAGAAGGATCAAG	Eukaryota	Alveolata	Ciliophora	Heterotrichea	Heterotrichea_X	Spirostomidae	Spirostomum	Spirostomum_teres	0	0	0	8	4	0	0	0	0	0	0	14	0	0	0	0	0	0	0	0	9	0	0	0	0	0	0	0	0	0	0	0	11	0	0	0	0	15	0	0	0
TACAGTACACACCGCCCGTCGCTATTACCGATTGAGTGTAAAGGTGAACCTTCTCGATAGGCGCAAGCTTAAAAATTAAGTAAACCTTTGCACTTAGAGGAAATAAAAGTCGTAACAAGGTTTCCGTAGGTGAACCTGCAGAAGGATCAAGAC	Eukaryota	Alveolata	Ciliophora	Oligohymenophorea	Peritrichia_2	Sessilida	NA	NA	0	0	0	0	0	0	0	0	0	0	0	0	0	0	0	0	0	0	0	0	0	0	0	0	14	0	0	11	0	0	13	0	0	14	0	0	0	0	13	0	0
TCTACAGTACACACCGCCCGTCGCTCCTACCGATACCGGGTGATCCGGTGAACTTATTGGACTGTTCGCGGAAAAATAAGTAAACCTAATCACCTAGAGGAAGGAGAAGTCGTAACAAGGTTTCCGTAGGTGAACCTGCAGAAGGATCAAGACCA	Eukaryota	Alveolata	Ciliophora	Litostomatea	Litostomatea_X	Litostomatea_XX	Enchelys	Enchelys_gasterosteus	0	0	0	0	0	0	0	0	0	0	0	0	0	0	0	0	0	0	0	0	0	0	0	0	0	0	0	0	0	0	0	0	0	8	0	0	0	0	40	0	0
CCGTCGCTCCTACCGATTTCGAGTGGTCCGGTGAACCTTTTGGACTGCGCTTGGCCTCGTGCCAGGTGCGGAAAATCAAGTAAACCATATCACTTAGAGGAAGGAGAAGTCGTAACAAGGTTTCCGTAGGTGAACCTG	Eukaryota	Alveolata	Ciliophora	Spirotrichea	Hypotrichia	Oxytrichidae	NA	NA	0	0	0	0	0	0	0	0	0	0	0	0	0	0	0	0	0	0	0	0	0	0	0	0	0	0	0	0	0	0	0	0	0	0	0	13	0	0	0	0	10
TACAGTACACACCGCCCGTCGCTTTTACCGATTGAGTGTTCAGGTGAGTCTTCTTGATAATGTCAAAGTTAGAAATTAAACAAACCTTAGCACTTAGAGGAAAAAGAAGTCGTAACAAGGTTTCCGTAGGTGAACCTGCAGAAGGATCAAGAC	Eukaryota	Alveolata	Ciliophora	Oligohymenophorea	Peritrichia_2	Sessilida	Vorticella	NA	0	0	0	0	0	0	0	0	0	0	0	0	0	0	0	0	0	0	0	0	0	0	0	0	0	0	0	10	0	0	0	0	0	10	0	0	0	0	23	0	0
CACACCGCCCGTCGCTCCCATCGATTGAGTGTGTTGACGAGTTCTTCGGATTGACGTCTCTTAGATGTTGAGAAGTTGTGCAAGTTGATTCACTTAGAGAAGGGATAAGGCGTAACAAGGTTTCTGTAGGTGAACCTGCAGAAGGA	Eukaryota	Alveolata	Ciliophora	Phyllopharyngea	Suctoria	Tokophryidae	Tokophrya	Tokophrya_huangmeiensis	0	0	0	0	0	0	0	0	0	0	0	0	0	0	0	0	0	0	0	0	0	0	0	0	0	0	0	0	21	0	0	0	0	0	0	33	0	0	0	0	0
CCCGTCGCTCCTACCGATTTCGAGTGATCAGGTGAACCTTCTGGACCAGAGGTGGCTCAAGCCACATTTGGGAAGTTATGTAAACCTTATTACTTAGAGGAAGGAGAAGTCGTAACAAGGTTTCCGTAGGTGAACCTGC	Eukaryota	Alveolata	Ciliophora	Prostomatea_2	Prostomatea_2_X	Placidae	Placus	NA	0	0	0	6	0	7	0	0	0	8	0	0	0	0	0	0	0	6	0	0	0	0	0	16	0	0	0	0	0	0	0	0	9	0	0	0	0	0	0	0	0
CCGTCGCTCCTACCGATTTCGAGTGGTCCGGTGAATCTTTCGGACTGCATATGGCTTCGTGCCATGTATGGAAAGTCAGGTAAACCTTATCACTTAGAGGAAGGAGAAGTCGTAACAAGGTTTCCGTAGGTGAACCTG	Eukaryota	Alveolata	Ciliophora	Spirotrichea	Strombidiida_A	Strombidiida_A_X	Strombidiida_A_XX	Strombidiida_A_XX_sp.	0	0	0	0	0	0	0	7	0	0	0	0	0	0	0	0	0	0	0	0	0	3	0	0	9	0	0	0	0	0	0	0	0	21	0	0	0	0	6	0	0
CCGTCGCTCCTACCGATTTTGAGTGATCCGGTGAACCTTCTGGACTGCGCATGTCTTCAAGGCTTGCGTGGAAAGTTAAGTAAACCTTATCACTTAGAGGAAGGAGAAGTCGTAACAAGGTTTCCGTAGGTGAACCTG	Eukaryota	Alveolata	Ciliophora	Prostomatea_3	Prostomatea_3_X	Holophryidae	Prorodon	Prorodon_teres	0	0	0	0	0	0	0	0	0	0	0	0	0	0	0	0	0	0	0	0	0	0	0	0	0	0	25	0	0	0	0	0	0	0	0	0	0	0	0	0	0
CACACCGCCCGTCGCTCCTACCGATTTCGAGTGATGAGGTGAACCCTCCGGACTGTGCGCTCACGCGTTGGGAAGTTGAGTAAACCTTATCACTTAGAGGAAGGAGAAGTCGTAACAAGGTATCTGTAGGTGAACCTGCAGAAGGA	Eukaryota	Alveolata	Ciliophora	Heterotrichea	Heterotrichea_X	Stentoridae	Stentor	Stentor_sp.	0	0	0	0	0	0	0	0	0	0	0	0	0	0	0	0	0	0	0	0	0	0	0	0	0	0	0	0	0	0	0	0	0	0	0	41	0	0	0	0	0
TACAGTACACACCGCCCGTCGCTTTTACCGATTGAGTGTTCAGGTGAACCTTCTTGATAGAGTCAAATCTAAAAATTAAGTAAACCTTAGCACTTAGAGGAAAAAGAAGTCGTAACAAGGTTTCCGTAGGTGAACCTGCAGAAGGATCAAGAC	Eukaryota	Alveolata	Ciliophora	Oligohymenophorea	Peritrichia_2	Sessilida	Zoothamnium_1	NA	0	0	1	0	0	16	0	0	0	0	0	0	0	0	0	17	0	0	0	0	0	0	0	0	5	1	3	0	0	0	0	0	0	0	0	0	0	0	0	0	0
AGTACACACCGCCCGTCGCTTGTAGTAACGAATGGTCTGGTGAACCTTCTGGACTGCTCAGCAATGAGCGGAAAAATAAGTAAACCCTACCATTTGGAACAACAAGAAGTCGTAACAAGGTATCTGTAGGTGAACCTGCAGAAGGATCAA	Eukaryota	Alveolata	Ciliophora	Oligohymenophorea	Hymenostomatia	Glaucomidae	NA	NA	0	0	0	4	0	0	0	0	0	0	0	0	0	0	0	0	0	0	0	0	0	0	0	0	0	0	0	0	0	6	0	0	0	0	0	8	0	0	0	0	0
CACACCGCCCGTCGCTCCCATCGATTGAGTGTGCTGACGAGTTCTCCGGATTGGCGTCTCCTGGATGCCGAGAAGTTGTGCAAGTTGATTCACTTAGAGAAGGGATAAGGCGTAACAAGGTTTCTGTAGGTGAACCTGCAGAAGGA	Eukaryota	Alveolata	Ciliophora	Phyllopharyngea	Suctoria	Tokophryidae	Tokophrya	Tokophrya_huangmeiensis	0	0	3	0	0	0	0	0	0	0	0	2	0	0	0	0	0	4	0	0	0	0	0	0	0	0	0	0	0	0	0	0	0	0	0	8	0	0	0	0	8
CCCGTCGCTCCTACCGATTTCGAGTGGTCCGGTGAATCCTTTGGACCGGGAATTCCATCTGGTGTTCCTGGAAAATCGTGTAAACCAAATCACTTAGAGGAAGGAGAAGTCGTAACAAGGTTTCCGTAGGTGAACCTGC	Eukaryota	Alveolata	Ciliophora	Spirotrichea	Tintinnida	Tintinnidiidae	Tintinnidium	NA	1	5	0	5	0	0	2	0	0	0	0	0	0	0	0	0	0	0	0	0	0	0	0	0	0	0	0	0	0	0	0	0	0	0	0	0	0	0	0	0	0
TCTACAGTACACACCGCCCGTCGCTCCTACCGATACCGGGTGATCCGGTGAACCTTTTGGACCGTTTTCGGGAAAATAAGTAAACCTTATCACCTAGAGGAAGGAGAAGTCGTAACAAGGTTTCCGTAGGTGAACCTGCAGAAGGATCAAGACCA	Eukaryota	Alveolata	Ciliophora	Litostomatea	Litostomatea_X	Litostomatea_XX	Arcuospathidium_1	Arcuospathidium_namibiense	0	0	0	0	0	0	0	0	0	0	0	0	0	0	0	0	0	0	0	0	0	0	0	0	0	0	16	0	0	0	0	0	0	0	0	0	0	0	0	0	0
CCGTCGCTCCTACCGATTTCGAGTGATCCGGTGAACCTTTCGGACCGGGGGTAGTCTCGTGCTGCTCCTGGGAAGTCAAGTAAACCACATCACTTAGAGGAAGGAGAAGTCGTAACAAGGTTTCCGTAGGTGAACCTG	Eukaryota	Alveolata	Ciliophora	Spirotrichea	Choreotrichida	NA	NA	NA	3	8	0	0	0	0	0	0	0	0	0	0	0	0	0	0	0	0	0	0	0	0	0	0	0	0	0	0	0	0	0	0	0	0	0	0	0	0	0	0	0
GCCCGTCGCTCCTACCGATTGAGGGATTCGGTGAACTTTCTGGACTGTTGCGTTCTTCAAGGCCGTGACGGGAAGTTAAGTAAATCATATCTCTTAGAGGAAGGAGAAGTCGTAACAAGGTTTCCGTAGGTGAACCTGCA	Eukaryota	Alveolata	Ciliophora	NA	NA	NA	NA	NA	0	0	0	0	0	0	0	0	0	0	0	0	0	0	0	0	0	0	0	0	0	0	0	0	0	0	0	0	0	0	0	0	0	3	0	0	0	0	17	0	0
TCTACAGTACACACCGCCCGTCGCTATTACCGATTGAGTGCTAAGGTGAACCTTCTCGATAGTGCAAACTAAAAATTAAGTAAACCTTAGTACTTAGAGGAAATAAAAGTCGTAACAAGGTTTCCGTAGGTGAACCTGCAGAAGGATCAAGACCA	Eukaryota	Alveolata	Ciliophora	Oligohymenophorea	Peritrichia_2	Sessilida	NA	NA	0	0	0	0	0	0	0	0	0	0	3	0	0	0	0	12	0	0	0	0	0	0	0	0	0	0	4	0	0	0	5	0	0	0	0	0	0	0	0	0	0
TCTACAGTACACACCGCCCGTCGCTCCTACCGATACCGGGTGATCCGGTGAACCTTTTGGACCGTTCGCGGAAAGATAAGTAAACCTTATCACCTAGAGGAAGGAGAAGTCGTAACAAGGTTTCCGTAGGTGAACCTGCAGAAGGATCAAGACCA	Eukaryota	Alveolata	Ciliophora	Litostomatea	NA	NA	NA	NA	0	0	0	0	0	0	0	0	0	0	8	0	0	0	0	0	0	0	0	0	0	0	0	0	0	0	0	0	0	0	0	0	0	0	0	17	0	0	0	0	0
CCGTCGCTCCTACCGATTTCGAGTGATTCGGTGAACCTTCTGGACTGTGTGAATCCTTGAGATTTACGTGGGAAGTTAAGTAAACCATATCACTTAGAGGAAGGAGAAGTCGTAACAAGGTATCCGTAGGTGAACCTG	Eukaryota	Alveolata	Ciliophora	NA	NA	NA	NA	NA	0	0	0	17	0	0	0	0	0	0	0	0	0	0	0	0	0	0	0	0	0	0	0	0	0	0	0	0	0	0	0	0	0	0	0	0	0	0	0	0	0
GCCCGTCGCTCCTACCGATTTCGAGTGTTCCGGTGAACCTTTTGGACTGCGCGATCCTTGTGGTTGTGCGGAAAATCAAGTAAACCATAACACTTAGAGGAAGGAGAAGTCGTAACAAGGTTTCCGTAGGTGAACCTGCA	Eukaryota	Alveolata	Ciliophora	Spirotrichea	Hypotrichia	Oxytrichidae	NA	NA	1	0	0	0	0	22	0	0	0	0	0	0	0	0	0	0	0	0	0	0	0	0	0	0	0	0	0	0	0	0	0	0	0	0	0	0	0	0	0	0	0
CCCGTCGCTCCTACCGATTTGAGTGATCTGGTGAACCTTCTGGACCGTGCTTATCCTTGAGATGAGCGTGGGAAGTTAAGTAAACCTGATCACTTAGAGGAAGGAGAAGTCGTAACAAGGTTTCCGTAGGTGAACCTGC	Eukaryota	Alveolata	Ciliophora	Oligohymenophorea	Peritrichia_1	NA	NA	NA	0	0	0	0	15	0	0	0	0	0	0	0	0	0	0	0	0	0	0	0	0	0	0	0	0	0	0	0	0	0	0	0	0	0	0	0	0	0	0	0	0
CACGCCCGTCGCTTCTACCGAGTGAGTGGTCCGGTGAGATACTTGAACTTGGCTGGATTTATCTGGTCGGGGAAGATTATCAAACCTATCCACTTCGAGGAAGAAGAAGTCGTAACAAGGTTTCCGTAGGTGAACCTGCAGAA	Eukaryota	Alveolata	Ciliophora	Oligohymenophorea	Scuticociliatia_2	Histiobalantiidae	Histiobalantium	Histiobalantium_comosa	0	0	1	0	0	0	0	0	0	0	0	0	0	0	0	0	0	0	0	0	0	0	0	0	0	0	0	0	0	0	0	0	0	0	0	0	0	0	0	0	0
CACACCGCCCGTCGCTCCCATCGATTGAGTGTGCCGACGAGTTCTCCGGATTGGCGTCTTATGGAAGCCGAGAAGTTGTGCAAGTTGGTACACTTAGAGAAGGGATAAGGCGTAACAAGGTTTCTGTAGGTGAACCTGCAGAAGGA	Eukaryota	Alveolata	Ciliophora	Phyllopharyngea	Suctoria	Tokophryidae	Tokophrya	Tokophrya_lemnarum	0	0	0	4	0	0	0	0	0	0	0	0	0	0	0	0	0	0	0	0	0	0	0	0	0	0	3	0	0	1	0	0	0	0	0	0	0	0	0	0	0
CTACAGTACACACCGCCCGTCGCTCCTACCGATACCGGGTGATCCGGTGAACCTTTTGGACCGTTTTACGGAAAGATAAGTAAACCTAATCACCTAGAGGAAGGAGAAGTCGTAACAAGGTTTCCGTAGGTGAACCTGCAGAAGGATCAAGACC	Eukaryota	Alveolata	Ciliophora	Litostomatea	Haptoria_4	Didiniidae	Didinium	Didinium_nasutum	0	0	0	5	0	0	0	0	0	0	0	0	0	0	0	0	0	0	0	0	0	0	0	0	0	0	0	0	0	0	0	0	0	0	0	0	0	0	0	0	0
CCGTCGCTCCTACCGATTTCGAGTGATGTGGTGAACTATCTGGACTGCGGTGGGGCTTGAACCCATTGCGGAAAGTTTCGTAAACCTTATCACTTAGAGGAAGGAGAAGTCGTAACAAGGTTTCCGTAGGTGAACCTG	Eukaryota	Alveolata	Ciliophora	Oligohymenophorea	Peniculia	Parameciidae	Paramecium	Paramecium_buetschlii	0	0	3	3	0	0	0	0	2	0	0	0	0	0	0	0	0	0	0	0	0	0	0	0	0	0	0	0	0	0	0	0	0	0	0	0	0	0	0	0	0
CCGTCGCTCCTACCGATTTCGAGTGATCCGGTGAACCTTCTGGACCGAATTGATCTTCATGGTTAAATTGGGAAGTTAAGTAAACCTTATCACTTAGAGGAAGGAGAAGTCGTAACAAGGTTTCCGTAGGTGAACCTG	Eukaryota	Alveolata	Ciliophora	Prostomatea_1	Prostomatea_1_X	Colepidae	Coleps	Coleps_hirtus	0	3	2	0	0	0	0	0	2	0	0	4	0	0	0	0	0	0	0	0	0	0	0	0	0	0	0	0	0	0	0	0	0	0	0	0	0	0	0	0	0
CCGTCGCTCCTACCGATTTCGAGTGGTCCGGTGAATCTTTCGGACTGCTTTCGGCCTCGTGTCGAGAGCGGAAAGTCAGGTAAACCTTATCACTTAGAGGAAGGAGAAGTCGTAACAAGGTTTCCGTAGGTGAACCTG	Eukaryota	Alveolata	Ciliophora	Spirotrichea	Strombidiida	NA	NA	NA	0	0	0	0	0	0	0	0	0	0	0	0	0	0	0	0	0	0	7	0	0	0	0	0	0	0	0	12	0	0	0	0	0	1	0	0	0	0	0	0	0
ACCGCCCGTCGCTTCTACCGAGTGAGTGGTCCGGTGAGATACTTGAACTTGGCTGGATTTATCTGGTCGGGGAAGATTATCAAACTTATCCACATAGAGTAAAAAGAAGTCGTAACAAGGTTTCCGTAGGTGAACCTGCAGAA	Eukaryota	Alveolata	Ciliophora	Oligohymenophorea	Scuticociliatia_2	Histiobalantiidae	Histiobalantium	Histiobalantium_comosa	0	0	3	0	2	0	0	0	0	0	0	0	0	0	0	0	0	0	0	0	0	0	0	0	0	0	0	0	0	0	0	0	0	0	0	0	0	0	0	0	0
CGTCGCTCCTACCGATTTCGAGTGGTCCGGTGAATCTTTCGGACCGCCGGCGGCTTCGTGCCGTTGCGTGGAAAGTCAGGTAAACCTTATCACTTAGAGGAAGGAGAAGTCGTAACAAGGTTTCCGTAGGTGAACCT	Eukaryota	Alveolata	Ciliophora	Spirotrichea	Strombidiida	NA	NA	NA	0	0	0	0	0	0	3	8	0	0	3	0	0	0	0	0	0	0	4	0	0	0	0	0	0	0	0	0	0	0	0	0	0	0	0	0	0	0	0	0	0
CCGCCCGTCGCTCCTACCGATTTCGAGTGATCCGGTGAACCTTCTGGACTGAGACGGGTCAACCGTAACAGGAAGTTAAGTAAACCATATCACTTAGAGGAAGGAGAAGTCGTAACAAGGTTTCCGTAGGTGAACCTGCAGA	Eukaryota	Alveolata	Ciliophora	NA	NA	NA	NA	NA	0	0	0	4	0	0	0	0	0	0	0	0	0	0	0	0	0	0	0	0	0	0	0	0	0	0	0	0	0	0	0	0	0	0	0	0	0	0	0	0	0
CAGTACACACCGCCCGTCGCTCCTACCGATCGAGTGATAAGGTGAACCCTTCGGACCGGTGCTTGCGCTGGAAAGTTGAGTAAACCTTCTCACTTAGAGGAAGGAGAAGTCGTAACAAGGTTTCTGTAGGTGAACCTGCAGAAGGATCAAG	Eukaryota	Alveolata	Ciliophora	Heterotrichea	Heterotrichea_X	Condylostomatidae	NA	NA	11	0	0	0	0	0	0	0	0	0	0	0	0	0	0	0	0	0	0	0	0	0	0	0	0	0	0	0	0	0	0	0	0	0	0	0	0	0	0	0	0
GTACACACCGCCCGTCGCTCCTACCGATTTCGAATGGTCCGGTGAACCTTCTGGAGTGCTAGCAATAGCGCGAAGTTAAGTAAACCTTATCATTTAGAGGAAGGAGAAGTCGTAACAAGGTTTCCGTAGGTGAACCTGCAGAAGGATCA	Eukaryota	Alveolata	Ciliophora	Oligohymenophorea	Scuticociliatia_2	Scuticociliatia_2_X	Ancistrum	Ancistrum_crassum	0	0	0	0	0	0	0	0	0	0	0	0	0	0	0	0	0	0	0	0	0	0	0	0	0	0	0	0	0	0	0	0	0	0	0	0	0	8	0	0	4
CCGTCGCTCCTACCGATTTCGAGTGGTCCGGTGAATCCTTTGGACCGGGGGAAGCTTCATGCAACTTCTGGAAAATCGTGTAAACCAAATCACTTAGAGGAAGGAGAAGTCGTAACAAGGTTTCCGTAGGTGAACCTG	Eukaryota	Alveolata	Ciliophora	Spirotrichea	Tintinnida	Tintinnidiidae	Tintinnidium	NA	0	0	0	0	0	0	0	0	0	0	0	0	12	0	0	0	0	0	4	0	0	0	0	0	0	0	0	0	0	0	0	0	0	0	0	0	0	0	0	0	0
GTACAACCGCCCGTCGCTTGTAGTAACGAATGGTCTGGTGAACCTTCTGGACTGAGGCCGCAAGGTTTCGGGAAGTTAAGTAAACCCTACCATTTGGAACAACAAGAAGTCGTAACAAGGTATCTGTAGGTGAACCTGCAGAAGGATC	Eukaryota	Alveolata	Ciliophora	Oligohymenophorea	Hymenostomatia	Ophryoglenida	Ophryoglena	Ophryoglena_catenula	0	0	0	0	0	0	0	0	0	0	0	0	0	0	0	0	0	0	0	0	0	0	0	0	0	0	4	0	0	0	0	0	0	0	0	5	0	0	0	0	0
TTCTACAGTACACACCGCCCGTCGCTCCTACCGATACCGGGTGATCCGGTGAACCTATTGGACCTAACTGGAAAAATAAGTAAACCTTATCACCTAGAGGAAGGAGAAGTCGTAACAAGGTTTCCGTAGGTGAACCTGCAGAAGGATCAAGACCAA	Eukaryota	Alveolata	Ciliophora	Litostomatea	Litostomatea_X	Litostomatea_XX	NA	NA	0	0	0	0	0	0	0	0	0	0	0	0	0	0	0	0	0	0	0	0	0	0	0	0	0	0	0	0	0	0	0	0	0	0	0	0	0	0	0	0	0
CAGTACACACCGCCCGTCGCTCCTACCGATTCCGAGTGATGAGGTGAACCCTCCGGACTGGTTCGCGCTGGGAAGTTGAGTAAACCTTATCACTTAGAGGAAGGAGAAGTCGTAACAAGGTATCTGTAGGTGAACCTGCAGAAGGATCAAG	Eukaryota	Alveolata	Ciliophora	Heterotrichea	Heterotrichea_X	Spirostomidae	Spirostomum	Spirostomum_subtilis	0	0	0	0	0	19	0	0	0	0	0	0	0	0	0	0	0	0	0	0	0	0	0	0	0	0	0	0	0	0	0	0	0	0	0	0	0	0	0	0	0
GTCGCTCCTACCGATTTCGAGTGGTCCGGTGAACCTTTTGGACTGCCAAGTAGGCCTCCAGCCGAAGGCGGAAAATCAAGTAAACCATATCACTTAGAGGAAGGAGAAGTCGTAACAAGGTTTCCGTAGGTGAACC	Eukaryota	Alveolata	Ciliophora	Spirotrichea	Hypotrichia	Halteriidae	Halteriidae_X	Halteriidae_X_sp.	0	0	0	0	0	0	0	6	0	0	0	0	0	0	0	0	0	0	0	0	0	0	0	0	0	0	0	0	0	0	0	0	0	8	0	0	0	0	0	0	0
CCGTCGCTCCTACCGATTTCGAGTGGTCCGGTGAATCTTTCGGACTGCATATGGCCCCGTGCCATGTATGGAAAGTCAGGTAAACCTTATCACTTAGAGGAAGGAGAAGTCGTAACAAGGTTTCCGTAGGTGAACCTG	Eukaryota	Alveolata	Ciliophora	Spirotrichea	Strombidiida	Strombidiidae_N	Strombidium_N	Strombidium_oculatum	6	0	0	0	0	0	0	0	0	0	0	0	0	0	0	0	0	0	0	0	0	0	0	0	0	0	0	0	0	0	0	0	0	0	0	0	0	0	0	0	0
TCTACAGTACACACCGCCCGTCGCTCCTACCGATACCGGGTGATCCGGTGAACCTTTTGGACCGTTCGCGGAAATAAACGTAAACCATATCACCTAGAGGAAGGAGAAGTCGTAACAAGGTTTCCGTAGGTGAACCTGCAGAAGGATCAAGACCA	Eukaryota	Alveolata	Ciliophora	Litostomatea	Haptoria_6	Lacrymariidae	Lacrymaria	Lacrymaria_sp.	0	0	0	1	0	0	0	0	0	0	0	0	0	0	0	0	0	0	0	0	0	0	0	0	0	0	0	0	0	5	0	0	0	0	0	0	0	0	0	0	0
GTAACACCGCCCGTCGCTTGTAGTAACGAATGGTCTGGTGAACCTTCTGGACTGAGGCCGCAAGGTTTCGGGAAGTTAAGTAAACCCTACCATTTGGAACAACAAGAAGTCGTAACAAGGTATCTGTAGGTGAACCTGCAGAAGGATC	Eukaryota	Alveolata	Ciliophora	Oligohymenophorea	Hymenostomatia	Ophryoglenida	Ophryoglena	Ophryoglena_catenula	0	0	0	2	0	0	0	0	0	0	0	0	0	0	0	0	0	0	0	0	0	0	0	0	0	0	0	0	0	0	0	0	0	0	0	0	0	0	0	0	0
CCGTCGCTCCTACCGATTTCGAGTGATTCGGTGAACCTTCTGGACTACCTAATGCCCCGAGTATTAGGTGGGAAGTTAAGTAAACCATATCACTTAGAGGAAGGAGAAGTCGTAACAAGGTATCCGTAGGTGAACCTG	Eukaryota	Alveolata	Ciliophora	CONTH_4	CONTH_4_X	CONTH_4_XX	CONTH_4_XXX	CONTH_4_XXX_sp.	0	0	4	0	0	0	0	0	0	0	0	0	0	0	0	0	0	0	0	0	0	0	0	0	0	0	0	0	0	0	0	0	0	0	0	0	1	0	0	0	0
CCGTCGCTCCTACCGATTTCGAGTGATTCGGTGAACCTTCTGGACCATATAGATCCTTGAGATCTGTAAGGGAAGTTAAGTAAACCATATCACTTAGAGGAAGGAGAAGTCGTAACAAGGTATCCGTAGGTGAACCTG	Eukaryota	Alveolata	Ciliophora	NA	NA	NA	NA	NA	0	0	0	0	0	0	0	0	0	0	0	0	0	0	0	0	0	0	0	0	0	0	0	0	0	0	0	0	0	0	0	0	0	0	0	0	0	0	8	0	0
GTCGCTCCTACCGATTTTGAGTGATCCGGTGAACCTTTTGGACTGCGTGGTAGTCTAGTGCTACTATGCGGGAAGTTATGTAAACCTTATCACTTAGAGGAAGGAGAAGTCGTAACAAGGTTTCCGTAGGTGAACC	Eukaryota	Alveolata	Ciliophora	NA	NA	NA	NA	NA	0	0	3	0	0	0	0	0	0	0	0	0	0	0	0	0	0	0	0	0	0	0	0	0	0	0	0	0	0	0	0	0	0	0	0	0	0	0	0	0	0
CCGTCGCTCCTACCGATTTCGAGTGATTCGGTGAACCTTCTGGACTGTCGTTGTCCCCGAGTCAACGATGGGAAGTTAAGTAAACCATATCACTTAGAGGAAGGAGAAGTCGTAACAAGGTATCCGTAGGTGAACCTG	Eukaryota	Alveolata	Ciliophora	NA	NA	NA	NA	NA	0	0	0	3	0	0	0	0	0	0	0	0	0	0	0	0	0	0	0	0	0	0	0	0	0	0	0	0	0	0	0	0	0	0	0	0	0	0	0	0	0
CAGTAACACCGCCCGTCGCTTCTACCGATTGAATGTTTGTGGTGAGCCTTCTGGACCTGGCGCAAGTCAAGGAAGTTAAGCAAACCCGATCATTTAGAGGAAGAAAAAGTCGTAACAAGGTATTCGTAGGTGAACCTGCAGAAGGATCAA	Eukaryota	Alveolata	Ciliophora	NA	NA	NA	NA	NA	0	0	0	0	0	0	0	0	0	0	0	0	0	0	0	0	0	0	0	0	0	0	0	0	0	0	0	0	0	0	0	0	0	0	0	0	0	0	0	0	0
CGCCCGTCGCTCCTACCGATTTCGAGTGATCCGGTGAACCTTCTGGACTGAGAGTGTTTCGGCACATTCGGGAAGTTAAGTAAACCTAATCACTTAGAGGAAGGAGAAGTCGTAACAAGGTTTCCGTAGGTGAACCTGCAG	Eukaryota	Alveolata	Ciliophora	Oligohymenophorea	Scuticociliatia_1	NA	NA	NA	0	0	0	1	0	0	0	0	0	0	0	0	0	0	0	0	0	0	0	0	0	0	0	0	0	0	0	0	0	0	0	0	0	0	0	0	0	0	0	0	0
TCTACAGTACACACCGCCCGTCGCTCCTACCGATACCGGGTGATCCGGTGAACCTTTTGGACCGTTCGCGGGAAACAAAGTAAACCTTATCACCTAGAGGAAGGAGAAGTCGTAACAAGGTTTCCGTAGGTGAACCTGCAGAAGGATCAAGACCA	Eukaryota	Alveolata	Ciliophora	Litostomatea	NA	NA	NA	NA	0	0	0	0	0	0	0	0	0	0	0	0	0	0	0	0	0	0	5	0	0	0	0	0	0	0	0	0	0	0	0	0	0	0	0	0	0	0	0	0	0
CCGTCGCTCCTACCGATTTCGAGTGATGTGGTGAACTATCTGGACTGCGGATGGGCTTGAACCATTTGCGGGAAGTTTCGTAAACCTTATCACTTAGAGGAAGGAGAAGTCGTAACAAGGTTTCCGTAGGTGAACCTG	Eukaryota	Alveolata	Ciliophora	Oligohymenophorea	Peniculia	Parameciidae	Paramecium	Paramecium_caudatum	3	0	0	0	0	0	0	0	0	0	0	0	0	0	0	0	0	0	0	0	0	0	0	0	0	0	0	0	0	0	0	0	0	0	0	0	0	0	0	0	0
CACCGCCCGTCGCTCCTACCGATTCGAGTGTTTCGGCGAGTTCTTCGGACTGGCCTTCACCAGAAGGCCAGAAAGTTGTGCAAGCCATAACACTTAGAGGAAGGATAAGGCGTAACAAGGTTTCCGTAGGTGAACCTGCAGAAG	Eukaryota	Alveolata	Ciliophora	Phyllopharyngea	Suctoria	NA	NA	NA	0	0	0	0	0	0	0	0	0	0	0	0	0	0	0	0	0	0	0	0	0	0	0	0	0	0	0	0	0	0	0	0	0	0	0	7	0	0	0	0	0
GCCCGTCGCTCCTACCGATTGAGGGATTCGGTGAACTTTCTGGACTGTTGCGTTCTTTAAGGCCGTGACGGGAAGTTAAGTAAATCATATCTCTTAGAGGAAGGAGAAGTCGTAACAAGGTTTCCGTAGGTGAACCTGCA	Eukaryota	Alveolata	Ciliophora	NA	NA	NA	NA	NA	1	0	0	0	0	0	0	0	0	0	0	0	0	0	0	0	0	0	0	0	0	0	0	0	0	0	0	0	0	0	0	0	0	0	0	0	0	0	0	0	0
CTACAGTACACACCGCCCGTCGCTCCTACCGATACCGGGTGATCAGGTGAATTATTTGGACCGTTCCGCGGAAAGATTCGTTAACCTTATCACCTAGAGGAAGGAAAAGTCGTAACAAGGTTTCCGTAGGTGAACCTGCAGAAGGATCAAGACC	Eukaryota	Alveolata	Ciliophora	Litostomatea	NA	NA	NA	NA	0	0	0	0	0	0	0	0	0	0	0	0	0	0	0	0	0	0	0	0	0	0	0	0	0	0	0	0	0	0	0	0	0	0	0	0	0	0	0	0	0
GCCCGTCGCTCCTACCGATTGAGTGATTCGGTGAACTTTCTGGACTGTCTTAGTCTTCGAGTCTAGGACGGGAAGTTAAGTAAACCATATCTCTTAGAGGAAGGAGAAGTCGTAACAAGGTTTCCGTAGGTGAACCTGCA	Eukaryota	Alveolata	Ciliophora	NA	NA	NA	NA	NA	2	0	0	0	0	0	0	0	0	0	0	0	0	0	0	0	0	0	0	0	0	0	0	0	0	0	0	0	0	0	0	0	0	0	0	0	0	0	0	0	0
CCGTCGCTCCTACCGATTTCGAGTGATTCGGTGAACCTTCTGGACTATTGTTGTCCTTGAGATAACAATGGGAAGTTAAGTAAACCATATCACTTAGAGGAAGGAGAAGTCGTAACAAGGTATCCGTAGGTGAACCTG	Eukaryota	Alveolata	Ciliophora	NA	NA	NA	NA	NA	3	0	0	0	0	0	0	0	0	0	0	0	0	0	0	0	0	0	0	0	0	0	0	0	0	0	0	0	0	0	0	0	0	0	0	0	0	0	0	0	0
CCGTCGCTCCTACCGATTTCGAGTGGTCCGGTGAACCTTTTGGACCGCGCTGAGCTTCGTGCTTGGTGTGGGAAATCAAGTAAACCATATCACTTAGAGGAAGGAGAAGTCGTAACAAGGTTTCCGTAGGTGAACCTG	Eukaryota	Alveolata	Ciliophora	Spirotrichea	Hypotrichia	Oxytrichidae	Oxytrichidae_X	Oxytrichidae_X_sp.	0	0	0	1	0	0	0	0	0	0	0	0	0	0	0	0	0	0	0	0	0	0	0	0	0	0	0	0	0	0	0	0	0	0	0	0	0	0	0	0	0
CCCGTCGCTCCTACCGATTCGAGTGATCCGGTGAACCTTCTGGATTGGTTAATGCCTCGTGTATTGATCGAGAAGTTAAGTAAACCTTATCACTTAGAGGAAGGAGAAGTCGTAACAAGGTTTCCGTAGGTGAACCTGC	Eukaryota	Alveolata	Ciliophora	NA	NA	NA	NA	NA	0	0	0	0	0	0	0	0	0	0	0	0	0	0	0	0	0	0	0	0	0	0	0	0	0	0	0	0	0	0	0	0	0	0	0	0	0	0	0	0	3
TCTACAGTACACACCGCCCGTCGCTCCTACCGATACCGGGTGATGTGCTGAATCTTTTGGACCGTTTTCGGGAAGATAAATAAAGCTTATCACCTAGAGGAAGGAGAAGTCGTAACAAGGTTTCCGTAGGTGAACCTGCAGAAGGATCAAGACCA	Eukaryota	Alveolata	Ciliophora	Litostomatea	Haptoria_5	Pleurostomatida	Loxophyllum	Loxophyllum_rostratum	0	0	0	1	0	0	0	0	0	0	0	0	0	0	0	0	0	0	0	0	0	0	0	0	0	0	0	0	0	0	0	0	0	0	0	0	0	0	0	0	0
CCCGTCGCTCCTACCGATTTCGAGTGATCAGGTGAACCTTCTGGACCAGGATTAGTGAAAGCTAGTCTCGGGAAGTTATGTAAACCTTATTACTTAGAGGAAGGAGAAGTCGTAACAAGGTTTCCGTAGGTGAACCTGC	Eukaryota	Alveolata	Ciliophora	Prostomatea_2	Prostomatea_2_X	Placidae	Placus	Placus_striatus	0	0	0	0	0	0	0	0	0	0	0	0	0	0	0	0	0	0	0	0	0	0	0	0	0	0	0	0	0	1	0	0	0	0	0	0	0	0	0	0	0
AGTACACACCGCCCGTCGCTTGTAGTAACGAATGGTCTGGTGAACCTTCTGGACTGTCTAGCAATGGACGGAAAAATAAGTAAACCCTACCATTTGGAACAACAAGAAGTCGTAACAAGGTATCTGTAGGTGAACCTGCAGAAGGATCAA	Eukaryota	Alveolata	Ciliophora	Oligohymenophorea	Hymenostomatia	Tetrahymenida	Tetrahymena	NA	0	0	0	0	0	0	0	0	0	0	0	0	0	0	0	0	0	0	0	0	0	0	0	0	0	0	0	0	0	0	0	0	0	0	0	0	0	0	0	0	0
CCGTCGCTCCTACCGATTTCGAGTGATTCGGTGAACCTTCTGGACTGTACAGATCCTTGAGTTCTGTGTAGGAAGTTAAGTAAACCATATCACTTAGAGGAAGGAGAAGTCGTAACAAGGTATCCGTAGGTGAACCTG	Eukaryota	Alveolata	Ciliophora	NA	NA	NA	NA	NA	0	4	0	0	0	0	0	0	0	0	0	0	0	0	0	0	0	0	0	0	0	0	0	0	0	0	0	0	0	0	0	0	0	0	0	0	0	0	0	0	0
TACACACCGCCCGTCGCTTGTAGTAACGAATGGTCTGGTGAACCTTCTGGACCAGAGTCGCAAGACTTTGGGAAGTTAAGTAAACCCTACCATTTGGAACAACAAGAAGTCGTAACAAGGTATCTGTAGGTGAACCTGCAGAAGGATC	Eukaryota	Alveolata	Ciliophora	Oligohymenophorea	Hymenostomatia	Ophryoglenida	Ichthyophthirius	Ichthyophthirius_multifiliis	0	0	0	0	0	0	0	0	0	0	5	0	0	0	0	0	0	0	0	0	0	0	0	0	0	0	0	0	0	0	0	0	0	0	0	0	0	0	0	0	0
GCCCGTCGCTCCTACCGATTGAGTGATCAGGTGAACCTTCTGGACTGCGTCTGGACTTGAGCCAGATGCGGGAAGTTATGTAAACCTTATTACTTAGAGGAAGGATAAGTCGTAACAAGGTTTCCGTAGGTGAACCTGCA	Eukaryota	Alveolata	Ciliophora	Oligohymenophorea	Peniculia	Frontoniidae_2	Frontoniidae_2_X	Frontoniidae_2_X_sp.	1	0	0	0	0	0	0	0	0	0	0	0	0	0	0	0	0	0	0	0	0	0	0	0	0	0	0	0	0	0	0	0	0	0	0	0	0	0	0	0	0
ACCGCCCGTCGCTTCTACCGAGTGATTGGTCCGGTGAGATACTTGATCTTGGCTGGATTTATCTGGTCGGGGAAGATTATCAAACCTATCCACTTCGAGAAAGAAAAAGTCGCAACATGGTTTCCGTAGGTGAACCTGCAGAA	Eukaryota	Alveolata	Ciliophora	Oligohymenophorea	Scuticociliatia_2	Histiobalantiidae	Histiobalantium	Histiobalantium_comosa	0	0	1	0	0	0	0	0	0	0	0	0	0	0	0	0	0	0	0	0	0	0	0	0	0	0	0	0	0	0	0	0	0	0	0	0	0	0	0	0	0
CATGGTTCTACAGTACACACCGCCCGTCGCTCCTACCGATCGAGTGTTTAGATGAAATTGACGGACTCGCGGAAGTTAATTAAATCTGATCACTTAGAGGAAGGAGAAGTCGTAACAAGGTTTCCGTAGGTGAACCTGCAGAAGGATCAAGACCAAGTCTCT	Eukaryota	Alveolata	Ciliophora	Ciliophora_X	Ciliophora_XX	Ciliophora_XXX	Mesodinium	NA	0	0	0	0	0	0	0	0	0	0	0	0	0	0	0	0	0	0	0	0	0	0	0	0	0	0	0	0	0	0	0	0	0	0	0	0	0	0	0	2	0
CAGTACACACCGCCCGTCGCTCCTACCGATTCCGAGTGATGAGGTGAACCCTCCGGACTGGCTCGCGCTGGGAAGTTGAGTAAACCTTATCACTTAGAGGAAGGAGAAGTCGTAACAAGGTATCTGTAGGTGAACCTGCAGAAGGATCAAG	Eukaryota	Alveolata	Ciliophora	Heterotrichea	Heterotrichea_X	Spirostomidae	Spirostomum	Spirostomum_yagiui	0	0	0	0	0	0	0	0	0	0	0	0	0	0	0	0	3	0	0	0	0	0	0	0	0	0	0	0	0	0	0	0	0	0	0	0	0	0	0	0	0
CACCGCCCGTCGCTCCTACCGATTCGAGTGTTTCGACGAGTTCTTCGGACTAACGCTCATCAGAGTGTTGGAAAGTTGTGCAAGTCATAACACTTAGAGGAAGGATAAGGCGTAACAAGGTTTCCGTAGGTGAACCTGCAGAAG	Eukaryota	Alveolata	Ciliophora	Phyllopharyngea	Suctoria	NA	NA	NA	0	1	0	0	0	0	0	0	0	0	0	0	0	0	0	0	0	0	0	0	0	0	0	0	0	0	0	0	0	0	0	0	0	0	0	0	0	0	0	0	0
CCGTCGCTCCTACCGATTTCGAGTGATCCTGTGAACCTTTTGGATCGCGTAGTTCCCTGTGCTCTGCGTGAGAAATCAAGTAAACAGTATCACTTAGAGGAAGGAGAAGTCGTAACAAGGTTTCCGTAGGTGAACCTG	Eukaryota	Alveolata	Ciliophora	Spirotrichea	Hypotrichia	Urostylidae	Tunicothrix	Tunicothrix_sp.	0	0	0	0	0	0	0	0	0	0	0	0	0	0	0	0	0	0	0	0	0	0	0	0	0	0	0	0	0	2	0	0	0	0	0	0	0	0	0	0	0
ACCCCGCCCGTCACTCCTACCGATTGAGTGGTTCGGTGAGTTCTTCGGATTGGATACCTCCGGGCTTCCAAGAAGTTGTGCAAGCCATATCACTTAGAGGAAGGAAAAGGCGTAACAAGGTTTCCGTAGGTGAACCTGCAGAAGG	Eukaryota	Alveolata	Ciliophora	NA	NA	NA	NA	NA	0	0	0	0	0	0	0	0	0	0	0	0	0	0	0	0	0	0	0	0	0	0	0	0	0	0	0	0	0	2	0	0	0	0	0	0	0	0	0	0	0
GCCCGTCGCTCCTACCGATTGAGGGATTCGGTGAAAATTCTGGACTGTTTCATTCTTCAAGTTTGGAACGGGAAGTTATTTAAATCCAATCTCTTAGAGGAAGGAGAAGTCGTAACAAGGTTTCCGTAGGTGAACCTGCA	Eukaryota	Alveolata	Ciliophora	NA	NA	NA	NA	NA	171	76	0	2	3	0	15	28	0	0	20	0	33	0	5	16	3	8	13	1	0	15	0	0	18	0	0	24	0	1	38	0	0	36	0	0	0	0	0	0	4
ACACACCGCCCGTCGCTGCTACCGATTGAGTGGCCTGATGAGTATTACGGAGGCTGGCTCTCGGGCTGGCCGAAGTACTCCAAATCTGGTCACTTAGAGGAAGCAAAAGTCGTAACAAGGTTTCCGTAGGTGAACCTGCAGAAGGAT	Eukaryota	Alveolata	Ciliophora	NA	NA	NA	NA	NA	3	5	3	12	0	6	0	8	0	4	0	3	0	7	4	0	8	9	8	5	0	3	8	7	0	3	0	0	1	2	3	4	0	0	0	0	2	3	154	11	1
AGTACACACCGCCCGTCGCTTCTACCGATTGAATGTTTGTGGTGAGCCTTCTGGACCTTGCGCAAGTCAAGGAATTTAAGCAAACCCGATCATTTAGAGGAGGAAAAAGTCGTAACAAGGTATTCGTAGGTGAACCTGCAGAAGGATCAA	Eukaryota	Alveolata	Ciliophora	NA	NA	NA	NA	NA	0	0	0	0	0	0	0	0	0	0	0	0	0	0	0	0	0	0	0	0	0	0	0	0	0	0	0	0	0	0	0	0	0	0	0	12	0	9	0	0	17
CAGTACACACCGCCCGTCGCTCCTACCAATTGAATTTTACGGTGAAAGAAAAGGACGACGTTAAATGTTTGGAATTCAATTAAACCTTATAATTTGTAGGAAGGAGAAGTCGTAACAAGGTCTTCGTAGGTGAACCTGCAGAAGGATCAAG	Eukaryota	Alveolata	Ciliophora	NA	NA	NA	NA	NA	0	0	0	6	0	0	0	0	0	0	0	0	0	0	0	0	0	0	0	0	0	0	0	0	0	2	0	0	0	0	0	0	0	0	0	0	0	0	0	0	0
ACACACCGCCCGTCGCTGCTACCGATTGAGTGGCCTGATGAGTATTACGGAGGCTGGTTCTCGGATTGGCCGAAGTACTCCAAATCTGGTCACTTAGAGGAAGCAAAAGTCGTAACAAGGTTTCCGTAGGTGAACCTGCAGAAGGAT	Eukaryota	Alveolata	Ciliophora	NA	NA	NA	NA	NA	0	0	0	0	0	0	8	0	0	0	5	0	0	0	0	0	0	0	0	0	12	0	0	0	0	0	0	0	0	0	0	0	0	0	0	0	0	0	0	0	0
CCGCCCGTCACCTCGTGGGAATAGGGTAAGCCAAAAATTGATGAATAATTTAATTTTTGTTGAATATAAATTATTTTAAATTCTGGCGGATTCTGTAACTATGATGAAGTCGTAACAAGGTAATCGTAGGTGAACCTGCAGA	Eukaryota	Alveolata	Ciliophora	NA	NA	NA	NA	NA	0	0	0	0	0	0	0	0	0	0	0	0	0	0	0	0	0	0	0	0	0	0	0	0	0	0	0	0	0	0	0	0	0	0	0	0	0	0	0	7	0
ACACACCGCCCGTCGCTGCTACCGATTGAGTGGCCTGATGAGTATTACGGAGGCTGGTTCTCGGATTGGCCGAAGTACTCCAAATCTGGTCACTTAGAGGAAGCAAAAGTCGTAACAAGGTTTCCGTAGGTGAACCTGCAGAAGGATC	Eukaryota	Alveolata	Ciliophora	NA	NA	NA	NA	NA	0	0	0	0	0	0	0	0	0	0	0	0	0	0	0	8	0	0	0	0	0	0	0	0	0	0	0	0	0	0	0	0	0	0	0	0	0	0	0	0	0
ACACCGCCCGTCGCTTCTACCGATTGAGTGTTTCGGCGAGTTCTATGGACTAGGCCCATTCGGTGTCCTGGAAAGTGGTGCAAGCTATAATACTTAGAGGAAGGATAAGGCGTAACAAGGTTTCCGTAGGTGAACCTGCAGAAGG	Eukaryota	Alveolata	Ciliophora	NA	NA	NA	NA	NA	0	0	0	0	0	0	0	0	0	0	0	0	0	0	0	0	0	0	0	0	0	0	0	0	0	0	0	0	0	0	0	0	0	0	0	0	0	0	0	0	0
CACCGCCCGTCACGCTCGGAAAATTCTTAGATTTGGAAGATAAATGGTTATGTCGATATTGTGGGTTATTAACTATTTGTAAATAAGTTTACTAGTAATTTGAGTGAAGTTGACACAAGGTACTGGTAGGTGAACCTGCAGAAG	Eukaryota	Alveolata	Ciliophora	NA	NA	NA	NA	NA	0	0	0	0	0	0	0	0	0	0	0	0	0	0	0	0	0	0	0	0	0	0	0	0	0	0	0	0	0	0	0	0	0	0	0	0	0	0	0	0	0
GCTACTACCGATTGAATGGTCTGGTGAGTCTTCCGGACTGCGGCTCTAGCTCGGGCAACCGGGCTTTGCTGCGGGAAGTTACGCAAACCCTATCATTTAGAGGAAGTAAAAGTCGTAACAAGGTTTCCGTAGG	Eukaryota	Hacrobia	Telonemia	Telonemia_X	Telonemia_XX	Telonemia-Group-2	Telonemia-Group-2_X	Telonemia-Group-2_X_sp.	63	226	225	424	221	333	225	50	450	340	19	483	64	554	473	80	798	359	18	585	407	186	745	553	61	559	537	45	518	518	59	428	519	38	334	398	398	454	89	271	443
GCTGCTACCGATTGGATGGTCCGGTGAGAACTCTGGATTGCGGTCGGTGTGTCGCTCTGCGATGCATGACTGCGAGAAGTTGATCGAACCTTATCATCTAGAGGAAGCAAAAGTCGTAACAAGGTTTCCGTAG	Eukaryota	Hacrobia	Telonemia	Telonemia_X	Telonemia_XX	Telonemia-Group-1	Telonema-Group-1	Telonema_subtile	0	1	7	10	0	6	6	0	0	7	0	12	0	7	7	0	3	5	0	2	7	0	5	8	1	3	19	0	2	6	0	1	20	0	3	14	0	20	0	8	12
GCTACTACCGATTGAATGGTCTGGTGAGTCTTCCGGACTGCGGCTCTAGCTCGGGCAACCGGGCTTTGCTGCGGGAAGTTACGCAAACCCTATCATTTAGAGGAAGTAAAAGTCGTAACAAGGTTTCTGTAGG	Eukaryota	Hacrobia	Telonemia	Telonemia_X	Telonemia_XX	Telonemia-Group-2	Telonemia-Group-2_X	Telonemia-Group-2_X_sp.	0	0	0	0	0	0	0	0	0	0	0	0	0	0	0	0	0	0	0	0	0	0	0	0	0	34	0	0	0	0	0	0	0	0	0	0	0	0	0	0	0
CTGCTACCGATTGGATGGTCCGGTGAGAACTCTGGATTGCGGTCGGTGTGTCGCTCTGCGATGCATGACTGCGAGAAGTTGATCGAACCTTATCATCTAGAGGAAGCAAAAGTCGTAACAAGGTTTCCGTAGG	Eukaryota	Hacrobia	Telonemia	Telonemia_X	Telonemia_XX	Telonemia-Group-1	Telonema-Group-1	Telonema_subtile	0	0	0	0	0	0	0	0	0	0	0	0	0	0	0	0	0	0	0	0	0	0	0	0	0	0	0	0	0	0	0	0	0	0	0	0	5	0	0	0	0
GCTCCTACCGATTGAATGGTCCGGTGAGAACGTCGGATCACGCGCAGGATACTGTTTACAGTAACTTGTGTGAGAGAAGTTGTTCAAACCTTACCATTTAGAGGAAGGAGAAGTCGTAACAAGGTTTCCGTAG	Eukaryota	Hacrobia	Centroheliozoa	Centroheliozoa_X	Pterocystida	Pterocystidae	Chlamydaster	Chlamydaster_sterni	0	0	0	0	0	0	0	0	4	0	0	2	0	0	0	0	8	0	0	5	9	0	6	14	0	9	14	0	4	25	0	0	20	0	0	33	0	41	0	0	61
GCTCCTACCGATTGAATGGTCCGGTGAGAACGTCGGATTTTGCGCTCGATGCTGGGCAACCAGCGACTTGTGCGAGAGAAGTTGTTCAAACCTTACCATTTAGAGGAAGGAGAAGTCGTAACAAGGTTTCCGT	Eukaryota	Hacrobia	Centroheliozoa	Centroheliozoa_X	Pterocystida	Oxnerellidae	Oxnerella	Oxnerella_micra	2	4	11	4	10	8	5	0	3	8	0	2	0	11	3	0	4	0	0	7	3	0	8	5	0	8	4	0	5	4	0	6	0	0	1	4	0	4	0	0	10
GCTCCTACCGATTGAATGGTCCGGTGAGAACGTCGGATGTCTTGAGAACGCACTTTTTGTGTGATCTCGCAGGCAAAAGTTGTTCAAACCTTACTATTTAGAGGAAGGAGAAGTCGTAACAAGGTTTCCGTAG	Eukaryota	Hacrobia	Centroheliozoa	Centroheliozoa_X	Pterocystida	Pterocystidae	Raphidiophrys	NA	0	0	0	0	0	0	0	0	0	0	0	2	0	2	2	0	2	1	0	4	4	0	4	0	0	0	9	0	0	18	0	0	9	0	0	18	0	19	0	0	31
GCTCCTACCGATTGAATGGTCCGGTGAGAACGTCAGATTTGGCCGTGGTCGCCTTCACGGGTGACCTGTGCCGGAAAAGTTGTTCAAATCTTACCATTTAGAGGAAGGAGAAGTCGTAACAAGGTTTCCGTAG	Eukaryota	Hacrobia	Centroheliozoa	NA	NA	NA	NA	NA	0	0	2	9	3	11	0	0	0	0	0	5	0	0	5	0	0	4	0	0	5	0	0	7	0	0	3	0	0	12	0	1	4	0	0	15	0	15	0	0	25
GCTCCTACCGATTGAATGATCCGGTGAAATCTTCGGACTGCGGCTGAGGCGGTTCGCCGTCGATGCTGCGGGAAGTTGATTAAACCTTATCATTTAGAGGAAGGAGAAGTCGTAACAAGGTTTCCGTAGGTGA	Eukaryota	Hacrobia	Katablepharidophyta	Katablepharidaceae	Katablepharidales	Katablepharidales_X	Katablepharidales_XX	Katablepharidales_XX_sp.	162	134	39	52	56	76	140	362	48	111	146	16	318	131	102	307	189	189	599	179	314	501	451	52	368	373	27	279	621	20	384	585	0	308	471	44	497	34	620	338	47
GCTCCTACCGATTGAATGATCCGGTGAAATCCTCGGACCGAGATTTTGTCGACGGTTCGCCGTTGCTGATAACTTGGGAAGTTGATTAAACCTTATCATTTAGAGGAAGGAGAAGTCGTAACAAGGTTTCCGT	Eukaryota	Hacrobia	Katablepharidophyta	Katablepharidaceae	Katablepharidales	Katablepharidales_X	NA	NA	2	10	3	46	0	70	4	0	0	44	0	128	0	18	111	7	4	44	0	3	92	0	7	360	18	6	271	6	0	392	0	5	368	2	18	520	6	285	0	3	267
GCTCCTACCGATTGAATGATCCGGTGAAATCTTCGGACTGCGGCTGAGGCGGTTCGCCGTCGATTTTGCGGGAAGTTGATTAAACCTTATCATTTAGAGGAAGGAGAAGTCGTAACAAGGTTTCCGTAGGTGA	Eukaryota	Hacrobia	Katablepharidophyta	Katablepharidaceae	Katablepharidales	Katablepharidales_X	Katablepharidales_XX	Katablepharidales_XX_sp.	13	0	0	16	0	20	20	0	10	13	0	37	0	34	34	0	38	29	24	18	38	0	45	64	0	26	62	0	25	71	0	38	102	0	54	76	80	80	19	176	85
CCGTCGCTCCTACCGATTGAATGGTCCGGCGAAATCTTCAGATTGCTGGCGAGGCTAACCCCTCGCTGTGAGAAGTTGATTAAACCTTATCATTTAGAGGAAGGAGAAGTCGTAACAAGGTTTCCGTAGGTGAACCTG	Eukaryota	Hacrobia	Cryptophyta	Cryptophyceae	Cryptomonadales	Cryptomonadales_X	Cryptomonas	Cryptomonas_parapyrenoidifera	1678	963	487	121	457	663	1312	3309	201	1127	6609	112	5423	1297	1618	6345	1989	2736	5622	3904	2967	5852	3732	343	7142	3001	239	6065	3196	222	5396	3637	295	3829	3276	413	3448	437	3849	1336	133
GCTCCTACCGATTGAATGGTCCGGTGAAATCTTCGGATTGCTGGGTAGGTTTCGCAAGTTACCTATCTGCGAGAAGTTGCTTGAACCTTATCATTTAGAGGAAGGAGAAGTCGTAACAAGGTTTCCGTAGGTG	Eukaryota	Hacrobia	Cryptophyta	Cryptophyceae	Cryptomonadales	Cryptomonadales_X	Plagioselmis	Plagioselmis_nannoplanctica	389	219	17	22	47	62	173	416	37	106	1066	10	688	100	102	768	125	185	450	67	180	359	16	20	693	57	4	514	55	14	620	103	11	430	142	29	169	22	494	19	17
CCGTCGCTCCTACCGATTGAATGGTCCGGCGAAATCTTCAGATTGCTGGCGAGGCTAACCCCTCGCTGTGAGAAGTTGATTAAACCTTATCATTTAGAGGAAGGAGAAGTCGTAACAAGGTTTCTGTAGGTGAACCTG	Eukaryota	Hacrobia	Cryptophyta	Cryptophyceae	Cryptomonadales	Cryptomonadales_X	Cryptomonas	Cryptomonas_parapyrenoidifera	0	0	0	0	0	0	67	0	0	0	124	0	220	0	69	204	70	118	92	197	63	257	150	0	306	145	0	259	171	0	153	168	0	113	157	0	81	0	109	68	0
CGCTCCTACCGATTGAATGGTCCGGCGAAATCTTCAGATTGCTGGCGAGTGCTTCACGGTGCTCGCTGTGAGAAGTTGATTAAACCTTATCATTTAGAGGAAGGAGAAGTCGTAACAAGGTTTCCGTAGGTGAA	Eukaryota	Hacrobia	Cryptophyta	Cryptophyceae	Cryptomonadales	Cryptomonadales_X	Cryptomonas	Cryptomonas_marssonii	51	41	0	0	0	0	29	105	0	25	120	0	160	25	43	159	42	61	129	50	56	167	114	0	149	73	5	207	34	0	188	42	0	20	178	21	63	0	27	0	0
GTCGCTCCTACCGATTGGATGTTCCGGTGAAATCTTCGGATCGCTGCTTCCACCTCCGGGTGTTAGTGCGAGAAGTTGCTTAAACCTTAGCATCTAGAGGAAGGAGAAGTCGTAACAAGGTTTCCGTAGGTGAACC	Eukaryota	Hacrobia	Cryptophyta	Cryptophyceae	Cryptophyceae_X	Basal_Cryptophyceae-1	Basal_Cryptophyceae-1_X	Basal_Cryptophyceae-1_X_sp.	0	0	30	37	41	58	88	80	71	71	58	82	88	84	95	79	65	62	44	32	57	71	0	69	49	0	78	50	0	71	65	0	53	32	0	57	0	83	0	34	64
CGCTCCTACCGATTGAATGGTCCGGCGAAATCTTCAGATTGCTGGCGAGTTCTTCACGGTTCTCGCTGTGAGAAGTTGATTAAACCTTATCATTTAGAGGAAGGAGAAGTCGTAACAAGGTTTCCGTAGGTGAA	Eukaryota	Hacrobia	Cryptophyta	Cryptophyceae	Cryptomonadales	Cryptomonadales_X	Cryptomonas	Cryptomonas_marssonii	39	20	18	2	17	12	29	138	17	46	216	8	146	26	36	119	37	65	72	69	37	75	26	11	75	8	0	66	13	5	51	31	0	81	25	0	29	12	57	5	4
GTCGCTCCTACCGATTGGATGTTCCGGTGAAATCTTCGGATCGCTGCTTCCAGCTCCGGCTGTTAGTGCGAGAAGTTGCTTAAACCTTAGCATCTAGAGGAAGGAGAAGTCGTAACAAGGTTTCCGTAGGTGAACC	Eukaryota	Hacrobia	Cryptophyta	Cryptophyceae	Cryptophyceae_X	NA	NA	NA	0	0	3	9	11	12	30	31	25	26	28	44	59	41	39	51	40	49	66	20	36	52	17	32	59	17	22	41	18	31	46	21	37	17	28	30	36	55	10	65	63
GTCGCTCCTACCGATTGGATGTTCCGGTGAAATCTTCGGATCGCTGCCATCAGCTTTGGCTGTTAGTGCGAGAAGTTGCTTAAACCTTAGCATCTAGAGGAAGGAGAAGTCGTAACAAGGTTTCCGTAGGTGAACC	Eukaryota	Hacrobia	Cryptophyta	Cryptophyceae	Cryptophyceae_X	Basal_Cryptophyceae-1	Basal_Cryptophyceae-1_X	Basal_Cryptophyceae-1_X_sp.	5	5	7	20	5	11	16	19	18	11	11	20	29	44	32	19	60	27	48	21	41	21	26	24	27	29	30	30	37	33	39	37	23	10	33	20	65	46	6	86	42
CCGTCGCTCCTACCGATTGAATGGTCCGGCGAAATCTTCAGATTGCTGGTGAGGCTAACCCCTCACTGTGAGAAGTTGATTAAACCTTATCATTTAGAGGAAGGAGAAGTCGTAACAAGGTTTCCGTAGGTGAACCTG	Eukaryota	Hacrobia	Cryptophyta	Cryptophyceae	Cryptomonadales	Cryptomonadales_X	Cryptomonas	NA	9	0	0	0	0	0	0	0	0	0	0	0	0	0	0	0	15	0	59	33	20	46	47	0	58	45	0	62	22	0	40	22	0	0	55	0	35	0	34	108	0
CCGTCACTCCTACCGATTGAATGGTCCGGCGAAATCTTCAGATTGCTGGCGAGGCTAACCCCTCGCTGTGAGAAGTTGATTAAACCTTATCATTTAGAGGAAGGAGAAGTCGTAACAAGGTTTCCGTAGGTGAACCTG	Eukaryota	Hacrobia	Cryptophyta	Cryptophyceae	Cryptomonadales	Cryptomonadales_X	Cryptomonas	Cryptomonas_parapyrenoidifera	0	0	0	0	0	0	0	0	0	0	0	0	84	0	0	0	0	0	0	46	0	65	48	0	73	61	0	92	0	0	55	53	0	51	53	0	0	0	31	0	0
GTCGCTCCTACCGATTGGATGTTCCGGTGAAATCTTCGGATCGCTGCTTGCACCTCCGGGTGTTAGTGCGAGAAGTTGCTTAAACCTTAGCATCTAGAGGAAGGAGAAGTCGTAACAAGGTTTCCGTAGGTGAACC	Eukaryota	Hacrobia	Cryptophyta	Cryptophyceae	Cryptophyceae_X	NA	NA	NA	0	0	0	0	0	0	0	0	0	0	0	18	0	22	0	0	23	0	0	0	0	0	32	0	0	5	34	0	33	30	0	19	0	0	8	0	28	38	0	80	46
CGCTCCTACCGATTGAATGGTCCGGTGAAATCTTCGGATTGCTGGATAGGAGGGCAACCGCCTATCTGCGAGAAGTTGCTTGAACCTTATCATTTAGAGGAAGGAGAAGTCGTAACAAGGTTTCCGTAGGTGAA	Eukaryota	Hacrobia	Cryptophyta	Cryptophyceae	Cryptomonadales	Cryptomonadales_X	Teleaulax	Teleaulax_amphioxeia	34	26	0	0	0	0	0	22	0	0	83	0	0	9	0	88	15	16	35	8	0	39	0	0	87	7	0	29	0	0	0	13	0	0	0	0	7	0	42	0	0
GTCGCTCCTACCGATTGGATGTTCCGGTGAAATCTTCGGATCGCTGCTTCCACCTCCGGGTGCTAGTGCGAGAAGTTGCTTAAACCTTAGCATCTAGAGGAAGGAGAAGTCGTAACAAGGTTTCCGTAGGTGAACC	Eukaryota	Hacrobia	Cryptophyta	Cryptophyceae	Cryptophyceae_X	NA	NA	NA	0	0	0	0	0	0	0	0	0	0	0	0	0	0	0	0	0	0	0	0	0	0	0	0	0	5	0	0	0	0	0	0	0	0	21	0	23	0	0	25	0
GTCGCTCCTACCGATTGGATGTTCCGGTGAAATCTTCGGATCGCTGCTGCCACCTCCGGGTGTCAGTGCGAGAAGTTGCTTAAACCTTAGCATCTAGAGGAAGGAGAAGTCGTAACAAGGTTTCCGTAGGTGAACC	Eukaryota	Hacrobia	Cryptophyta	Cryptophyceae	Cryptophyceae_X	Basal_Cryptophyceae-1	Basal_Cryptophyceae-1_X	Basal_Cryptophyceae-1_X_sp.	0	0	0	0	0	0	20	22	0	0	0	0	0	0	0	0	0	0	0	9	0	15	0	0	0	0	0	0	0	0	0	0	0	0	0	0	0	0	0	0	0
GCTCCTACCGATTGAATGGTCCGGCGAAATCTTGCTGGGTAGGTGTCGTAAGTTCTAGTACCTATCTGCGAGAAGTTGCTTGAACCTTATCATTTACTACTCGGAGGACGGAGAAGTCGTAACAAGGTTTCCG	Eukaryota	Hacrobia	Cryptophyta	Cryptophyceae	Cryptomonadales	Cryptomonadales_X	NA	NA	0	0	0	0	0	0	0	0	0	0	0	0	0	0	0	0	0	0	14	0	0	0	0	0	0	0	0	0	0	0	21	0	0	0	0	0	0	0	0	0	0
GCTCCTACCGATTGAATGGTCCGGTGAAATCTTCGGATTGTCGATTGTAGTGGGCAACTGCTGCAAAATCGCGAAAAGTTGATTAAACCTTATCATTTAGAGGAAGGAGAAGTCGTAACAAGGTTTCCGTAGG	Eukaryota	Hacrobia	Cryptophyta	Cryptophyceae	Goniomonadales	Goniomonadales_X	Goniomonas	Goniomonas_truncata	0	0	0	0	0	0	0	0	0	0	0	0	0	0	0	0	0	0	0	0	0	0	0	6	0	0	5	0	0	5	0	0	0	0	0	6	0	0	0	0	0
GCTCCTACCGATTGAATGGTCCGGTGAAATCTTCGGATTGCTGGCCAGGACTTCGCAAGTTGACCTGGCTGCGAGAAGTTGATTAAACCTTATCATTTAGAGGAAGGAGAAGTCGTAACAAGGTTTCCGTAGG	Eukaryota	Hacrobia	Cryptophyta	Cryptophyceae	Cryptomonadales	Hemiselmidaceae	Chroomonas	Chroomonas_coerulea	3	7	0	1	0	1	0	0	0	0	0	0	0	0	0	0	0	0	0	0	0	0	0	0	0	0	0	0	0	0	0	0	0	0	0	0	0	0	0	0	0
GTCGCTCCTACCGATTGGATGTTCCGGTGAAATCTTCGGATCGCTGCTGTCACCCCCGGGTGTCAGTGCGAGAAGTTGCTTAAACCTTAGCATCTAGAGGAAGGAGAAGTCGTAACAAGGTTTCCGTAGGTGAACC	Eukaryota	Hacrobia	Cryptophyta	Cryptophyceae	Cryptophyceae_X	Basal_Cryptophyceae-1	Basal_Cryptophyceae-1_X	Basal_Cryptophyceae-1_X_sp.	0	0	0	2	0	0	0	0	0	0	0	0	0	0	0	0	0	0	0	0	0	0	4	0	0	0	0	0	0	0	0	0	0	0	0	0	0	0	0	0	0
GCTCCTACCGATTGAATGGTCCGGCGAAATCTTGCTGGGTAGGTGTCGTAAGTTCTAGTACCTATCTGCGAGATGTTGCTTGAACCTTATCATTTACTACTCGGAGGAAGGAGAAGTCGTAACAAGGTTTCCG	Eukaryota	Hacrobia	Cryptophyta	Cryptophyceae	Cryptomonadales	Cryptomonadales_X	NA	NA	0	0	0	0	0	0	0	0	0	0	0	0	0	0	0	0	0	0	0	0	0	0	0	0	18	0	0	0	0	0	0	0	0	0	0	0	0	0	0	0	0
GTCGCTCCTACCGATTGAATGGTCCGGCGAAATCTTCAGATTGCTGGCAACCCGTCAAACGGTTGCTGTGAGAAGTTGATTAAACCTTATCATTTAGAGGAAGGAGAAGTCGTAACAAGGTTTCCGTAGGTGAACC	Eukaryota	Hacrobia	Cryptophyta	Cryptophyceae	Cryptomonadales	Cryptomonadales_X	Cryptomonas	Cryptomonas_obovoidea	4	0	0	0	0	0	0	0	0	0	0	0	0	0	0	0	0	0	0	0	0	0	0	0	0	0	0	0	0	0	0	0	0	0	0	0	0	0	0	0	0
GTTCTACAGTACACACCGCCCGTCGCTCCTACCGATTGAATGGTCCGGCGAAATCTTCAGATTGCTGGCGAGGCTAACCCCTCACCTTATCATTTAGAGGAAGGAGAAGTCGTAACAAGGTTTCCGTAGGTGAACCTGCAGAAGGATCAAGACCAAG	Eukaryota	Hacrobia	Cryptophyta	Cryptophyceae	Cryptomonadales	Cryptomonadales_X	Cryptomonas	NA	0	0	0	0	0	0	0	0	0	0	2	0	0	0	0	0	0	0	0	0	0	0	0	0	4	0	0	0	0	0	1	0	0	0	0	0	0	0	0	0	0
GCTCCTACCGATTGAATGGTCCGGTGAAATCTTCGGATTGTCGATTGTAGTGGGTAACTGCTGCAAAATCGCGAAAAGTTGATTAAACCTTATCATTTAGAGGAAGGAGAAGTCGTAACAAGGTTTCCGTAGG	Eukaryota	Hacrobia	Cryptophyta	Cryptophyceae	Goniomonadales	Goniomonadales_X	Goniomonas	Goniomonas_truncata	0	0	0	0	0	0	0	0	0	0	0	0	0	0	0	0	0	0	0	0	0	0	0	0	0	0	0	0	0	0	0	0	0	0	0	0	0	0	0	0	2
GCTCCTACCGATTGGATGGTCCGGTGAAATGTTCGGATTTAAACTAGTGCGCGGCTGCGTTTCTGTGTTTGAAAAAGTTCATTAAGCCATACCATCTAGAGGAAGGAGAAGTCGTAACAAGGTTTCCGTAGGT	Eukaryota:nucl	Hacrobia:nucl	Cryptophyta:nucl	Cryptophyceae:nucl	Cryptomonadales:nucl	Hemiselmidaceae:nucl	Hemiselmis:nucl	Hemiselmis_sp.:nucl	1	0	0	0	0	0	0	0	0	0	0	0	0	0	0	0	0	0	0	0	0	0	0	0	0	0	0	0	0	0	0	0	0	0	0	0	0	0	0	0	0
GCTACTACCGATTGAACGGCTTAGTGAGTTTCGAGGATTTGGAGATTCAGGGGGCTTGTCTTCCTGCTTTTCTGGAGAGCAGATGCAAACTTGATCGTTTAGAGGAAGTAAAAGTCGTAACAAGGTTTCCGTA	Eukaryota	Hacrobia	Cryptophyta	NA	NA	NA	NA	NA	8	39	37	260	18	316	209	0	53	301	0	143	6	129	21	0	67	11	0	13	0	7	27	0	0	19	0	0	9	0	5	5	0	0	0	0	0	0	0	2	6
GCTCCTACCGATTGGATGGTCCGGCGAACTGGTCGGACTGATGATGGGAACCGCGGGTGCGGATTCCACACAGAAAGTCTAGTAAGCCTTATCATCTAGAGGAAGGAGAAGTCGTAACAAGGTTTCCGTAGGT	Eukaryota	Hacrobia	Cryptophyta	NA	NA	NA	NA	NA	50	42	7	1	10	11	26	77	5	21	46	2	56	16	25	20	27	29	29	8	31	64	0	0	21	16	3	79	9	0	66	19	1	36	25	0	21	2	25	5	0
GTCGCTCCTACCGATTGGATGTTCCGGTGAAATCTTCGGATCGCTGCTTGCACCCCCGGGTGTCAGTGCGAGAAGTTGCTTAAACCTTAGCATCTAGAGGAAGGAGAAGTCGTAACAAGGTTTCCGTAGGTGAACC	Eukaryota	Hacrobia	Cryptophyta	NA	NA	NA	NA	NA	0	7	11	19	10	15	17	12	35	29	0	38	0	33	27	0	13	22	0	0	18	0	0	24	0	0	47	0	0	33	0	0	20	0	0	12	0	12	0	0	0
GCTCCTACCGATTGGATGGTCCGGTGAAATGATCGGATTTGGTTTTGCCTACGATTGTAGTGTAATTACTAGAGAAGTTCAGTGAGCCTTATCATCTAGAGGAAGGAGAAGTCGTAACAAGGTTTCCGTAGGT	Eukaryota	Hacrobia	Cryptophyta	NA	NA	NA	NA	NA	8	0	0	0	0	0	0	0	0	0	0	0	0	0	0	13	13	0	0	0	21	43	0	0	0	0	0	70	0	0	29	0	0	35	35	4	31	0	20	16	0
GCTCCTACCGATTGGATGGTCCGGTGAAATGATCGGATTTGGTTTTGCCTACGATTGTAGTGTAATTACTAAAGAAGTTCAGTGAGCCTTATCATCTAGAGGAAGGAGAAGTCGTAACAAGGTTTCCGTAGGT	Eukaryota	Hacrobia	Cryptophyta	NA	NA	NA	NA	NA	0	0	2	0	3	5	9	17	0	0	20	1	0	0	9	0	0	34	31	42	0	0	0	2	16	16	1	32	44	0	0	36	0	0	21	0	0	0	0	0	0
GCTCCTACCGATTGGATGGTCCGGCGAACTGGTCGGACTGATGGTGGAAACCGCGGGTGCGGATTCCACACAGAAAGTCTAGTAAGCCTTATCATCTAGAGGAAGGAGAAGTCGTAACAAGGTTTCCGTAGGT	Eukaryota	Hacrobia	Cryptophyta	NA	NA	NA	NA	NA	19	12	0	0	0	0	8	32	0	0	26	0	0	0	0	0	0	0	14	0	0	13	0	0	0	0	0	27	0	0	25	0	0	21	0	0	0	0	4	0	0
GCACCTACCGATTGAATGGTCCGGTGAAATCTTTGGACTGTGGGCAGGCTGGGCAACTGGCCTGCTCGCGGGAAGCTGATTAAACCTTACCATTTAGAGGAAGGTGAAGTCGTAACAAGGTTTCCGTAGGTGA	Eukaryota	Hacrobia	Cryptophyta	NA	NA	NA	NA	NA	0	0	1	8	0	0	0	2	3	3	3	4	0	6	2	0	9	5	8	6	8	5	8	0	0	5	1	0	11	0	0	14	0	0	11	1	19	2	0	17	8
GCTCCTACCGATTGGATGGTCCGGTGAATTGGTCGGCCTGATAACTGTTACTGCGGGTGCAGAAACATTACGGAAAGTCCAGTGAACCTTATCATCTAGAGGAAGGAGAAGTCGTAACAAGGTTTCCGTAGGT	Eukaryota	Hacrobia	Cryptophyta	NA	NA	NA	NA	NA	9	4	0	3	3	0	10	10	2	0	16	0	10	2	5	10	8	9	12	3	9	14	0	0	0	5	0	17	0	0	19	8	0	11	3	0	2	0	2	0	0
GCTACTACCGATTGAACGGCTTAGTGAGTTTCGAGGATCGGGGGTATCCAGAGGCTCGTCCTTTGGGTGCCATCTGAGAGCAGATGCAAACTTGATCGTTTAGAGGAAGTAAAAGTCGTAACAAGGTTTCCGT	Eukaryota	Hacrobia	Cryptophyta	NA	NA	NA	NA	NA	24	28	7	5	11	0	6	0	4	0	0	0	0	0	0	0	0	0	0	0	0	0	0	0	0	0	0	0	0	5	0	0	7	0	0	0	0	0	0	0	0
GCTCCTACCGATTGGATGGTCCGGCGAACTGGTCGGACTGATGATGGAAACCGCGGGTGCGGATTCCACACAGAAAGTCTAGTAAGCCTTATCATCTAGAGGAAGGAGAAGTCGTAACAAGGTTTCCGTAGGT	Eukaryota	Hacrobia	Cryptophyta	NA	NA	NA	NA	NA	0	0	0	0	0	0	0	0	0	0	0	0	0	0	0	0	0	0	19	0	0	0	4	0	0	0	0	34	0	0	31	0	0	29	0	4	0	0	0	0	0
GCTCCTACCGATTGGATGGTCCGGTGAAATGATCGGATTTGGTTTTACCTACGATTGTAGTGTACAAACTAAAAAAGTTCAGTGAGCCTTATCATCTAGAGGAAGGAGAAGTCGTAACAAGGTTTCCGTAGGT	Eukaryota	Hacrobia	Cryptophyta	NA	NA	NA	NA	NA	9	7	0	0	0	0	0	7	0	0	6	0	0	8	0	0	0	0	5	0	0	0	0	0	0	0	0	10	0	0	11	0	0	0	4	0	3	0	0	0	0
GCTCCTACCGATTGGATGATCCGGTGAAATGATCGGATTTAGTTTTGCCTACGATTGTAGTGTAATTACTAGAAAAGTTCAGTGAGCCTTATCATCTAGAGGAAGGAGAAGTCGTAACAAGGTTTCCGTAGGT	Eukaryota	Hacrobia	Cryptophyta	NA	NA	NA	NA	NA	0	0	0	0	0	0	0	0	0	0	0	0	0	0	0	0	0	0	5	0	0	0	0	0	0	10	0	10	10	0	14	6	0	0	10	0	0	0	0	0	0
ACACACCGCCCGTCGCTACTACCGATTGAATGGCTTAGTGAGGCCTCCGGATGGGCGGCTGCGGCCGCCGAGAAGCTGGACAAACTTGGCCATTTAGAGGAAGTAAAAGTCGTAACAAGGTTTCCGTAGGTGAACCTGCAGAAGGAT	Eukaryota	Hacrobia	Cryptophyta	NA	NA	NA	NA	NA	0	0	0	3	0	0	0	0	0	0	0	0	0	0	0	0	0	0	0	0	0	0	0	0	0	0	0	0	0	0	0	0	0	0	0	0	0	0	0	0	11
TCTCCTACCGATTGAATGGCCCGGCGAAATCTTGCGAAATCTTGCTGGGTAGGTGTCGTAAGTTATCTATCTGCGAGAAGTTGCTTGAACCTTATCATTTACTACTCGGAGGACGGAGAAGTCGTAACAAGGTTTCC	Eukaryota	Hacrobia	Cryptophyta	NA	NA	NA	NA	NA	0	0	0	0	0	0	0	0	0	0	0	0	0	0	0	0	0	0	0	0	0	0	0	0	12	0	0	8	0	0	4	0	0	0	0	0	0	0	5	0	0
GATCCTACCGATTGAATGGTCCGGCGAAATCTGAAATCTTGCTGGGTAGGTGTCGTAAGTTGCCTGTCTGCGAGAAATTGCTTGAACCTTATCATTTACTACTCGGAGGAAGGAGAAGTCGTAACAAGGTTGCC	Eukaryota	Hacrobia	Cryptophyta	NA	NA	NA	NA	NA	0	0	0	0	0	0	0	0	0	0	0	0	0	0	0	0	0	0	0	0	0	0	0	0	0	0	0	0	0	0	0	0	0	10	0	0	0	0	0	0	0
GCTCCTACCGATTGGATGGTCCGGTGAAATGATCGGATTTAATTGTGCTGGCGATTGCTTGGTATAATTAGAGAAGTTCAGTGAGCCTTATCATCTAGAGGAAGGAGAAGTCGTAACAAGGTTTCCGTAGGTG	Eukaryota	Hacrobia	Cryptophyta	NA	NA	NA	NA	NA	0	0	0	0	0	0	0	0	0	0	0	0	0	0	0	0	0	0	0	0	0	5	0	0	0	1	0	0	0	0	0	0	0	0	3	0	2	0	0	0	0
GCTCCTACCGATTGGATGATCCGGTGAAATGATCGGATTTGGTTTTGCCTACGATTGTAGTGTAATTACTAGAGAAGTTCAGTGAGCCTTATCATCTAGAGGAAGGAGAAGTCGTAACAAGGTTTCCGTAGGT	Eukaryota	Hacrobia	Cryptophyta	NA	NA	NA	NA	NA	0	0	0	0	0	0	0	0	0	0	0	0	0	0	0	0	0	0	0	0	0	0	0	0	0	8	0	0	0	0	0	0	0	0	0	0	0	0	0	0	0
GCTCCTACCGATTGGATGGTCCGGTGAAATGATCAGATCAGGTGTTACCTGCGATTGTAGTGTGGATATCTGAGAAGTTCAGTGAGCCTTATCATCTAGAGGAAGGAGAAGTCGTAACAAGGTTTCCGTAGGT	Eukaryota	Hacrobia	Cryptophyta	NA	NA	NA	NA	NA	0	0	0	0	0	0	0	0	0	0	0	0	0	0	0	0	0	0	1	0	0	0	0	0	0	0	0	6	0	0	0	0	0	0	0	0	0	0	0	0	0
GCTCCTACCGATTGGATGGTCCGGTGAAATGATCAGATCAGGTGTTACCTGCGATTGTAGCGTGGATACCTGAGAAGTTCAGTGAGCCTTATCATCTAGAGGAAGGAGAAGTCGTAACAAGGTTTCCGTAGGT	Eukaryota	Hacrobia	Cryptophyta	NA	NA	NA	NA	NA	0	0	0	0	0	0	0	0	0	0	0	0	3	0	0	0	0	0	0	0	0	0	0	0	0	0	0	0	0	0	0	0	0	8	0	0	0	0	0	0	0
GCTCCTACCGATTGGATGGTCCGGTGAAATGATCAGATTTAGTTTTGCCTACGATTGTAGTGTAATGACTAGAGAAGTTCAGTGAGCCTTATCATCTAGAGGAAGGAGAAGTCGTAACAAGGTTTCCGTAGGT	Eukaryota	Hacrobia	Cryptophyta	NA	NA	NA	NA	NA	0	0	0	0	0	0	0	0	0	0	0	0	0	0	0	0	0	0	0	0	0	0	0	0	0	0	0	0	0	0	0	0	0	0	0	0	0	0	0	0	0
GCTCCTACCGATTGAGTGATCCGGTGAATATTTCGGACTGTGACAGTGTTCGGTTCCTGAACGTTGTTACGGAAAGTTAAGTGAACCTTATCACTTAGAGGAAGGAGAAGTCGTAACAAGGTTTCCGTAGGTG	Eukaryota	Alveolata	Dinoflagellata	Dinophyceae	Gymnodiniales	Gymnodiniaceae	Gyrodinium	Gyrodinium_helveticum	24	106	252	58	613	246	325	365	734	357	217	347	336	726	332	363	812	375	282	719	505	228	511	529	148	680	470	276	610	548	313	642	614	117	556	506	488	631	98	595	392
GCTCCTACCGATTGAGTGATCCGGTGAATAATTCGGACCGCCGCAGTGTTCAGCTTCTGAACGTTGCAGTGGAAAGTTTAGTGAACCTTATCACTTAGAGGAAGGAGAAGTCGTAACAAGGTTTCCGTAGGTG	Eukaryota	Alveolata	Dinoflagellata	Dinophyceae	Peridiniales	Thoracosphaeraceae	NA	NA	12	64	265	64	150	88	53	11	101	60	0	54	0	58	58	22	139	60	19	165	78	29	81	83	40	259	87	0	342	93	8	302	136	18	332	135	267	130	15	245	177
GCTCCTACCGATTGAGTGATCCGGTGAATAATTCGGACCGCAGCAGTGTTCAGCTCCTGGACGTTGCAGTGGAAAGTTTAGTGAACCTTATCACTTAGAGGAAGGAGAAGTCGTAACAAGGTTTCCGTAGGTG	Eukaryota	Alveolata	Dinoflagellata	Dinophyceae	Peridiniales	Thoracosphaeraceae	Apocalathium	Apocalathium_malmogiense	1197	620	68	32	192	175	79	16	130	62	0	16	9	0	22	0	83	31	0	36	30	21	81	0	0	57	0	33	23	0	0	36	0	0	6	17	11	0	0	12	21
GCTCCTACCGATTGAGTGATCCGGTGAACCATTCGGACTGCAGCAATGTTTGGATCCCGAACGTTGCAGCGGAAAGTCTTGTGAACCTTATCACTTAGAGGAAGGAGAAGTCGTAACAAGGTTTCCGTAGGTG	Eukaryota	Alveolata	Dinoflagellata	Dinophyceae	Gymnodiniales	Gymnodiniaceae	NA	NA	878	616	258	50	93	120	32	11	12	49	0	41	0	0	16	0	0	14	0	0	0	0	0	0	0	0	0	13	2	2	0	0	6	0	0	15	3	2	0	5	6
GTCGCTCCTACCGATTGAGTGGTCCGGTGAGTAATTCGGACTGCGGCGATCCAGCAATGGCTTCGCTACGGGAAGTTTCGCAAACCTTATCACTTAGAGGAAGGACAAGTCGTAACAAGGCTTCCGTAGGTGAACC	Eukaryota	Alveolata	Dinoflagellata	Dinophyceae	Prorocentrales	Prorocentraceae	Prorocentrum	Prorocentrum_sp.	0	9	39	42	53	38	67	0	135	91	0	117	0	114	63	0	59	85	0	29	56	0	26	71	0	0	62	0	0	60	0	0	42	0	0	51	0	50	0	0	16
GTCGTTCCTACCGATTGAGTGATCCGGTGAGTAATTCGGACTGCGGCGATCCAGCAATGGCTTCGCTACGGGAAGTTTCGCAAACCTTATCACTTAGAGGAAGGACAAGTCGTAACAAGGCTTCCGTAGGTGAACC	Eukaryota	Alveolata	Dinoflagellata	Dinophyceae	Prorocentrales	Prorocentraceae	Prorocentrum	Prorocentrum_sp.	81	102	35	60	6	12	26	0	0	20	0	20	0	9	0	0	0	0	0	0	0	0	0	0	0	0	27	0	0	27	0	0	25	0	0	43	0	23	0	0	28
GCTCCTACCGATTGAGTGATCCGGTGAATAACTCGGACCGCTGCTTGTTCTGGTTCCCAGCACTTGCGGTGGGAAGTTTAGTGAACCTTATCACTTAGAGGAAGGAGAAGTCGTAACAAGGTTTCCGTAGGTG	Eukaryota	Alveolata	Dinoflagellata	Dinophyceae	NA	NA	NA	NA	3	10	52	22	38	22	19	0	42	13	0	18	0	23	17	0	24	3	0	13	8	0	12	17	0	14	11	0	4	14	0	5	25	0	3	14	3	20	0	19	18
GCTCCTACCGATTGAGTGATCCGGTGAATAATTCGGACTGCTGCTTGGTTCAGTTCCTGGACCTTGCGGTGGGAAGTTTAGTGAACCTTATCACTTAGAGGAAGGAGAAGTCGTAACAAGGTTTCCGTAGGTG	Eukaryota	Alveolata	Dinoflagellata	Dinophyceae	NA	NA	NA	NA	0	8	18	30	25	24	14	0	31	29	0	25	0	25	20	0	25	18	0	17	11	6	9	27	0	21	21	0	15	24	0	8	20	0	11	16	15	28	0	14	16
GCTCCTACCGATTGAGTGATCCGGTGAATAATTCGGACTGCAGCAGTGTTCAGCTCCTGAACGTTGCAGCGGAAAGTTTAGTGAACCTTATCACTTAGAGGAAGGAGAAGTCGTAACAAGGTTTCCGTAGGTG	Eukaryota	Alveolata	Dinoflagellata	Dinophyceae	NA	NA	NA	NA	11	27	63	32	46	52	20	0	25	30	0	26	0	9	15	0	0	0	0	0	7	0	0	0	0	0	9	0	0	7	0	0	0	0	0	0	0	0	0	0	0
GCTCCTACTGATTGAGTGATCCGGTGAATAATTCAGAGTGCAGCAATGCTCAGCTCCTGAGCGCTGCAGCAGAAAGTTTAGTGAACCTTATCACTTAGAGGAAGGAGAAGTCGTAACAAGGTTTCTGTAGGTG	Eukaryota	Alveolata	Dinoflagellata	Dinophyceae	Peridiniales	Peridiniaceae	Peridinium	Peridinium_willei	3	0	0	0	0	0	0	0	0	4	41	0	41	0	0	0	3	0	15	0	0	41	0	0	75	0	0	27	0	0	128	13	0	72	0	0	0	0	157	3	4
GCTCCTACCGATTGAGTGATCCGGTGAATAACTCGGACTGATGCAGTGCTCAGCTCCTGGATGTTGCATTGGAAAGTTTAGTGAACCTTATCACTTAGAGGAAGGAGAAGTCGTAACAAGGTTTCCGTAGGTG	Eukaryota	Alveolata	Dinoflagellata	Dinophyceae	Suessiales	Suessiaceae	NA	NA	23	57	26	0	52	49	35	0	13	19	0	16	0	15	0	0	0	18	0	12	0	0	2	0	0	8	12	0	5	0	0	4	0	0	6	0	0	0	0	0	0
GCTCCTACCGATTGAGTGATCCGGTGAATAATTCGGACTGCTGCGTAGCCCAGTTCGCTGGGCCTATGCGGCGGAAAGTCTAGTGAACCTTATCACTTAGAGGAAGGAGAAGTCGTAACAAGGTTTCCGTAGG	Eukaryota	Alveolata	Dinoflagellata	Dinophyceae	NA	NA	NA	NA	45	49	11	13	11	22	18	7	9	14	0	8	0	12	10	0	17	13	0	22	18	8	7	0	0	20	4	0	24	0	0	12	12	0	6	0	1	0	2	8	4
GTCGTTCCTACCGATTGAGTGGTCCGGTGAGTAATTCGGACTGCGGCGATCCAGCAATGGCTTCGCTGCGGGAAGTTTCGCAAACCTTATCACTTAGAGGAAGGACAAGTCGTAACAAGGCTTCCGTAGGTGAACC	Eukaryota	Alveolata	Dinoflagellata	Dinophyceae	Prorocentrales	Prorocentraceae	Prorocentrum	Prorocentrum_sp.	39	27	23	0	31	0	0	0	39	0	0	0	0	14	0	0	14	0	0	0	0	0	0	0	0	0	0	0	22	0	0	14	0	0	0	0	6	0	0	12	0
GCTCCTACCGATTGAGTGATCCGGTGAATAACTCGGACTGATGCAGTGCTCAGCTTCTGGACGTTGCATTGGAAAGTTTAGTGAACCTTATCACTTAGAGGAAGGAGAAGTCGTAACAAGGTTTCCGTAGGTG	Eukaryota	Alveolata	Dinoflagellata	Dinophyceae	Suessiales	Suessiaceae	NA	NA	101	72	0	3	11	17	0	0	0	0	0	0	0	0	0	0	0	0	0	0	0	0	0	0	0	0	0	0	0	0	0	0	15	0	0	0	0	0	0	0	0
GCTCCTACCGATTGAGTGATCCGGTGAATAATTCGGACCGCCGCAGTGTTCAGCTTCTGAAAATTGCAGTGGAAAGTTTGGTGAACCTTATCACTTAGAGGAAGGAGAAGTCGTAACAAGGTTTCCGTAGGTG	Eukaryota	Alveolata	Dinoflagellata	Dinophyceae	Peridiniales	Thoracosphaeraceae	NA	NA	0	0	0	0	0	0	0	0	0	0	0	0	0	0	0	0	0	0	0	0	0	0	0	0	0	19	0	0	29	0	0	27	0	0	13	0	13	0	0	17	0
GCTCCTACCGATTGAGTGATCCGGTAAATAATTTGGACTGCAGCATTGTTCAGGTGCTGACATTGCAGTAGAAAGTCTAGTGAACCTTATCACTTAGAGGAAGGAGAAGTCGTAACAAGGTTTCCGTAGGTGA	Eukaryota	Alveolata	Dinoflagellata	Dinophyceae	Gonyaulacales	Ceratiaceae	Ceratium	Ceratium_hirundinella	0	0	0	0	0	0	0	0	0	0	5	0	0	0	0	0	0	0	3	0	0	13	0	0	7	0	0	0	0	0	8	0	0	13	0	0	0	0	65	0	0
GCTCCTACCGATTGAGCAATCCGGTGAATAATTCGGACCGAAGGCCAGATTGGTAACTTTCTAGCTTTTGGAAAGTCTAGTGAACCTTATTGCTTAGAGGAAGGAGAAGTCGTAACAAGGTTTCCGTAGGTGA	Eukaryota	Alveolata	Dinoflagellata	Syndiniales	NA	NA	NA	NA	21	13	8	0	0	5	0	0	0	0	0	0	0	0	0	0	0	0	0	0	0	0	0	0	0	0	0	0	0	0	0	0	0	0	0	0	0	0	0	0	0
GCTCCTACCGATTGAGTGATCCGGTGAATAATTCGGACTGCTGCATAATCCAGTTCCTGGGTGTATGCGGTGGAAAGTCTAGTGAACCTTATCACTTAGAGGAAGGAGAAGTCGTAACAAGGTTTCCGTAGGT	Eukaryota	Alveolata	Dinoflagellata	Dinophyceae	Peridiniales	NA	NA	NA	8	11	0	0	3	0	0	19	0	0	5	0	0	0	0	0	0	0	0	0	0	0	0	0	0	0	0	0	0	0	0	0	0	0	0	0	0	0	0	0	0
GCTCCTACTGATTGAGTGATCCGGTGAATAATTCAGAGTGCAGCAACGTTCAGCTCCTGGGCGCTGCAGCAGAAAGTTTAGTGAACCTTATCACTTAGAGGAAGGAGAAGTCGTAACAAGGTTTCTGTAGGTG	Eukaryota	Alveolata	Dinoflagellata	Dinophyceae	Peridiniales	Peridiniaceae	Peridinium	Peridinium_willei	0	0	0	0	0	0	0	0	0	0	0	0	0	0	0	46	0	0	0	4	0	0	0	0	0	3	0	10	0	0	0	0	0	0	0	0	0	6	0	0	0
GCTCCTACTGATTGAGTGATCCGGTGAATAATTCAGAGCGCAGCAGTGCTCAGCTCCTGAATGCTGGAGCATAAAGTTTAGTGAACCTTATCACTTAGAGGAAGGAGAAGTCGTAACAAGGTTTCCGTAGGTG	Eukaryota	Alveolata	Dinoflagellata	Dinophyceae	Peridiniales	Peridiniaceae	Peridinium	Peridinium_gatunense	0	0	0	0	0	0	0	0	0	0	0	0	0	0	0	0	0	0	0	0	0	0	0	10	0	0	0	0	0	0	0	0	0	11	0	0	0	0	10	0	0
TCGTTCCTACCGATTGAGTGGTCCGGTGAATAATTCGGACTGCGGCGATCCAGTTAATGGTTTCGCTGCGGGAAGTTTAGTAAACCTTATCACTTAGAGGAAGGACAAGTCGTAACAAGGCTTCCGTAGGTGAAC	Eukaryota	Alveolata	Dinoflagellata	Dinophyceae	NA	NA	NA	NA	0	0	0	11	0	0	0	0	0	0	0	0	0	0	0	0	0	0	0	0	0	0	0	0	0	0	0	0	0	0	0	0	0	0	0	0	0	0	0	0	0
GCTCCTACTGATTGAGTGATCCGGTGAATAATTCAGAGTGCAGCAGTGCTCAGCTCCTGAATGCTGGAGCATAAAGTTTAGTGAACCTTATCACTTAGAGGAAGGAGAAGTCGTAACAAGGTTTCCGTAGGTG	Eukaryota	Alveolata	Dinoflagellata	Dinophyceae	Peridiniales	Peridiniaceae	Peridinium	Peridinium_gatunense	0	0	0	0	0	0	0	0	0	0	23	0	0	0	14	0	0	0	0	0	0	0	0	0	0	0	0	0	0	3	0	0	0	0	0	0	0	0	0	0	0
CGCTCCTACCGATTGAGTGATCCGGTGAATAATTCGGACCGTGCATAAAATAGTTTCTATTTCACGTATGGGAAGTTTAGTGAACCTTATCACTTAGAGGAAGGAGAAGTCGTAACAAGGTTTCCGTAGGTGAA	Eukaryota	Alveolata	Dinoflagellata	Dinophyceae	NA	NA	NA	NA	0	0	0	0	0	0	0	0	0	0	0	0	0	0	0	0	0	0	0	0	0	0	0	0	0	0	0	0	0	0	0	0	0	0	0	0	0	12	0	0	4
GCTCCTACCGATTGAGTGATCCGGTGAATAATTCGGACTGCTGTGTTGCTCAGTTCCTGAGCTTCGCGGTGGGAAGTTTAGTGAACCTTATCACTTAGAGGAAGGAGAAGTCGTAACAAGGTTTCCGTAGGTG	Eukaryota	Alveolata	Dinoflagellata	Dinophyceae	NA	NA	NA	NA	0	0	0	7	0	0	0	0	0	0	0	0	0	0	0	0	0	0	0	0	0	0	0	0	0	0	0	0	0	0	0	0	0	0	0	0	0	0	0	0	0
GCTCCTACCGATTGAGTGATCCGGTGAACCATTTGGACTGCAGTAGTGCTTGGATCCCGAGCATTGCAGCGGAAAGTCTCGTAAACCTTATCACTTAGAGGAAGGAGAAGTCGTAACAAGGTTTCCGTAGGTG	Eukaryota	Alveolata	Dinoflagellata	Dinophyceae	Gymnodiniales	Gymnodiniaceae	Nusuttodinium	Nusuttodinium_amphidinioides	2	6	0	0	0	0	0	0	0	0	0	0	0	0	0	0	0	0	0	0	0	0	0	0	0	0	0	0	0	0	0	0	0	0	0	0	0	0	0	0	0
GCTCCTACTGATTGAGTGATCCGGTGAATAATTCAGAGTGCACCAGTGTTCAGCTCCTGAATGCTGGAGCATAAAGTTTAGTGAACCTTATCACTTAGAGGAAGGAGAAGTCGTAACAAGGTTTCCGTAGGTG	Eukaryota	Alveolata	Dinoflagellata	Dinophyceae	Peridiniales	Peridiniaceae	Peridinium	Peridinium_cinctum	0	0	0	0	0	0	0	0	0	0	0	0	0	0	0	0	0	0	0	0	0	0	0	0	0	0	0	0	0	0	9	0	0	0	0	0	0	0	0	0	0
CGTCGTTCCTACCGATTGAGTGGTCCGGTGAGTAATTCGGACTGCGGCGATCCAGCAATGGCTTCGCTGCGGGAAGTTTCGCAAACCTTATCACTTAGAGGAAGGACAAGTCGTAACAAGGCTTCCGTAGGTGAACC	Eukaryota	Alveolata	Dinoflagellata	Dinophyceae	Prorocentrales	Prorocentraceae	Prorocentrum	Prorocentrum_sp.	0	0	0	0	0	0	0	0	0	0	0	0	0	0	0	0	0	0	0	0	0	0	0	0	0	0	0	0	0	0	0	0	0	0	6	0	0	0	0	0	0
GCTCCTACTGATTGAGTGATCCGGTGAATAATTCAGAGTGCAGCAGTGTTCAGCTCCTGAATGCTGGAGCATAAAGTTTAGTGAACCTTATCACTTAGAGGAAGGAGAAGTCGTAACAAGGTCTCCGTAGGTG	Eukaryota	Alveolata	Dinoflagellata	Dinophyceae	Peridiniales	Peridiniaceae	Peridinium	Peridinium_gatunense	0	0	0	0	0	0	0	0	0	0	0	0	0	0	0	0	0	5	0	0	0	0	0	0	0	0	0	0	0	0	0	0	0	0	0	0	0	0	0	0	0
GCTCCTGCTGATTGAGTGATCCGGTGAATAATTCAGAGTGCAGCAGTGTTCAGCTCCTGAATGCTGGAGCATAAAGTTTTGTTCACCTTACCGACTTAGAGGAAGGAGAAGTCGTAACAAGGTTTCCGTAGGT	Eukaryota	Alveolata	Dinoflagellata	Dinophyceae	Peridiniales	Peridiniaceae	Peridinium	Peridinium_gatunense	0	0	0	0	0	0	0	0	0	0	0	0	0	0	0	0	0	0	0	0	0	7	0	0	5	0	0	0	0	0	0	0	0	0	0	0	0	0	0	0	0
CCGTCGCTCCTACCGATTGAGTGATCCGGTGAATAATTCGGACTGTCAGTTCTCATTCGAGATACCGATAGGAAGTTTCGTGAACCTTATCACTTAGAGGAAGGAGAAGTCGTAACAAGGTTTCCGTAGGTGAACCTG	Eukaryota	Alveolata	Dinoflagellata	Dinophyceae	NA	NA	NA	NA	0	0	0	1	0	0	0	0	0	0	0	0	0	0	0	0	0	0	0	0	0	0	0	0	0	0	0	0	0	0	0	0	0	0	0	0	0	0	0	0	0
GCTCCTACCGATTGAGTGATCCGGTGAATATTTCGGACTGTGACAGCGTTCCGGTCCTGAACGTTGTTACGGAAAGTTAAGAAAACCTGATCACTTAGAGGGAGGAGAAGTCGTAACAAGGTTTCCGTAGGTG	Eukaryota	Alveolata	Dinoflagellata	Dinophyceae	NA	NA	NA	NA	0	0	0	0	0	0	0	0	0	0	0	0	0	0	0	0	0	0	0	0	0	0	0	0	0	3	0	0	0	0	0	0	0	0	0	0	0	0	0	0	0
ACCGCCCGTCGCTCCTACTGATTGAGTGATCCGGTGAATAATTTGGACTGTTTAAATTTTAATTTTAATAGGAATTTTAGTGAACCTTATTACTTAGAGGAAGGAGAAGTCGTAACAAGGTTTCCGTAGGTGAACCTGCAGAA	Eukaryota	Alveolata	Dinoflagellata	NA	NA	NA	NA	NA	0	0	0	0	3	0	0	0	0	0	0	0	0	0	0	0	0	0	0	0	0	0	0	0	0	0	0	0	0	0	0	0	0	0	0	0	0	0	0	0	0
GCTCCTACCGATTGAGTGATCCGGTAAATAATTTGGACTGCAGCATTGTTCAAGTGCTGGCATTGCAGTAGAAAGTCTAATGAACCTTATCACTTAGAGGAAGGATAAGTCGTAACAAGGTTTCCGTAGGTGA	Eukaryota	Alveolata	Dinoflagellata	Dinophyceae	Gonyaulacales	Ceratiaceae	Ceratium	NA	0	0	0	0	0	0	0	0	0	0	0	0	0	0	0	0	0	0	0	0	0	0	0	0	0	0	0	0	0	0	0	0	0	0	0	0	0	0	0	0	0
CCTCCTACTGATTGAGTGATCCGGTGATAGCTCACAGTGCAGCGACGCTCAGCTCCTGAGCGCTGCCTCAGAAAGTTTAGTGAACCTTATCACTTAGAAGAAGGAGAAGTTGCAACAAGGTTTTTGTAGGTGA	Eukaryota	Alveolata	Dinoflagellata	Dinophyceae	Peridiniales	Peridiniaceae	Peridinium	NA	0	0	0	0	0	0	0	0	0	0	0	0	0	0	0	0	0	0	0	0	0	0	0	0	0	0	0	0	1	0	0	0	0	0	0	0	0	0	0	0	0
CGCTGCTATTGACTGAGTGATCCGGTGATAATTCAGAGTGCAGCAACGCTCAGCTCCTCAGCGCTGCAACAGAACGTTTAGTGAACCTTGTCACTTAGACGAAGGAGAAGCTGTAACAAGTTTCTGTAGGTGAA	Eukaryota	Alveolata	Dinoflagellata	Dinophyceae	Peridiniales	Peridiniaceae	Peridinium	Peridinium_volzii	0	0	0	0	0	0	0	0	0	0	0	0	0	0	0	0	0	0	0	0	0	0	0	0	0	0	0	0	0	0	0	0	0	0	0	0	0	0	0	0	0
TCGCTCCTACCGATTGAGTGGTCCGGCGAAAATAATGGACTGTTGGATTTCAGGTGACTGTTTTCACGCGATAAATTATTTAAGCTGTATCACTTAGAGGAAGGAGAAGTCGTAACAAGGTTTCCGTAGGTGAAC	Eukaryota	Alveolata	Dinoflagellata	NA	NA	NA	NA	NA	2	0	2	1	0	0	0	0	0	0	0	0	0	0	0	0	0	0	0	0	4	0	0	1	0	0	0	0	0	4	0	1	0	0	0	3	0	3	0	0	0
GCTCCTACCGATTGGGTGATCCGGTGAAAAATTTGGACATTGCGTAAGTTGGGCAACCAATTCTTCGCGATGGAAGCTTTTTGAACCTTATCACCTAGAGGAAGGAGAAGTCGTAACAAGGTTTCCGTAGGTG	Eukaryota	Alveolata	Dinoflagellata	NA	NA	NA	NA	NA	0	0	0	3	0	0	0	0	0	0	0	0	0	0	0	0	0	0	0	0	0	0	0	0	0	0	0	0	0	0	0	1	0	0	2	0	0	0	0	0	0
GCTCCTATTAATTGAGTGATCCAGTGAGTCAGCCAGAGTGCAATAGTGCTCAACTCCTGCGCGCTGCAGCCGCAAGTTTAGTGAACCTTATCAGTTAGAGGAAGGAGAAGTCGTAACAAGGTACCTGTAGGTG	Eukaryota	Alveolata	Dinoflagellata	NA	NA	NA	NA	NA	0	0	0	0	0	0	0	0	0	0	0	0	0	0	0	0	0	0	0	0	0	0	0	0	0	0	0	0	0	0	0	0	0	0	0	0	0	0	3	0	0
CCGTCGCTTCTACCGATGAATGATCCGGTGAACACTTGGGAGATGTTTGGTCAATTTATTGTCTAGACGTCAAACATGTGTGAATTGTATTATTTAGAGGAAGAAGAAGTCGTAACAAGGTTTCCGTAGGTGAACCTG	Eukaryota	Alveolata	Dinoflagellata	NA	NA	NA	NA	NA	0	0	0	0	0	0	0	0	0	0	0	0	0	0	0	0	0	0	0	0	0	0	0	0	0	0	0	0	0	0	0	0	0	0	0	0	0	0	0	0	0
GTCGCTCCTACCGATTGAGTGATCCGGTGAATGATTCGGACCGCGCTCGTCCAGCAATGGATTGAATGCGGGAAGTTTCGTAAACCTTATCACTTAGAGGAAGGATAAGTCGTAACAAGGTTTCCGTAGGTGAACC	Eukaryota	Alveolata	Perkinsea	NA	NA	NA	NA	NA	18	49	37	130	22	78	106	0	53	177	0	418	14	523	339	16	272	389	6	137	497	61	346	739	61	300	682	27	291	774	16	171	938	18	390	965	257	876	9	173	698
GTCGCTCCTACCGATTGAGTGATCCGGTGAATGATTCGGACTGCGTTCGACCAGCAATGGTTCGTATGTGGGAAGTTTCGTAAACCTTATCACTTAGAGGAAGGATAAGTCGTAACAAGGTTTCCGTAGGTGAACC	Eukaryota	Alveolata	Perkinsea	NA	NA	NA	NA	NA	17	49	31	115	14	47	65	0	48	114	0	183	10	101	157	20	51	149	6	48	288	17	92	553	82	69	656	30	52	736	18	63	1039	30	113	1226	108	1395	10	49	1246
GTCGTTCCTACCGATTGAGTGATCCGGTGAGTTATTCGGACTGCGGCGATCCAGCAATGGTTTCGCTACGGGAAGTTTCGCAAACCTTATCACTTAGAGGAAGGACAAGTCGTAACAAGGCTTCCGTAGGTGAACC	Eukaryota	Alveolata	Perkinsea	NA	NA	NA	NA	NA	0	0	32	5	0	0	0	0	6	0	0	0	0	0	0	0	0	0	0	0	2	0	0	0	0	11	20	0	14	18	0	21	34	11	61	59	93	94	0	98	110
GTCGCTCCTACCGATTGAGTGTTCCGGTGAATGATTCGGACTATGTTCGGCCAGCAATGGTCCGTACGTGGGAAGTTTCGTAAACCTTAACACTTAGAGGAAGGATAAGTCGTAACAAGGTTTCCGTAGGTGAACC	Eukaryota	Alveolata	Perkinsea	NA	NA	NA	NA	NA	10	13	32	38	49	43	121	75	18	61	28	38	19	38	38	31	16	29	5	21	26	19	7	33	0	2	26	0	10	19	7	0	0	0	0	0	0	0	0	0	0
GTCGTTCCTACCGATTGAGTGGTCCGGTGAATAACTCGGACTGCGGCGATACCGAAAGGCCTTCGCTGCGGGAAGTTTAGTAAACCTTATCACTTAGAGGAAGGACAAGTCGTAACAAGGCTTCCGTAGGTGAACC	Eukaryota	Alveolata	Perkinsea	NA	NA	NA	NA	NA	18	13	0	11	7	6	18	7	25	18	10	4	0	21	13	0	42	11	8	38	20	12	28	0	0	37	3	0	38	4	0	34	0	0	25	3	24	7	0	11	0
GTCGCTCCTACCGATTGAGTGATCCGGTGAATGATTCGGACTGCTTTCGACCAGCAATGGTTCGTATGTGGGAAGTTTCGTAAACCTTATCACTTAGAGGAAGGATAAGTCGTAACAAGGTTTCCGTAGGTGAACC	Eukaryota	Alveolata	Perkinsea	NA	NA	NA	NA	NA	0	0	0	136	0	11	31	0	0	42	0	33	0	0	25	0	0	0	0	0	0	0	0	8	0	0	4	0	0	7	0	0	4	0	0	0	0	0	0	0	2
TCGTTCCTACCGATTGAGTGGTCCGGTGAATAATTCGGACTGCGGCGATCCCGTTAAGGGCTTCGCTGCGGGAAGTTTAGTAAACCTTATCACTTAGAGGAAGGACAAGTCGTAACAAGGCTTCCGTAGGTGAAC	Eukaryota	Alveolata	Perkinsea	NA	NA	NA	NA	NA	0	0	3	0	0	0	0	0	0	0	6	0	4	0	0	0	0	2	6	0	0	1	0	0	9	0	0	15	0	0	16	1	0	26	3	0	5	0	113	0	0
TCGTTCCTACCGATTGAGTGGTCCGGTGAATAATTCGGACTGCGGCGATTCCGTTAAGGCTATTGCTGCGGGAAGTTTAGTAAACCTTATCACTTAGAGGAAGGACAAGTCGTAACAAGGCTTCCGTAGGTGAAC	Eukaryota	Alveolata	Perkinsea	NA	NA	NA	NA	NA	0	0	0	0	0	0	0	0	0	0	0	0	0	0	0	0	0	0	0	0	0	0	0	0	0	0	0	0	0	0	0	0	0	0	0	0	0	50	0	0	41
TCGTTCCTACCGATTGAGTGGTCCGGTGAATAATTCGGACTGCGGCGATCCAGTTAATGGTTTTGCTGCGGGAAGTTTAGTAAACCTTATCACTTAGAGGAAGGACAAGTCGTAACAAGGCTTCCGTAGGTGAAC	Eukaryota	Alveolata	Perkinsea	NA	NA	NA	NA	NA	3	42	0	0	0	0	0	0	0	0	0	0	0	12	0	0	6	4	0	0	0	0	0	21	0	0	0	0	0	0	0	0	0	0	0	0	0	0	0	0	0
TCGCTCCTACCGATTGAGTGTTCCGGTGAATGATTCGGACTGCGATGATCCGGTTAACGGTTTCATTGCGGAAAGTTTCGTAAACCTTATCACTTAGAGGAAGGATAAGTCGTAACAAGGTTTCCGTAGGTGAAC	Eukaryota	Alveolata	NA	NA	NA	NA	NA	NA	0	0	6	1	0	0	0	0	0	0	0	0	0	0	0	0	0	0	0	0	0	0	0	0	0	0	0	3	0	0	0	0	0	0	2	0	6	0	0	23	0
GCCCGTCGCTCCTACCGATTGAATGGTTCGGTGAATTATCTGGACTGCAGCGGTCTTCAAGGCCGAAGCGGGAAGTTTTGTTAACCATATCATTTAGAGGAAGGAGAAGTCGTAACAAGGTTTCCGTAGGTGAACCTGCA	Eukaryota	Alveolata	NA	NA	NA	NA	NA	NA	0	0	0	0	0	0	0	0	0	0	0	0	0	0	0	0	0	0	0	0	0	0	0	0	0	2	0	0	0	0	3	0	0	5	0	0	0	0	16	0	0
TCGCTCCTACCGATTGAGTGTTCCGGTGAATGATTCGGACTGCGTTGATCCGGTTAACGGTTTCATTGCGGAAAGTTTCGTAAACCTTATCACTTAGAGGAAGGATAAGTCGTAACAAGGTTTCCGTAGGTGAAC	Eukaryota	Alveolata	NA	NA	NA	NA	NA	NA	0	0	0	0	0	0	0	0	0	0	0	0	0	0	0	0	0	0	8	0	0	0	0	0	0	0	0	0	0	0	0	0	0	0	0	0	0	0	0	0	0
CGCCCGTCGCTCCTACCGATTGAGTGATCCGGTGAATGATCTGGACCTTGCGCAATTCATTTGCTGCGAGGAAAGTTTCGTGAACCTTATCACTTAGAGGAAGGATAAGTCGTAACAAGGTTTCCGTAGGTGAACCTGCAG	Eukaryota	Alveolata	NA	NA	NA	NA	NA	NA	2	0	0	0	0	0	0	0	0	0	0	0	0	0	0	0	0	0	0	0	0	0	0	0	0	0	0	0	0	0	0	0	0	0	0	0	0	0	5	0	0
TCGCTCCTACCGATTGAGTGATCCGGTGAATTATTTGGACCGCGGTATAGGTGGTTCCACCTGTACCATGGGAAGTTTTGTAAACCTTATCACTTAGAGGAAGGAGAAGTCGTAACAAGGTTTCCGTAGGTGAAC	Eukaryota	Alveolata	NA	NA	NA	NA	NA	NA	0	0	0	2	0	0	0	0	0	2	0	0	0	0	0	0	0	0	0	0	0	0	0	0	0	0	2	0	0	0	0	0	0	0	0	0	0	0	0	0	0
GCTCCTACCGATTGAGTGATCCGGTGAATAATTCGGACAAGAAGTCTGTGACATTTAATGTTGCTGTTCTTTTTGGATGCTTCGTAAACCTTATCACTTAGAGGAAGGAAAAGTCGTAACAAGGTTTCCGTAG	Eukaryota	Alveolata	NA	NA	NA	NA	NA	NA	0	0	0	0	0	0	0	0	0	0	0	0	0	0	0	0	0	0	0	0	0	0	0	0	0	0	0	0	0	0	0	0	0	0	0	0	0	0	0	0	0
TCGCTCCTACCGATTGGGTGATCCGGTGAATAATTCGGACAGCTCTCTTTGTCTTTGATGAATGAGAGTTGAATGCTTCGTAAACCTTATCACTTAGAGGAAGGAAAAGTCGTAACAAGGTTTCCGTAGGTGAAC	Eukaryota	Alveolata	NA	NA	NA	NA	NA	NA	0	0	0	4	0	0	0	0	0	0	0	0	0	0	0	0	0	0	0	0	0	0	0	0	0	0	0	0	0	0	0	0	0	0	0	0	0	0	0	0	0
GTCGCTCCTACCGATTGAGTGATCCGGTGAATGATTCGGACTGCGTCTGTCCAGCAATGGTTCGGATGCGGGAAGTTTCGTAAACCTTATCACTTAGAGGAAGGATAAGTCGTAACAAGGTTTCCGTAGGTGAACC	Eukaryota	Alveolata	NA	NA	NA	NA	NA	NA	0	0	0	0	0	0	0	0	0	0	0	0	0	0	0	0	0	0	0	0	0	0	0	0	0	0	0	0	0	0	0	0	0	0	0	0	0	0	0	0	0
CCGTCGCTCCTACCGATTGAGTGATCCGGTGAAAAATTTGGATTTCTACTTCACATCGCGTTAAATAGAAAAAAGCTTTTTAAACCTTAGCACTTAGAGGAAGGAGAAGTCGTAACAAGGTTTCCGTAGGTGAACCTG	Eukaryota	Alveolata	NA	NA	NA	NA	NA	NA	0	0	0	0	0	0	0	0	0	0	0	0	0	0	0	0	0	0	0	0	0	0	0	0	0	0	0	0	0	3	0	0	0	0	0	0	0	0	0	0	0
CCGTCGCTCCTACCGATTGAGTGATCCGGTGAAAAATTTGGATTGCAGTTATGTTCTTAATATAATTGAAAGAAGCTTTTTGAACCTTAGCACTTAGAGGAAGGAGAAGTCGTAACAAGGTTTCCGTAGGTGAACCTG	Eukaryota	Alveolata	NA	NA	NA	NA	NA	NA	0	0	0	0	0	0	0	0	0	0	0	0	0	0	0	0	0	0	0	0	0	0	0	0	0	0	0	0	0	0	0	0	0	0	0	0	0	0	0	0	0
GCCCGTCGCTACTACTGATTGGGTGATCCGGTGAAGAATTCAGGGTGCAGCAACGCTCAGCCTCTGAGCGCTGCAGCAGAAATTTTAGTGAACCTTATCAGTTAGCGGAAGGAAACAAGGTTTCTGTAGGTGAACCTGCA	Eukaryota	Alveolata	NA	NA	NA	NA	NA	NA	0	0	0	0	0	0	0	0	0	0	0	0	0	0	0	0	0	0	0	0	0	0	0	0	1	0	0	0	0	0	0	0	0	0	0	0	0	0	0	0	0
TCGCTCCTACCGATTGAATGATCCGGTGAATTATTTGGACCGCGGCGTTGGGGGTCTCCTCGATGCCATGGAAAGTCTTGTAAACCTTATCATTTAGAGGAAGGAGAAGTCGTAACAAGGTTTCCGTAGGTGAAC	Eukaryota	Alveolata	NA	NA	NA	NA	NA	NA	0	0	0	0	0	7	11	29	0	9	17	0	13	0	11	23	0	0	27	0	11	33	0	0	39	7	0	28	8	0	20	0	0	13	0	0	0	0	12	0	0
GCCCGTCGCTCCTACCGATTGAGGGATTCGGTGAAAATTCTGGACTGTTTCATTCTTTAAGTTTGGAACGGGAAGTTATTTAAATCCAATCTCTTAGAGGAAGGAGAAGTCGTAACAAGGTTTCCGTAGGTGAACCTGCA	Eukaryota	Alveolata	NA	NA	NA	NA	NA	NA	0	0	1	0	0	8	0	0	0	0	0	0	0	0	0	0	0	0	0	0	6	0	0	0	0	0	0	0	0	0	0	0	0	0	10	0	10	2	30	36	0
GCCCGTCGCTCCTACCGATTGAGGGATTCGGTGAAAATTCTGGACTGTTTCATTCTTTAAGTTTGGAGCGGGAAGTTATTTAAATCCAATCTCTTAGAGGAAGGAGAAGTCGTAACAAGGTTTCCGTAGGTGAACCTGCA	Eukaryota	Alveolata	NA	NA	NA	NA	NA	NA	37	31	4	0	0	0	0	0	0	0	0	0	0	7	0	0	0	0	0	0	0	0	0	0	0	0	0	0	0	0	4	0	0	0	0	0	0	0	0	0	0
GCCCGTCGCTCCTACCGATTGAGGGATTCGGTGAAAATTCTGGACTGTTTCATTCTTCAAGTTTGGAACGGGAAGTTATTTAAATCCAATCTCTTAGAGGAAGTAAAAGTCGTAACAAGGTTTCCGTAGGTGAACCTGCA	Eukaryota	Alveolata	NA	NA	NA	NA	NA	NA	0	0	0	0	0	0	0	0	0	0	0	0	0	0	0	0	0	0	0	0	0	0	0	0	0	2	0	0	0	0	0	0	0	0	0	0	0	0	0	0	0
GCTCCTACCGATTGAATGATCCGGTGAGGCCCCCGGAATGGAGTCACTGCGCGGTTTTCCGCAATGAGATTCTGTGAAGCTGTCCAAACCTTATCATTTAGAGGAAGGAGAAGTCGTAACAAGGTTTCCGTAG	Eukaryota	Hacrobia	Haptophyta	Prymnesiophyceae	Prymnesiales	Chrysochromulinaceae	Chrysochromulina	Chrysochromulina_tobin	25	25	23	13	7	21	47	181	10	38	88	3	61	16	26	31	28	29	104	11	33	42	2	0	0	2	0	40	1	0	58	0	0	104	0	0	6	2	62	0	0
GCTCCTACCGATTGAATGATCCGGTGAGTTTTTCGGACCCTGATAACGGCTTTGGTTCGCCAAACTGATGTTGGGGGAAGATACGCAAACCTTATCATTTAGAGGAAGGAGAAGTCGTAACAAGGTTTCCGTA	Eukaryota	Hacrobia	Haptophyta	Prymnesiophyceae	Prymnesiales	Chrysochromulinaceae	Chrysochromulina	Chrysochromulina_leadbeateri	0	6	15	6	7	6	6	0	16	5	0	11	0	4	5	0	8	5	0	0	2	0	5	4	0	3	6	0	7	3	3	0	0	0	3	5	6	6	0	1	17
GCTCCTACCGATTGAATGATCCGGTGAGGCCCCCGGACTGTGGCAACGCAGCTGGTTCTCCAGCCGCGATGCCGCGGGAAGCTGTCCGAACCTTATCATTTAGAGGAAGGAGAAGTCGTAACAAGGTTTCCGT	Eukaryota	Hacrobia	Haptophyta	Prymnesiophyceae	NA	NA	NA	NA	7	6	0	5	0	5	0	0	0	0	0	7	0	0	0	0	0	0	0	0	0	0	0	0	0	0	0	0	0	0	0	0	0	0	0	4	0	0	0	0	11
GCTCCTACCGATTGGATGGTCCGGTGAGGTTTTCGGACTGGCGCAACGCTCGAGGTTCGCCTTGACTGATGCGTTGGGAAGTCACCCAAACCTTATCATCTAGAGGAAGGAGAAGTCGTAACAAGGTTTCCGT	Eukaryota	Hacrobia	Haptophyta	Pavlovophyceae	Pavlovales	Pavlovaceae	Diacronema	Diacronema_noctivaga	3	3	0	0	6	0	0	0	5	0	0	0	0	0	0	0	0	0	0	0	0	0	0	0	0	0	0	0	0	0	0	0	0	0	0	0	0	0	0	0	0
GCTCCTACCGATTGAATGGTCCGGTGAGGCCTTTGGACTGTGATAACGGTGCTGGTTCGCCACACTGATGTCGCGGGAAGCTGTCCAAACCTTATCATTTAGAGGAAGGAGAAGTCGTAACAAGGTTTCCGTA	Eukaryota	Hacrobia	Haptophyta	Prymnesiophyceae	NA	NA	NA	NA	0	0	1	1	0	0	0	0	0	0	0	0	0	0	0	0	0	0	0	0	0	0	0	0	0	0	0	0	0	0	0	0	0	0	0	0	0	0	0	0	0
GCTCCTACCGATTGAATGGTCCGGTGAGGCCTTTGGACTGTGACAACGGTGCTGGTTCGCCACACTGATGCCGCGGGAAGCTGTCCAAACCTTATCATTTAGAGGAAGGAGAAGTCGTAACAAGGTTTCCGTA	Eukaryota	Hacrobia	Haptophyta	Prymnesiophyceae	Prymnesiales	Prymnesiaceae	Prymnesium	NA	0	0	0	0	0	0	0	0	0	0	0	0	0	0	0	0	0	0	0	0	0	0	0	0	0	0	0	0	0	0	0	0	0	0	0	0	0	0	0	7	0
GCTCCTACCGATTGGATGGTCCGGTGAGGTTTTCGGACTGGCGCAGCGCTTGAGGTTCGCCTCGAGTGCTGTGCCGGGAAGTCACCCAAACCTTATCATCTAGAGGAAGGAGAAGTCGTAACAAGGTTTCCGT	Eukaryota	Hacrobia	Haptophyta	Pavlovophyceae	Pavlovales	Pavlovaceae	Diacronema	Diacronema_vlkianum	5	0	0	0	0	0	0	0	0	0	0	0	0	0	0	0	0	0	0	0	0	0	0	0	0	0	0	0	0	0	0	0	0	0	0	0	0	0	0	0	0
GCTCCTACCGATTGAATGATCGGGTGAGGCCCCCGGACTGCGGCAACGCAGCTGGTTCTCTAGCCGCGATGCCGCGGGAAGCTGTCCGAGCCTTATAATTTAGAGGAAGGAGAAGTCGTAACAAGGGTTCTGT	Eukaryota	Hacrobia	Haptophyta	Prymnesiophyceae	NA	NA	NA	NA	0	0	0	0	0	0	0	0	4	0	0	0	0	0	0	0	0	0	0	0	0	0	0	0	0	0	0	0	0	0	0	0	0	0	0	0	0	0	0	0	0
GCTCCTACCGATTGAATGATCCGGTGAGGCCCCCGGAATGGAGTCACTGCGCGGTTTTCCGCAATGAGATTCTGTGAAGCTGTCCAAACCTTATCATTTAGAGGAAGGATAAGTCGTAACAAGGTTTCCGTAG	Eukaryota	Hacrobia	Haptophyta	Prymnesiophyceae	Prymnesiales	Chrysochromulinaceae	Chrysochromulina	Chrysochromulina_tobin	0	0	0	0	0	0	0	0	0	0	0	0	0	0	0	0	0	0	0	0	0	0	0	0	0	0	0	0	0	1	0	0	0	0	0	0	0	0	0	0	0
GCTCCTACCGATTGGATGGTTCGGTGAACTCTTCGGACCGTGCGTTGCCGCTGGGAAACCAGCGCTATGCGTGGGAAGTTGAGCAAACCTCATCATCTAGAGGAAGGAGAAGTCGTAACAAGGTTTCCGTAGG	Eukaryota	Eukaryota_X	Hemimastigophora	Hemimastigophora_X	Hemimastigophora_XX	Spironemidae	Hemimastix	Hemimastix_sp.	3	0	13	20	21	11	22	0	55	8	0	16	0	38	17	0	52	23	0	24	16	8	21	15	7	32	37	0	5	50	2	7	38	1	7	32	4	47	0	0	39
GCTCCTACCGATTGGATGGTTCGGTGAACTCTTCGGACCGTGCATTGTCGCTGGGCAACCAGCGCTATGCGTGGGAAGTTGAGCAAACCTCATCATCTAGAGGAAGGAGAAGTCGTAACAAGGTATCCGTAGG	Eukaryota	Eukaryota_X	Hemimastigophora	Hemimastigophora_X	Hemimastigophora_XX	Spironemidae	Hemimastix	Hemimastix_sp.	4	7	7	0	7	0	0	0	0	0	0	0	0	11	0	0	0	0	0	0	0	0	0	0	0	0	0	0	0	9	0	0	0	0	0	0	0	0	0	6	0
GCTCCTACCGATTGGATGGTTCGGTGAACTCTTCGGACCGTGCATTGCCGCTGGGCAACCAGCGCTATGCGTGGGAAGTTGAGCAAACCTCATCATCTAGAGGAAGGAGAAGTCGTAACAAGGTATCCGTAGG	Eukaryota	Eukaryota_X	Hemimastigophora	Hemimastigophora_X	Hemimastigophora_XX	Spironemidae	Hemimastix	Hemimastix_sp.	0	0	0	0	0	0	0	0	0	0	0	7	0	0	0	0	0	0	0	0	0	0	0	0	0	0	0	0	0	13	0	0	0	0	0	24	0	12	0	0	0
GTCGCTGCTACCGATTGAATAGTAAATGTGAAATGGGAGGACTGGCCACTTCTGTAACAGGGAGAGGAAAGGAAAACTATTGAATGTTTATATTTAGAGGAAGCAAAAGTCGTAACAAGGTTTCCGTAGGTGAACC	Eukaryota	Amoebozoa	Lobosa	Discosea-Flabellinia	Vannellida	Vannellidae	Ripella	Ripella_sp.	0	0	0	0	0	0	4	0	0	5	0	27	0	0	20	0	0	5	0	0	0	0	0	0	0	0	0	0	0	0	0	0	0	0	0	0	0	0	0	1	0
CGCTGCTACCGATTGAATAGTAAATGTGAAATGGGAGGACTGGCCTTGGTCTCTAAAAGGATTGAGGAAAGGAAAACTATTGAATGTTTATATTTAGAGGAAGCAAAAGTCGTAACAAGGTTTCCGTAGGTGAA	Eukaryota	Amoebozoa	Lobosa	Discosea-Flabellinia	Vannellida	Vannellidae	Ripella	Ripella_sp.	0	0	0	0	0	0	0	0	0	0	0	10	0	0	11	0	0	0	0	0	0	0	0	0	0	0	0	0	0	0	0	0	0	0	0	0	0	0	0	0	0
GCTCCTACCGATTGAATTGTCCGATGAGTTGTAAGGAGAACAATAGAGCATGCAGGGCAACTTGTATGTTCTGTTCAAATTACAACAAATCTTATAATTTAGAGGAAGGAGAAGTCGTAACAAGGTAACCGTA	Eukaryota	Amoebozoa	Lobosa	Lobosa_X	Himatismenida	Cochliopodiidae	Cochliopodium	NA	0	0	0	0	0	0	0	0	0	0	0	0	0	0	0	0	0	0	0	0	8	0	0	0	0	0	3	0	0	0	0	0	0	0	0	0	0	0	0	0	0
GCTGCTACCGATTGAATAGTAAATGTGAAATGGGAGGACTCGGCCTTGTCTGTGTAAAAGGAGAGAAGGAAGAGGAAAACTATTGAATGTTTATATTTAGAGGAAGCAAAAGTCGTAACAAGGTTTCCGTAGG	Eukaryota	Amoebozoa	Lobosa	Discosea-Flabellinia	Vannellida	Vannellidae	Ripella	Ripella_sp.	0	0	0	0	0	0	0	0	0	0	0	0	0	0	0	0	0	0	0	0	8	0	0	0	0	0	0	0	0	0	0	0	0	0	0	0	0	0	0	0	0
CGCTGCTACCGATTGAATAGTAAATGTGAAATGGGAGGACTCGGCCAAGTCGTTTGTTTGATTTGGAAGAGGAAAACTATTGAATGTTTATATTTAGAGGAAGCAAAAGTCGTAACAAGGTTTCCGTAGGTGAA	Eukaryota	Amoebozoa	Lobosa	Discosea-Flabellinia	Vannellida	Vannellidae	Ripella	Ripella_sp.	0	0	0	0	0	0	0	0	0	0	0	4	0	0	0	0	0	0	0	0	0	0	0	0	0	0	0	0	0	0	0	0	0	0	0	0	0	0	0	0	0
GCTCCTACCGATGGTTGAACCGATGAGGACTCGGGATGGCCAATATTGATGATTGACCGCAAGGTTGATACTCTCTATGGCTAGAACTTGTTCAAATCTTTTTAACTAGAGGAAGGAGAAGTCGTAACAAGGTTTCC	Eukaryota	Amoebozoa	Lobosa	Tubulinea	Arcellinida	Arcellinida_X	Cryptodifflugia	NA	0	0	0	0	0	0	0	0	0	0	0	0	0	0	0	0	0	0	0	0	0	0	0	0	0	0	1	0	0	0	0	0	0	0	0	0	0	0	0	0	0
GCTGCTACCGATTGGGTTTTACAGTTACGTCTTTGGAGGCCGTGGTTCCTGCTTGCTTTCGGGTAGGCAGTGCCGTGGCCGAAATCGCAATTACTGTACGGCCTAGAGGAAGCAGAAGTCGTAACAAGGTAATC	Eukaryota	Amoebozoa	Conosa	Mycetozoa-Myxogastrea	Stemonitales-Physarales	Physaraceae	NA	NA	0	0	0	4	0	0	0	0	0	0	0	0	0	0	0	0	0	0	0	0	0	0	0	0	0	0	0	0	0	0	0	0	0	0	0	0	0	0	0	0	0
GCTCCTACCGATTGGATGATCCGGTGAAGATAACGGATGTGTTCGGCGTCTGTTCCCTGGGGGCTTGCTCTCAGGGATAACGTCGTCCAGAAGTTATCTAAACCTTATTATCTAGAGGAAGGAGAAGTCGTAACAAGGTTTCC	Eukaryota	Amoebozoa	Conosa	Archamoebea	Mastigamoebida	Mastigamoebidae	Mastigamoeba	Mastigamoeba_sp.	0	0	0	0	0	0	0	0	0	0	0	0	0	0	0	0	0	0	0	0	0	0	0	0	0	0	0	0	0	0	0	0	0	0	0	0	0	0	0	0	0
ACTGACGACATGGTTCTACAGTACACACCGCCCGTCACGTTCCAAAAATAACTCTGGTTTAAAAAAATAAAAACTTATTTTTAAAATTATGGTTGTAATTGTAATGAAGTCGTAACAAGGTAATCGTAGGTGAACCTGCAGAAGGATCAAGACCAAGTCTCTGCTACCG	Eukaryota	Amoebozoa	NA	NA	NA	NA	NA	NA	0	1	0	0	0	0	0	0	0	0	0	0	0	0	0	4	0	0	0	0	0	0	0	0	0	3	3	0	2	3	0	6	8	0	4	3	0	7	0	2	14
ACTGACGACATGGTTCTACAGTACACACCGCCCGTCACGTTCCAAAAATAACTCTGATTTAAAAAAATAAAAACTTATTTTTAAAATTATGGTTGTAATTGTAATGAAGTCGTAACAAGGTAACCGTAGGTGAACCTGCAGAAGGATCAAGACCAAGTCTCTGCTACCG	Eukaryota	Amoebozoa	NA	NA	NA	NA	NA	NA	0	0	0	0	3	0	0	0	2	0	0	0	0	0	0	0	0	0	0	4	0	0	0	0	0	0	0	0	0	0	0	0	0	0	0	0	0	0	0	0	0
GCTGCTACCGATTGTGTGTTTTGGTGAACTTTAGGGACCTTGTTCGGTGGGAGTTCGCTCTCTTCGAATAGGGAAACTAAAATAAATCACAATACATAGAGGAAGCAAAAGTCGTAACAAGGTTTCCGTAGGT	Eukaryota	Amoebozoa	NA	NA	NA	NA	NA	NA	0	0	2	1	0	0	0	0	0	0	2	0	0	0	0	0	0	0	0	0	0	0	0	0	0	0	0	0	0	0	0	0	0	0	0	0	0	0	0	0	0
GCTCCTACCGATTGGAACATACGGTGAAAATCTCGGAGAGAGCAGTTCTTGTTGCAGAGTTCGCTTTGCAGCTCCTGTTTTCAAAGTTATTTAAATCTCATGTTTTAGAGGAAGGAGAAGTCGTAACAAGGTTTCC	Eukaryota	Amoebozoa	NA	NA	NA	NA	NA	NA	0	0	0	0	0	0	0	0	0	0	0	0	0	0	0	0	0	0	0	0	0	0	0	0	0	0	4	0	0	0	0	0	0	0	0	0	0	0	0	0	0
GCTTCTACCGATTGAATGGTCCGGCGAGATTTCGGGATCGTCCTTCTTGGGAGGCAACTCTTGGGAGGGTACGAGAACTTACTCTAGTCTTATCATTTAGAGGAAGGAGAAGTCGTAACAAGGTTTCCGTAGG	Eukaryota	Amoebozoa	NA	NA	NA	NA	NA	NA	0	0	1	0	0	0	0	0	0	0	0	0	0	0	0	0	0	0	0	0	0	0	0	0	0	0	0	0	0	0	0	0	0	0	0	0	0	0	0	0	0
GCTTCTACCGATTGAATTAGTAGATGAAGACTCGGGACGGGAGAGCATGTCCGTGTCGCAAGGCACGGTGGCTTTCTCGGAACCTGTTTGAATCTCTTAGTTTAGAGGAAGAAGAAGTCGTAACAAGGTTTCT	Eukaryota	Amoebozoa	NA	NA	NA	NA	NA	NA	0	0	0	0	0	0	0	2	0	0	0	0	0	0	0	0	0	0	0	0	0	0	0	0	0	0	0	0	0	0	0	0	0	0	0	0	0	0	0	0	0
GCTGCTACCGATTGCGTGTTTTGGTGAACTTTAGGGACCTTGTTCGGTGGGAGTTCGCTCTCTTCGAATAGGGAAACTAAAATAAATCACAATACATAGAGGAAGCAAAAGTCGTAACAAGGTTTCCGTAGGT	Eukaryota	Amoebozoa	NA	NA	NA	NA	NA	NA	0	0	0	0	0	0	0	0	0	0	0	0	0	0	0	0	0	0	0	0	2	0	0	0	0	0	0	0	0	0	0	0	0	0	0	0	0	0	0	0	0
GCTCCTACCGATTGAAACATACGGTGAAATTCTCGGAGAAGGAAGTTCAGTGTGTTAAGTTCGCTTAGCATACCCTTTCTTCAAAGTTAATTAAATCTCATGTTTTAGAGGAAGGAGAAGTCGTAACAAGGTTTCC	Eukaryota	Amoebozoa	NA	NA	NA	NA	NA	NA	0	0	0	0	0	0	0	0	0	0	0	0	0	0	0	0	0	0	0	0	0	0	0	0	0	0	0	0	0	0	0	0	0	0	0	0	0	0	0	0	0
ACCGCCCGTCGTTGCTACCGATGCCAGTTGGATACAGGTCAACGGACTTTCTGCTCTTCGGAGTTTGAGGGGAAGTTGACCCATGTTTAACTAGTAGAGGAAGCAAAAGTCGTAACAAGGTAGCTGTAGGTGAACCTGCAGAA	Eukaryota	Excavata	Discoba	NA	NA	NA	NA	NA	12	98	136	131	202	95	102	3	345	142	8	168	9	290	137	10	395	129	7	361	166	55	330	169	34	570	369	16	936	305	12	981	327	37	812	331	979	347	13	737	443
ACCGCCCGTCGTTGCTACCGATGCCAGTTGGATACAGGTCAACGGACTTTCTGCTCTTCGGAGTTTGAGGGGAAGTTGACCCATGTTTAACTAGTAGAGGAAGCAAAAGTCGTAACAAGGTAGCGGTAGGTGAACCTGCAGAA	Eukaryota	Excavata	Discoba	NA	NA	NA	NA	NA	0	0	0	0	0	0	0	0	0	0	0	0	0	0	0	0	0	0	0	0	0	0	0	0	0	0	0	0	0	0	0	0	0	0	0	0	0	0	0	18	0
CACGCCCGTCGTTGCTACCGATGCCAGTTGGATACAGGTCAACGGACTTTCTGCTCTTCGGAGTTTGAGGGGAAGTTGACCCATGTTTAACTAGTAGAGGAAGCAAAAGTCGTAACAAGGTAGCTGTAGGTGAACCTGCAGAA	Eukaryota	Excavata	Discoba	NA	NA	NA	NA	NA	0	0	0	0	0	0	0	0	0	0	0	0	0	0	0	0	0	0	0	0	0	0	0	0	0	0	0	0	0	0	0	9	0	0	0	0	11	0	0	0	0
GTTGCTACCGATTGGCTGTGGGATAGAGTTGGACGGAGATGCTGGTTTCTGTTTTCGGACAGATTCTTGTGTCGAATTTCAACAATATTTCTCAGCTAGAGGAAGCAAAAGTCGTAACAAGGTTGCTGTAGGT	Eukaryota	Excavata	Discoba	Diplonemea	Diplonemida	Diplonemidae	Diplonema	Diplonema_ambulator	1	4	5	11	3	15	8	3	8	19	8	20	15	15	14	12	26	13	33	35	28	12	35	11	22	59	37	58	60	32	34	41	29	12	36	27	51	38	16	48	77
CGTTGCTACCGATTGGCTGTGGGATAGAGTTTGGGGGAGGAGGCGATCCCGGCTTGCCGGGTGAGCTTACCGATTCCAAACAATATTTCTCAGCTAGAGGAAGCAAAAGTCGTAACAAGGTTGCTGTAGGTGAA	Eukaryota	Excavata	Discoba	Diplonemea	Diplonemida	Diplonemidae	Diplonema	NA	0	0	0	0	0	0	0	0	0	0	0	0	0	0	0	0	0	0	0	0	0	0	0	0	0	0	0	0	0	0	0	0	0	0	0	3	0	0	0	0	0
GTTGCTACCGATTGGCTGTGGGATAGAGTTTGGGGGAGGCTGTCTGTTAGGGGGCGACCCCTTCAGGTGTGCCGAATCCAAACAATATTTCTCAGCTAGAGGAAGCAAAAGTCGTAACAAGGTTGCTGTAGGT	Eukaryota	Excavata	Discoba	Diplonemea	Diplonemida	Diplonemidae	Diplonema	NA	0	0	0	0	0	0	0	0	0	0	0	0	0	0	0	0	0	0	0	0	0	0	0	0	0	0	0	0	0	0	0	0	0	0	0	0	0	0	0	0	0
CACCGCCCGTCGTTGCTACCGATTGGGTGACTGATAGAGTTTGCTGGATTGTCTTGGTTCTACCGAGGCGTGAAGTCAAGCAATATTATTCATCTAGAGGAAGCAAAAGTCGTAACAAGGTAACTGTAGGTGAACCTGCAGAAG	Eukaryota	Diplonema	NA	NA	NA	NA	NA	NA	0	0	0	0	0	0	0	0	0	0	0	0	0	0	0	0	0	0	0	0	0	0	0	0	0	0	0	0	0	0	0	0	0	0	0	0	0	0	0	0	1
ACACCGCCCGTCGTTGTTTCCGATGATGGTGCAATACAGGTGATCGGACAGGCGAGTGTTTCACTTGCTTGAAAGTTCACCGATATTTCTTCAATAGAGGAAGCAAAAGTCGTAACAAGGTAGCTGTAGGTGAACCTGCAGAAGG	Eukaryota	Excavata	Discoba	Kinetoplastea	Eubodonida	Bodonidae	Bodo	Bodo_edax	5	35	5	100	6	47	24	0	5	46	0	129	0	8	74	0	0	27	0	0	20	0	4	65	4	0	105	0	1	86	0	0	64	2	0	59	0	70	1	4	75
ACACCGCCCGTCGTTGTTTCCGATGATGGTGCAATACAGGTGATCGGACAGGCGGACCTCTGGTCTGCTTGAAAGTTCACCGATATTTCTTCAATAGAGGAAGTAAAAGTCGTAACAAGGTAGCTGTAGGTGAACCTGCAGAAGG	Eukaryota	Excavata	Discoba	Kinetoplastea	Neobodonida	Neobodonidae	Neobodo	Neobodo_sp.	6	0	11	0	0	0	4	5	0	13	28	2	14	0	0	8	6	9	13	7	5	5	0	0	0	0	0	0	0	0	0	0	0	0	0	0	0	0	0	0	0
ACACCGCCCGTCGTTGTTTCCGATGATGGTGCAATACAGGTGATCGGAGAGATGGGCGCTTCGCTTGTCTCGAAGTTCACCGATATTTCTTCAATAGAGGAAGCAAAAGTCGTAACAAGGTAGCTGTAGGTGAACCTGCAGAAGG	Eukaryota	Excavata	Discoba	Kinetoplastea	NA	NA	NA	NA	0	0	0	0	0	0	0	0	0	0	0	0	0	0	0	0	0	0	0	0	0	0	0	0	0	3	0	0	0	0	0	0	0	0	0	0	3	0	0	0	0
ACACCGCCCGTCGTTGTTTCCGATGATGGCAGAATACAGGTGATCGGACAGGCGGCTGTTTCAGCGGCCTGAAAGTTCACCGATATTTTTTCAATAGAGGAAGCAAAAGTCGTAACAAGGTAGCTGTAGGTGAACCTGCAGAAGG	Eukaryota	Excavata	Discoba	Kinetoplastea	Trypanosomatida	Trypanosomatidae	Blechomonas	NA	0	0	0	2	0	0	0	0	0	0	0	0	0	0	0	0	0	0	0	0	0	0	0	0	0	0	0	0	0	0	0	0	0	0	0	0	0	0	0	0	0
ACACCGCCCGTCGTTGTTTCCGATGATGGTGCAATACAGGTGATCGGACTGATGGATGTTTCATCCGTCAGGAAGTTCACCGATATTATTTCAATAGAGGAAGCAAAAGTCGTAACAAGGTAACTGTAGGTGAACCTGCAGAAGG	Eukaryota	Excavata	Discoba	Kinetoplastea	Kinetoplastea_X	Kinetoplastea_XX	Kinetoplastea_XX_MET3	Kinetoplastea_XX_MET3_sp.	0	0	0	0	0	0	0	0	0	0	0	0	0	0	0	0	0	0	0	0	0	0	0	0	0	0	0	0	0	0	0	0	0	0	0	0	0	0	0	0	0
ACACACCGCCCGTCGTTGTTTCCGATGTCGGTGCAATACAGGTGTACGGACCTGAAGTGTTTCACTTTTGGAAAGTTCACCGATGTTTCTTCGATAGAGGAAGCAAAAGTCGTAACAAGGTAGCTGTAGGTGAACCTGCAGAAGGAT	Eukaryota	Excavata	Discoba	Kinetoplastea	Kinetoplastea_X	Kinetoplastea_XX	Klosteria	Klosteria_bodomorphis	0	0	0	0	0	0	0	0	0	0	0	0	0	0	0	0	0	0	0	0	0	0	0	0	0	0	0	0	0	0	0	0	0	0	0	0	0	0	0	0	0
CCGCCCGTCGTTGCTACCGATGCTAGTGGGACACAGGTCAACAGATGTAGATAGGTTTCGATCTGTCCGCAAAAGTTGACCCATGTTTCACTAGTAGAGGAAGCAAAAGTCGTAACAAGGTAGCTGTAGGTGAACCTGCAGA	Eukaryota	Excavata	Discoba	Kinetoplastea	Prokinetoplastida	Ichthyobodonidae	Ichthyobodonidae_PRO1	Ichthyobodonidae_PRO1_sp.	0	0	0	1	0	0	0	0	0	0	0	0	0	0	0	0	0	0	0	0	0	0	0	0	0	0	0	0	0	0	0	0	0	0	0	0	0	0	0	0	0
CTGACGACATGGTTCTACAGTACACACCGCCCGTCACATTGTGGGAGTTTATTAGATTTAAAGATTTCCTAAAAAGACTTTAAGAGTTTGATAAATGACCGTGATGAAGTCGTAACAAGGTAGCTGTAGGTGAACCTGCAGAAGGATCAAGACCAAGTCTCTGCTACC	Eukaryota	Kinetoplastida	Discoba	NA	NA	NA	NA	NA	1	22	5	7	12	20	8	0	3	12	0	13	0	3	9	0	2	4	0	1	2	0	0	13	0	2	9	3	0	8	0	0	7	0	1	8	0	3	1	6	4
TACACACCGCCCGTCGTTGCTACCGATTGGGTGACTGATAGAGTTTGTTGGATCGTCGCCCTCGGGTGCGTGAAGCCAAGCAATATTATTCATCTAGAGGAAGCAAAAGTCGTAACAAGGTAACTGTAGGTGAACCTGCAGAAGGATC	Eukaryota	Kinetoplastida	Discoba	NA	NA	NA	NA	NA	0	0	0	0	0	0	0	0	0	0	0	0	0	0	0	0	0	0	0	0	0	0	0	0	0	0	1	0	0	2	0	0	0	0	0	0	0	0	0	0	0
GTACACACCGCCCGTCGCTCCTACCGATGGGACGAAGAGATGAACCTGGCGGACCGAACCGCAAGGTAAGGGAAACCAGTTAAATCTCTTCGTCTGTAGGAAGGAAAAGTCGTAACAAGGTCTTCGTAGGTGAACCTGCAGAAGGATCA	Eukaryota	Excavata	Discoba	Heterolobosea	Tetramitia_III	Vahlkampfiidae_III	Naegleria	Naegleria_clarki	0	0	0	0	0	0	0	0	0	0	1	0	0	0	0	0	0	0	0	0	0	0	0	0	0	0	0	0	0	0	0	0	0	0	0	0	0	0	0	0	0
GTACACACCGCCCGTCGCTCCTACCGATGGGACGAAGAGATGAACCTGGCGGACCGAGCCGCAAGGCAAGGGAAACCAGTTAAATCTCTTCGTCTGTAGGAAGGAAAAGTCGTAACAAGGTCTTCGTAGGTGAACCTGCAGAAGGATCA	Eukaryota	Excavata	Discoba	Heterolobosea	Tetramitia_III	Vahlkampfiidae_III	Naegleria	Naegleria_gruberi	0	0	0	0	0	0	0	0	0	0	0	0	0	0	0	0	0	0	0	0	0	0	0	0	0	0	0	0	0	0	0	0	0	0	0	0	0	0	0	0	1
GCCCGTCGTTGCTACCGATGGTGGCAGGATAGAGCCATCAGGAGGCCACGGATCCCTCGTGGGTCCAAGTCAAAATTGGGCAATGTCCTGCCACTAGAGGAAGCAAAAGTCGTAACAAGGTTGTTGTAGGTGAACCTGCA	Eukaryota	Excavata	Discoba	Euglenida	Euglenophyceae	Euglenaceae	Colacium	Colacium_sp.	1	4	0	0	7	0	2	16	5	0	48	0	19	8	11	54	9	7	25	10	16	40	13	10	90	18	17	48	29	14	45	13	17	22	14	11	13	19	11	0	23
TCGTTGCTACCGATGAGAGCATGATAGAGCCATCAGGAGGCCATTGGATCGTTGTTCCGGCAACCCAAGCCGAAATTGGGCGATGTCCAGCTCTTAGAGGAAGCAAAAGTCGTAACAAGGTTGTTGTAGGTGAAC	Eukaryota	Excavata	Discoba	Euglenida	Euglenophyceae	Euglenaceae	Trachelomonas	NA	0	0	4	3	6	5	0	0	0	2	0	4	0	8	0	0	0	6	2	0	8	7	9	9	0	1	0	0	0	6	1	17	0	0	15	14	3	14	0	5	13
GTTGCTACCGATGAGAGCTGGATAGAGCCCTCCTGAGGCCAAAGCAGATCTGTGGGCAACTGCAGTCTTGCCCACCAAAGTTGGGCAATGTCCAGTTCTTAGAGGAAGCAAAAGTCGTAACAAGGTTGTTGTA	Eukaryota	Excavata	Discoba	Euglenida	Euglenophyceae	Euglenaceae	Trachelomonas	NA	0	3	5	9	7	5	0	0	7	9	0	2	0	2	0	0	8	5	0	9	4	0	12	0	0	14	3	0	5	4	0	14	0	0	12	13	9	5	0	14	0
GTTGCTACCGATGGGAGCTGGATAGAGTCCTCCTGAGGCAAAGCTTGTGCTGGTGGGCAACTGTTGGCCATGCCACAACCGATGTTGGACAATGTCCTGTTCCTAGAGGAAGCAAAAGTCGTAACAAGGTTGTT	Eukaryota	Excavata	Discoba	Euglenida	Euglenophyceae	Euglenaceae	NA	NA	0	11	0	3	0	0	4	0	6	0	0	5	0	0	0	0	0	1	0	0	5	0	0	0	0	0	5	0	13	5	0	12	6	0	17	12	0	15	0	2	7
CCGCCCGTCGTTGCTACCGATGAGAGCAAGGCAGAGTCATCAGGAGACGATCACCCCTCGGGGCGATTATTGAAATTGGGCAATGCCCTGCTCTTAGAGGAAGCAAAAGTCGTAACAAGGTTGTTGTAGGTGAACCTGCAGA	Eukaryota	Excavata	Discoba	Euglenida	Euglenophyceae	Euglenaceae	Trachelomonas	Trachelomonas_echinata	1	4	1	7	0	0	0	0	0	0	3	2	0	3	6	0	0	0	0	2	0	0	6	8	0	1	8	0	4	5	2	3	13	0	2	5	0	10	0	0	14
TCGTTGCTACCGATGGCAGCAGGATAGAGCCATCAGGAGGCTGTCCGATGGGGTTCGTCCTCATCAGGGCCGAAATTGGGCAATGTCCTGCTGCTAGAGGAAGCAAAAGTCGTAACAAGGTTGTTGTAGGTGAAC	Eukaryota	Excavata	Discoba	Euglenida	Euglenophyceae	Phacaceae	NA	NA	0	0	0	0	0	0	0	0	0	0	0	0	0	0	0	0	0	0	0	0	0	0	0	0	0	0	2	0	0	9	0	0	0	0	1	0	0	20	0	0	18
CCGCCCGTCGTTGCTACCGATGAGAGCAAGGCAGAGTCATCAGGAGACAACTACCCCTTGGGGCAGTCATTGAAATTGGGCAATGCCCTGCTCTTAGAGGAAGCAAAAGTCGTAACAAGGTTGTTGTAGGTGAACCTGCAGA	Eukaryota	Excavata	Discoba	Euglenida	Euglenophyceae	Euglenaceae	Trachelomonas	Trachelomonas_echinata	0	0	0	0	0	6	0	0	0	5	0	0	0	0	0	0	2	0	0	0	0	0	0	0	0	3	1	0	0	2	0	0	0	0	0	7	0	4	0	2	10
CGTTGCTACCGATGATGGCTGGATAGAACCATCAGGAGGTCCGGGCCCACCCCTCCGGGGGCGCCCCAGCTGAAATTGGGTGATGTCCAGCTGTTAGAGGAAGCAAAAGTCGTAACAAGGTTGCTGTAGGTGAA	Eukaryota	Excavata	Discoba	Euglenida	Euglenophyceae	Euglenaceae	Euglena	Euglena_tristella	0	1	0	0	0	0	0	0	0	0	0	0	0	0	0	0	0	0	0	6	0	0	0	0	0	2	6	0	5	4	0	2	0	0	3	4	0	0	0	0	5
TCGTTGCTACCGATGGGAGCTGGATAGAGCCCTCCTGAGGCCCAAGCAGGCTGTTCTCAGCCCTGCCCACCAAAGTTGGGCAATGTCCAGTTCCTAGAGGAAGCAAAAGTCGTAACAAGGTTGTTGTAGGTGAAC	Eukaryota	Excavata	Discoba	Euglenida	Euglenophyceae	Euglenaceae	Trachelomonas	NA	10	0	0	1	0	0	0	0	0	0	3	0	9	0	4	0	0	0	0	0	0	0	0	0	0	0	0	0	0	0	0	0	5	7	0	0	0	0	0	0	1
CCCGTCGTTGCTACCGATGGCAGTAGGATAGAGCCATCAGGAGACTACAGTCACCTCTGGTGTTCTGAGTTGAAATTGGGCTATGTCCTGCTGCTAGAGGAAGCAAAAGTCGTAACAAGGTTGTTGTAGGTGAACCTGC	Eukaryota	Excavata	Discoba	Euglenida	Euglenophyceae	Phacaceae	Phacus	Phacus_pusillus	0	0	0	3	0	0	0	0	0	0	0	1	0	0	0	0	0	0	0	1	0	0	3	0	0	4	0	0	0	0	0	0	0	0	0	0	2	2	0	0	4
CGTTGCTACCGATGGTGGCTGGATAGAACCATCAGGAGGTCAGGACCGTCTCCTCGGAGTGCGGCCCAACCAAAATTGGGTGATGTCCAGCTGCTAGAGGAAGCAAAAGTCGTAACAAGGTTGCTGTAGGTGAA	Eukaryota	Excavata	Discoba	Euglenida	Euglenophyceae	Euglenaceae	Euglena	Euglena_pseudostellata	0	0	0	7	0	0	0	0	7	0	0	0	0	0	0	0	0	0	0	0	0	0	0	0	0	0	4	0	0	3	0	0	9	0	0	0	2	0	0	0	0
GTTGCTACCGATGGGAGCTGGATAGAGTCCTCCTGAGGCAAAGCTTGTGCTGGTGGGCAACTGTTGGCCATGCCACAACCGAAGTTGGACAATGTCCTGTTCCTAGAGGAAGCAAAAGTCGTAACAAGGTTGTT	Eukaryota	Excavata	Discoba	Euglenida	Euglenophyceae	Euglenaceae	NA	NA	0	0	0	0	0	0	0	0	0	0	0	0	0	0	0	0	10	0	0	0	0	0	7	0	0	12	0	0	0	0	0	0	0	0	0	0	0	0	0	0	0
CGCCCGTCGTTGCTACCGATGATCGCTGGATAGAGCCATCAGGAGGCCCTGGGGTACTTGCTACTCCAGCTGAAATTGGGCAATGTCCAGTGATTAGAGGAAGCAAAAGTCGTAACAAGGTTGTTGTAGGTGAACCTGCAG	Eukaryota	Excavata	Discoba	Euglenida	Euglenophyceae	Euglenaceae	Trachelomonas	Trachelomonas_planctonica	0	3	0	1	0	0	0	0	0	0	0	0	0	0	0	0	4	0	0	0	0	0	0	0	0	0	2	0	3	0	0	0	0	0	0	0	0	3	0	0	0
CCGCCCGTCGTTGCTACCGATGAGTGCTGGATAGAGTCATCAGGAGGCCAAGGCACTTCGGTGCCCCAACCAAAATTGGACAATGTCCAGCTCTTAGAGGAAGCAAAAGTCGTAACAAGGTTGTTGTAGGTGAACCTGCAGA	Eukaryota	Excavata	Discoba	Euglenida	Euglenophyceae	Euglenaceae	NA	NA	1	0	0	0	0	0	0	0	0	0	0	0	0	0	0	0	0	0	0	0	0	0	0	0	0	3	1	0	0	2	0	0	0	0	1	0	0	0	0	0	0
TCGTTGCTACCGATGAGAGCATGATAGAGCCATCAGGAGGCCATTGGATCGTTGTCTTGGCAACCCAAGCCGAAATTGGGCGATGTCCAGCTCTTAGAGGAAGCAAAAGTCGTAACAAGGTTGTTGTAGGTGAAC	Eukaryota	Excavata	Discoba	Euglenida	Euglenophyceae	Euglenaceae	Trachelomonas	NA	0	0	0	0	0	0	0	0	1	0	0	0	0	0	0	0	0	0	0	4	0	0	0	0	0	0	5	0	0	0	0	0	0	0	0	0	0	0	0	0	0
GCCCGTCGTTGCTACCGATGAGAGCATGATAGAGCCATCAGGAGGCACCGGGTCCTCCCCGGACCCAGGCTGAAATTGGGCAATGTCCAGCTCTTAGAGGAAGCAAAAGTCGTAACAAGGTTGTTGTAGGTGAACCTGCA	Eukaryota	Excavata	Discoba	Euglenida	Euglenophyceae	Euglenaceae	Trachelomonas	NA	0	0	0	0	0	0	0	0	0	0	0	0	0	0	0	0	0	0	0	0	0	0	0	0	0	0	0	0	0	0	0	0	0	0	0	4	0	4	0	0	0
GTCGTTGCTACCGATGATCGCTGGATAGAACCATCAGGAGGTCAGGCCAGCCCCTGTGTCGAGCCACAGCTGAAATTGGGTGATGCCCAGTGACTAGAGGAAGCAAAAGTCGTAACAAGGTTGCTGTAGGTGAACC	Eukaryota	Excavata	Discoba	Euglenida	Euglenophyceae	Euglenaceae	Euglena	Euglena_chadefaudii	0	0	2	0	0	0	0	0	0	0	0	0	0	0	2	0	0	0	0	0	0	0	0	0	0	2	0	0	0	0	0	0	0	0	0	0	0	5	0	0	0
CCGTCGTTGCTACCGATGGAGGCATGATAGAGCCATCAGGAGGCCCAGGTTAGCCTTCGTGCTGCCTAGTCGAAATTGGGCAATGTCCAGCCTCTAGAGGAAGCAAAAGTCGTAACAAGGTTGTTGTAGGTGAACCTG	Eukaryota	Excavata	Discoba	Euglenida	Euglenophyceae	Euglenaceae	Trachelomonas	Trachelomonas_sp.	0	0	0	2	0	0	0	0	1	0	4	0	0	0	0	0	0	0	0	0	0	0	0	0	0	0	0	0	0	1	0	0	0	0	0	0	0	0	0	0	0
GTTGCTACCGATGACATTTGGATAGAACCATCAGGAGGTCCCAGGCCGTGCCCCCTCCGGGGGTGTGCGGCCCAGCCAAAATTGGGTGATGTCCTGCTGCTAGAGGAAGCAAAAGTCGTAACAAGGTTGCTGT	Eukaryota	Excavata	Discoba	Euglenida	Euglenophyceae	Euglenaceae	Euglena	NA	0	0	0	0	0	0	0	0	0	0	0	0	0	0	0	0	0	0	0	0	0	0	3	0	0	0	0	0	0	0	0	1	0	0	0	0	0	0	0	0	0
CCGCCCGTCGTTGCTACCGATGAGAGCAAGGCAGAGTCATCAGGAGACGACTACCCTTCGGGGCAGTTATTGAAATTGGGCAATGCCCTGCTCTTAGAGGAAGCAAAAGTCGTAACAAGGTTGTTGTAGGTGAACCTGCAGA	Eukaryota	Excavata	Discoba	Euglenida	Euglenophyceae	Euglenaceae	Trachelomonas	Trachelomonas_echinata	0	0	0	0	5	0	0	0	0	0	0	0	0	0	0	0	0	0	0	0	0	0	0	0	0	0	0	0	0	0	0	0	0	0	0	0	0	0	0	0	0
CGTTGCTACCGATGGTGGCTGGATAGAAACATCAGGAGGTCAGGTCTGTCTCCTCGGAGTGCAGGCCAGCCAAAATTGGTTGATGTCCAGCTGCTAGAGGAAGCAAAAGTCGTAACAAGGTTGCTGTAGGTGAA	Eukaryota	Excavata	Discoba	Euglenida	Euglenophyceae	Euglenaceae	Euglena	NA	0	0	0	0	0	0	0	0	0	0	0	0	0	0	0	0	0	0	0	0	0	0	0	0	0	4	0	0	0	0	0	0	0	0	0	0	0	0	0	0	0
CGTCGTTGCTACCGATGGCAGCAGGATAGAGCCATCAGGAGGCTACAGCCAGTTCTCACTGGGCCTGTGCCAAAATTGGGCAATGTCCTGCTGCTAGAGGAAGCAAAAGTCGTAACAAGGTTGTTGTAGGTGAACCT	Eukaryota	Excavata	Discoba	Euglenida	Euglenophyceae	Phacaceae	Phacus	Phacus_limnophila	0	0	0	0	0	0	0	0	0	0	0	0	0	0	0	0	0	0	0	0	0	0	0	0	0	0	0	0	0	0	0	0	0	0	0	0	0	0	0	5	0
GTTCCTACCGATGATGAGCTGATAGAGGTTTCAGAAGGCTGTGCAATGCAAGTACTTGTGCTTCATTGCTACTGCTGAATTTGCCCAATATCACCTTGCTAGAGGAAGGAAAAGTCGTAACAAGGTAGCTGTA	Eukaryota	Excavata	Discoba	Euglenida	NA	NA	NA	NA	0	0	0	1	0	0	0	0	0	0	0	0	0	0	0	0	0	0	0	0	2	0	0	0	0	0	0	0	0	0	0	0	0	0	0	0	0	0	0	0	0
CCCGTCGTTGCTACCGATGGCACTGAGATAGAGGTCAGAGGAGACATGGATGCGTGCAAACAAATCCCGTTGAATCTGTCCGATGTCTTTGTGCTAGAGATAGCAAAAGTCGTAACAAGGTTACTGTAGGTGAACCTGC	Eukaryota	Excavata	Discoba	Euglenida	NA	NA	NA	NA	0	0	0	0	0	0	0	0	0	0	0	0	0	0	0	0	0	0	0	0	0	0	0	0	0	0	0	0	0	0	0	0	0	0	0	0	0	0	0	0	5
CCGCCCGTCGTTGCTACCGATGAGAGCAAGGCAGAGTCATCAGGAGACAACTACCCCTCGGGGCAGTCATTGAAATTGGGCAATGCCCTGCTCTTAGAGGAAGCAAAAGTCGTAACAAGGTTGTTGTAGGTGAACCTGCAGA	Eukaryota	Excavata	Discoba	Euglenida	Euglenophyceae	Euglenaceae	Trachelomonas	Trachelomonas_echinata	0	0	0	0	0	0	5	0	0	0	0	0	0	0	0	0	0	0	0	0	0	0	0	0	0	0	0	0	0	0	0	0	0	0	0	0	0	0	0	0	0
TACACACCGCCCGTCGTTGCTACCGATGGTTGTCGAATAGAGGCGTTGGGAGGCTGTCCTCTGGCACGGCCGAACCTCACCGATATTTGACTACTAGAGGAAGCAAAAGTCGTAACAAGGTTGCTGTAGGTGAACCTGCAGAAGGATC	Eukaryota	Excavata	Discoba	Euglenida	Euglenophyceae	NA	NA	NA	0	0	0	0	0	0	0	0	0	0	0	0	0	0	0	0	0	0	0	0	0	0	0	0	0	0	0	0	0	2	0	0	0	0	0	0	0	0	0	0	0
CGCCCGTCGTTGCTACCGATGGTGGCAGGATAGAGCCATCAGGAGGCCACGGATCCCTCGGGGTCCAAGTCAAAATTGGGCAATGTCCTGCCACTAGAGGAAGCAAAAGTCGTAACAAGGTTGTTGTAGGTGAACCTGCAG	Eukaryota	Excavata	Discoba	Euglenida	Euglenophyceae	Euglenaceae	Colacium	Colacium_sp.	0	0	0	0	0	0	0	0	0	0	0	0	0	0	0	0	0	0	0	0	0	0	0	0	0	0	0	0	0	0	0	0	0	0	0	0	0	0	0	0	0
CCGCCCGTCGTTGCTACCGATGAGTGCTGGATAGAGTCATCAGGAGGCCAAGGCACTTCGGTGCCCCAACCAAAATTGGACAATGTCCAGCTCTTAGAGGAAGCAAAAGTCGTAACAAGGTTTCCGTAGGTGAACCTGCAGA	Eukaryota	Excavata	Discoba	Euglenida	Euglenophyceae	Euglenaceae	NA	NA	0	0	0	0	0	0	0	0	0	0	0	0	0	0	0	0	0	0	0	0	0	0	0	0	0	0	0	0	0	0	0	0	0	0	0	0	0	0	0	0	0
GTTGCTACCGATGTTAGTGGGACAGAGGAACAAGGAGCGCTGGTGTTTAGCCACACATGTGGTACCTCATCAATGTGAATTGTACCAATGTTCTTCTAGTAGAGGAAGCAAAAGTCGTAACAAGGTTGCTGTA	Eukaryota	Excavata	Discoba	Euglenida	NA	NA	NA	NA	0	0	0	0	0	0	0	0	0	0	0	0	0	0	0	0	0	0	0	0	0	0	0	0	0	0	0	0	0	0	0	0	0	0	0	0	0	1	0	0	0
TCGTTGCCTGTGATGGGTAGTGAGTAAAGCCATTTGGAGGATTTGTCTTCGAGTTTACTCCTGGACGATCCAAAATTTGTCGATACTCACTATCTAGAAGAGGCAAAAGTCGTAACAAGGTTGCTGTAGGTGAAC	Eukaryota	Excavata	Discoba	Euglenida	NA	NA	NA	NA	0	0	0	0	0	0	0	0	0	0	0	0	0	0	0	0	0	0	0	0	0	0	0	0	0	0	0	0	0	0	0	0	0	0	0	0	0	0	0	0	0
GTCGTTGCCTGTAATGGGTTGTGAGTAGAGCCATTTGGAGGTCGTGCGTCGCTTCACGGCGGCGTGTGACCGAAATTGGGCGATACTCGTAACCTAGAAGAGGCAAAAGTCGTAACAAGGTTGCTGTAGGTGAACC	Eukaryota	Excavata	Discoba	Euglenida	Petalomonadida	Scytomonadidae	Petalomonas	NA	0	0	0	0	0	0	0	0	0	0	0	0	0	0	0	0	0	0	0	0	0	0	0	0	0	0	0	0	0	0	0	0	0	0	0	0	0	0	0	0	1
GTTGCTACCGATGGTTACTGGGTAGAGCTCTCTGGACAACAGACCCAGTGCGGCCCCCTATGGAAGCGCTTGACTCTCCCTTGGAATCTGGGCAATACTCTGCTGCTAGAGGAAGCAAAAGTCGTAACAAGGTTGCT	Eukaryota	Excavata	Discoba	Euglenida	Euglenophyceae	Euglenaceae	Euglena	Euglena_sp.	0	0	0	0	0	0	0	0	0	0	0	0	0	0	3	0	0	0	0	0	0	0	0	0	0	0	0	0	0	0	0	0	0	0	0	0	0	0	0	0	0
GTTGCTACCGATGAGAGCTGGATAGAGCCCTCCTGAGGCTCAAACCAGCTGTGGGCAACTGCAGCTTGGTCCACCAAAGTTGGGCAATGTCCAGTTCTTAGAGGAAGCAAAAGTCGTAACAAGGTTGTTGTAG	Eukaryota	Excavata	Discoba	Euglenida	Euglenophyceae	Euglenaceae	NA	NA	0	0	0	0	0	0	0	0	0	0	0	0	0	0	0	0	0	0	1	0	0	0	0	0	0	0	0	0	0	0	0	0	0	0	0	0	0	0	0	0	0
GTTGCTACCGATGGTGGCTGGATAGAAACATCAGGAGGTCAGGCCTGTCTCCCCGTGAGTGCAGGTCAACCAAAATTGGTTGATGTCCAGCTGCTAGAGGAAGCAAAAGTCGTAACAAGGTTGCTGTAGGTGA	Eukaryota	Excavata	Discoba	Euglenida	Euglenophyceae	Euglenaceae	Euglena	NA	0	0	0	0	0	0	0	0	0	0	0	0	0	0	0	0	0	0	0	0	0	0	1	0	0	0	0	0	0	0	0	0	0	0	0	0	0	0	0	0	0
TCGTTGCTACCGATGGGAGCTGGATAGAGCCCTCCTGAGGCTCAAGCAGGCTGTTCTCAGCCCTGCCCACCAAAGTTGGGCAATGTCCAGTTCCTAGAGGAAGCAAAAGTCGTAACAAGGTTGTTGTAGGTGAAC	Eukaryota	Excavata	Discoba	Euglenida	Euglenophyceae	Euglenaceae	Trachelomonas	NA	0	0	0	0	0	0	0	0	0	0	0	0	0	0	0	0	0	0	0	0	0	0	0	2	0	0	0	0	0	0	0	0	0	0	0	0	0	0	0	0	0
GTTGCCTGTGATGGGTAGTGAGTAAAGCCATTTGGAGGATTTGTCTTTCGAGTTTACTCGTTGGACGATCCAAAATTTGTCGATACTTACTATCTAGAAGAGGCAAAAGTCGTAACAAGGTTGCTGTAGGTGA	Eukaryota	Excavata	Discoba	Euglenida	NA	NA	NA	NA	0	0	0	0	0	0	0	0	0	0	0	0	0	0	0	0	0	0	0	0	0	0	0	0	0	0	0	0	0	0	0	0	0	0	0	0	1	0	0	0	0
GTTGCCTGTAATGGGTTGTGAGTAGAGCCATTTGGAGATTGCAGGCTCGGGGTCTCCCCTCTCCTGCTTAGTCAAAATTTGGCAATACTCGTAACCTAGAAGAGGCAAAAGTCGTAACAAGGTTGCTGTAGGT	Eukaryota	Excavata	Discoba	Euglenida	Petalomonadida	Scytomonadidae	NA	NA	0	0	0	0	0	0	0	0	0	0	0	0	0	0	0	0	0	0	0	0	0	0	0	0	0	0	0	0	0	0	0	0	0	0	0	0	0	0	0	0	0
GTTGCCTGTAATGGGTTGTGAGTAGAGCCCTTTGGAGACGACAGACTAATCCTCGCAAGAGTGACGTCTGTTGTCAAAATTGAGCGATACTCGCAATCTAGAAGAGGCAAAAGTCGTAACAAGGTTGCTGTAG	Eukaryota	Excavata	Discoba	Euglenida	Petalomonadida	NA	NA	NA	0	0	0	0	0	0	0	0	0	0	0	0	0	0	0	0	0	0	0	0	0	0	0	0	0	0	0	0	0	0	0	0	0	0	0	0	0	0	0	0	0
GTTGCTACCGATGACAGCAGGATAGAGCCATCAGGAGGCCAGGGGCCAGGCAACCACTGCTTCACTGCGGTGGTGCCCCCCAGCAGAAATTGGGCGATGTCCTGCTGCTAGAGGAAGCAAAAGTCGTAACAAGGTTGTT	Eukaryota	Excavata	Discoba	Euglenida	Euglenophyceae	Euglenaceae	NA	NA	0	0	0	0	0	0	0	0	0	0	0	0	0	0	0	0	0	0	0	0	0	0	0	0	0	0	0	0	0	0	0	0	0	0	0	0	0	0	0	0	0
GTTGCTACCGATGGTTGCTGGGTAGAGCTCTCTGGACAGCAGGCCCAGTGTGGCCCCCCTATGGGGAACCGTTGGACTCTCCCTTGGAATCTGGGCAATACTCTGCTGCTAGAGGAAGCAAAAGTCGTAACAAGGTTGCT	Eukaryota	Excavata	Discoba	Euglenida	Euglenophyceae	Euglenaceae	Euglena	Euglena_sp.	0	0	0	0	0	0	0	0	0	0	0	0	0	0	0	0	0	2	0	0	0	0	0	0	0	0	0	0	0	0	0	0	0	0	0	0	0	0	0	0	0
GTTGCTACCGATGATGGCGGGACAGAAACATCAGGAGGTCCAGGGCCACCGGCGCGCCCCGCGCGTGCGTGTGGGCGGACGGCGTCCCCCAGCCGAAACCGGCCCATGTCCCGCTGCTAGAGGAAGCAAAAGTCGTAACAAGGTTGCT	Eukaryota	Excavata	Discoba	Euglenida	Euglenophyceae	Euglenaceae	Euglena	Euglena_splendens	0	0	0	0	0	0	0	0	0	0	0	0	0	0	0	0	0	0	0	0	0	0	0	0	0	0	0	0	0	0	0	0	0	0	0	0	0	0	0	0	0
GTTGCTACCGATGATGGCGGGACAGAAACATCAGGAGGTCCAGGGCCACCGGCGCGCCCCGCGCGTGCGTGTGGGCGGACGGCGTCCCCCAGCCGAAACCGGCTGATGTCCCGCTGTTAGAGGAAGCAAAAGTCGTAACAAGGTTGCT	Eukaryota	Excavata	Discoba	Euglenida	Euglenophyceae	Euglenaceae	Euglena	Euglena_splendens	0	0	0	0	0	0	0	0	0	0	0	0	0	0	0	0	0	0	0	0	0	0	0	0	0	0	0	0	0	0	0	0	0	0	0	0	0	0	0	0	0
CGTTGCCTGTAATGGGTTGTGAGTAGAGCCCTTTGGAGACGACAGACTGATCTTTTGTGAAGTCTGTTGTCAAAATTGAGCGATACTCGCAATCTAGAAGAGGCAAAAGTCGTAACAAGGTTGCTGTAGGTGAA	Eukaryota	Excavata	Discoba	Euglenida	Petalomonadida	Eupetalomonads_X	Eupetalomonads_XX	Eupetalomonads_XX_sp.	0	0	0	0	0	0	0	0	0	0	0	0	0	0	0	0	0	0	0	0	0	0	0	0	0	0	0	0	0	0	0	0	0	0	0	0	0	0	0	0	0
CCGCCCGTCGTTGCCTGTGATGGATTGTAAGTAGAGCTTTCTGGAGATCATCCTAGGTTCTAGGTTTTGTCGAAATTAAGCAATACTTGCAATCTAGAAGAGGCAAAAGTCGTAACAAGGTACTTGTAGGTGAACCTGCAGA	Eukaryota	Excavata	Discoba	Euglenida	Petalomonadida	Scytomonadidae	Petalomonas	NA	0	0	0	0	0	0	0	0	0	0	0	0	0	0	0	0	0	0	0	0	0	0	0	0	0	0	0	0	0	0	0	0	0	0	0	0	0	0	0	0	0
TCGTTGCCTGTGATGGATTGCAAGTAGAGCCATCTGGAGGTGGAACTAAGGGGGCAACTCCAAAGTCTGCCGAAATTTGGCGATACTTGTAATCTAGAAGAGGCAAAAGTCGTAACAAGGTACTTGTAGGTGAAC	Eukaryota	Excavata	Discoba	Euglenida	Petalomonadida	Scytomonadidae	Petalomonas	Petalomonas_planus	0	0	0	0	0	0	0	0	0	0	0	0	0	0	0	0	0	0	0	0	0	0	0	0	0	0	0	0	0	0	0	0	0	0	0	0	0	0	0	0	0
ACACCGCCCGTCGTTGCCTGTAATGGCTTGCGAGTAGAACCGTTTGGAGATACTGGTGCTTGCATTGGTTCGAAATTCGGTAATACTTGTAAGCTAGAAGAGGCAAAAGTCGTAACAAGGTTGCTGTAGGTGAACCTGCAGAAGG	Eukaryota	Euglenozoa	NA	NA	NA	NA	NA	NA	0	0	0	0	0	0	0	0	0	0	0	0	0	0	0	0	0	0	0	0	0	0	0	0	0	0	0	0	0	0	0	0	0	0	0	1	0	0	0	0	0
GCTCCTACCGATTGAATTTTCCGGTGAGACATTGAGAGAGAAGTGTTGGTTCGCGAGATCCTTCATTTTTCAAACTTTTTCAAATCTTAAAATTTAGAGGAAGGAGAAGTCGTAACAAGGTTTCCGTAGGTGA	Eukaryota	Ancyromonadida	NA	NA	NA	NA	NA	NA	0	0	0	0	0	0	0	0	0	0	0	0	0	0	0	0	0	0	0	0	0	0	0	0	0	0	0	0	0	0	0	0	0	0	0	4	0	1	0	0	7
GCTTCTACCGATTGAATGGTCCGGCGAGATTTCGGGATCGTCTGGCGCGGGGGGCAACCCCTGCGTTGGCACGAGAACTTACTCTAGTCTTATCATTTAGAGGAAGGAGAAGTCGTAACAAGGTTTCCGTAGG	Eukaryota	Apusozoa	NA	NA	NA	NA	NA	NA	0	0	0	0	0	0	0	0	0	0	0	2	0	0	0	0	0	0	0	0	0	0	0	0	0	0	0	0	0	4	0	0	0	0	1	0	5	1	0	4	1
GCTCCTACCGATTGAATGTCCCGGTGAGGATTTGGGATGCCCGCCAACATGCGCTCGTCGCACTCGGTAGGCAGAACCTATCCGAACCTTGCCATTTAGAGGAAGGAGAAGTTGTAACAAGGTTTCTGTAGGT	Eukaryota	Apusozoa	NA	NA	NA	NA	NA	NA	0	0	0	0	0	0	0	0	0	0	0	0	0	0	0	0	0	0	0	0	0	0	0	0	0	0	0	0	0	0	0	0	0	0	0	0	0	0	0	0	0
GCTGCTACCGATTGAATGGTTTAGTGAGTCCCACGGACTGGCGGCGGCGGTGGCTTCGGCTGCCACCGTCGTCGGGAAGTGGTTCAAACTTGACTATTTAGAGGAAGCAAAAGTCGTAACAAGGTTTCCGTAG	Eukaryota	Athalamea	NA	NA	NA	NA	NA	NA	1	0	6	3	2	0	0	0	6	5	0	0	0	0	0	0	0	0	0	0	0	0	1	0	0	1	0	0	0	0	0	0	0	0	0	0	0	0	0	0	0
GCTGCTACCGATTGGATGGTTTAGTGAGTTCCACGGACTGCCGCTGGCCGGGGCAACTCGACCAGTGATGGGAAGTGAGTCAAACTTGACTATCTAGAGGAAGCAAAAGTCGTAACAAGGTTTCCGTAGGTGA	Eukaryota	Athalamea	NA	NA	NA	NA	NA	NA	0	0	0	0	0	0	0	0	0	0	0	1	0	0	3	0	0	0	0	0	0	0	0	0	0	0	0	0	0	3	0	0	2	0	0	0	0	0	0	0	3
GTACACACCGCCCGTCGCTACTACCGATTGGCTGATGTGGTGAGCCCTTGGGAGAGCGTCCTCGGATGTTTGAACTTGGTCAAACCATATCAGCTAGAGGAAGTAAAAGTCGTAACAAGGTTTCCGTAGGTGAACCTGCAGAAGGATCA	Eukaryota	Foraminifera-like	NA	NA	NA	NA	NA	NA	0	0	0	0	0	0	0	0	0	0	0	0	0	0	0	0	0	0	0	0	0	0	0	0	0	0	0	0	0	1	0	0	0	0	0	0	0	0	0	0	0
[truncated: 2 more columns]

## Sheet: Prokaryotes
								31/03/2016-0.5m	31/03/2016-30m	07/04/2016-0.5m	07/04/2016-10m	07/04/2016-30m	11/04/2016-0.5m	11/04/2016-10m	11/04/2016-30m	13/04/2016-0.5m	13/04/2016-10m	13/04/2016-30m	15/04/2016-0.5m	15/04/2016-10m	15/04/2016-30m	18/04/2016-0.5m	18/04/2016-10m	18/04/2016-30m	20/04/2016-0.5m	20/04/2016-10m	20/04/2016-30m	22/04/2016-0.5m	22/04/2016-10m	22/04/2016-30m	25/04/2016-0.5m	25/04/2016-10m	25/04/2016-30m	27/04/2016-0.5m	27/04/2016-10m	27/04/2016-30m	29/04/2016-0.5m	29/04/2016-10m	29/04/2016-30m	02/05/2016-0.5m	02/05/2016-10m	02/05/2016-30m	05/05/2016-0.5m	05/05/2016-10m	05/05/2016-30m	09/05/2016-0.5m	09/05/2016-10m	09/05/2016-30m	12/05/2016-0.5m
Sequence	Kingdom	Phylum	Class	Order	Family	Genus	Species	E1	H1	E2	M2	H2	E3	M3	H3	E4	M4	H4	E5	M5	H5	E6	M6	H6	E7	M7	H7	E8	M8	H8	E9	M9	H9	E10	M10	H10	E11	M11	H11	E12	M12	H12	E13	M13	H13	E14	M14	H14	E15
GACGAACCGTGCGAACGTTATTCGGAATCACTGGGCTTAAAGGGTGCGTAGGCGGGTATATAAGTCGAGGGTGAAAGCCTCTAGCTCAACTAGAGAAGTGCCCTCGAAACTATATGTCTTGAGAGAGATAGGGGCATACGGAACTTCCGGTGGAGCGGTGAAATGCGTAGATATCGGAAGGAACGCCGGTGGCGAAAGCGGTATGCTGGATCTTTTCTGACGCTGAGGCACGAAAGCTAGGGTAGCGAACGGGATTAGATACCCCGGTAGTCCTAGCCCTAAACGATGAGTACTAGATTGTGGACTGACATGGGTTCACAGTCGAAGCAAAAGTGTTAAGTACTCCGCCTGGGGAGTATGGTCGCAAGGCTG	Bacteria	Acidobacteriota	Acidobacteriae	Bryobacterales	Bryobacteraceae	Bryobacter	NA	9	23	0	19	43	0	11	37	0	11	22	0	12	18	0	0	30	0	11	19	0	0	18	0	4	14	0	0	27	0	0	27	0	6	37	0	8	41	0	16	39	0
TACGTAGGTGGCAAGCGTTATCCGGAATTATTGGGCGTAAAGCGCGCGTAGGCGGTTTTTTAAGTCTGATGTGAAAGCCCACGGCTCAACCGTGGAGGGTCATTGGAAACTGGAAAACTTGAGTGCAGAAGAGGAAAGTGGAATTCCATGTGTAGCGGTGAAATGCGCAGAGATATGGAGGAACACCAGTGGCGAAGGCGACTTTCTGGTCTGTAACTGACGCTGATGCGCGAAAGCGTGGGGATCAAACAGGATTAGATACCCTGGTAGTCCACGCCGTAAACGATGAGTGCTAAGTGTTAGGGGGTTTCCGCCCCTTAGTGCTGCAGCTAACGCATTAAGCACTCCGCCTGGGGAGTACGACCGCAAGGTTG	Bacteria	Acidobacteriota	Acidobacteriae	Bryobacterales	Bryobacteraceae	Bryobacter	NA	0	0	0	0	0	0	0	0	0	0	0	0	0	0	0	0	0	0	0	0	0	0	0	0	0	0	0	6	0	0	0	0	0	0	0	0	0	0	0	0	0	0
TACGAAGGATCCAAGCGTTGTCCGGATTTACTGGGTTTAAAGGGTGCGTAGGCGGACTCATAAGTCAGTGGTGAAAGCCTTCAGCTTAACTGAAGAACTGCCATTGAAACTGTGAGTCTCGAGTTCGGTTGAGGTCATTGGAATGTAACATGTAGCGGTGAAATGCATAGATATGTTACAGAACACCAATTGCGAAGGCAGATGACTAAACCGAAACTGACGCTGAGGCACGAAAGCGTGGGGATCAAACAGGATTAGATACCCTGGTAGTCCACGCCCTAAACGTTGAATACTCGACCTTAGCGATATACAGTTAGGGTCCAAGCGAAAGCGTTAAGTATTCCACCTGGGAAGTACGTTCGCAAGAATG	Bacteria	Acidobacteriota	Acidobacteriae	Paludibaculum	NA	NA	NA	0	6	0	0	10	0	0	16	0	0	10	0	0	17	0	0	20	0	7	17	0	0	13	0	0	13	0	0	16	0	0	21	0	6	31	0	6	26	0	5	37	0
TACATAGGGTGCAAGCGTTGTCCGGAATTATTGGGCGTAAAGAGCTCGTAGGTGGTTCGTTACGTCGGATGTGAAAATCTGGGGCTCAACCCCAGACCTGCATCCGATACGGTCGAGCTAGAGTTTGGTAGGGGAGACTGGAATTCCTGGTGTAGCGGTGGAATGCGCAGATATCAGGAGGAACACCAATGGCGAAGGCAGGTCTCTGGGCCAATACTGACACTGAGGAGCGAAAGCGTGGGGAGCGAACAGGATTAGATACCCTGGTAGTCCAGACCGTAAACGGTGGGCACTAGTTGTGGGAACCTTCCACGGTTTCTGCGACGCAGCTAACGCATTAAGTGCCCCGCCTGGGGAGTACGATCGCAAGATTAAAACTCAAAGATTGGCGG	Bacteria	Acidobacteriota	Acidobacteriae	Paludibaculum	NA	NA	NA	0	0	0	0	0	0	4	0	0	0	0	0	0	0	0	0	0	0	0	0	0	0	0	0	0	0	0	0	0	0	0	0	0	0	0	0	0	0	0	0	0	0
TACGGAGGGTGCAAGCATTAATCGGATTTATTGGGCGTAAAGGGCGCGTAGGCGGACTTGTAAGTCAGATGTGAAATTCCGGGGCTCAACCCCGGAGCTGCATTTGAAACTGCAAGCCTATAGAGGGATGACGGAGAAAATGGAATTCCACGTGTAGCGGTGAAATGCGTAGATATGTGGAAGAACACCAGTGGCGAAAGCGGTTTTCTAGTTATTACCTGACGCTGAGGCGCGAGAGCAAGGGGAGCAAACAGGATTAGATACCCTGGTAGTCCTTGCCGTAAACGATGTATACTTGATGTAGTTGGGCTCAACCCTGACTGTGTCGTAGCTAACGCGATAAGTATACCGCCTGGGGAGTACGCTCGCAAGGGTG	Bacteria	Acidobacteriota	Acidobacteriae	Solibacterales	Solibacteraceae	Candidatus Solibacter	NA	0	13	0	20	16	0	6	8	0	0	0	0	8	7	0	12	24	0	11	12	0	10	0	0	7	12	0	0	9	0	16	15	0	8	25	0	18	16	0	29	23	0
TACAGAGGTCTCAAGCGTTGTTCGGAATCACTGGGCGTAAAGGGTGCGTAGGTGGTCGTGTAAGTCGGATGTGAAATCCTAAGGCTCAACCTTGGAACTGCATTCGATACTGCGCGGCTTGAGCGCTGGAAAGGAGACTGGAATGTACGGTGTAGCAGTGAAATGCGTAGATATCGTAAGGAAGACCAGTGGCGAAAGCGAGTCTCTGGACAGATGCTGACACTGAGGCACGAAGGCCAGGGGAGCAAACGGGATTAGATACCCCGGTAGTCCTGGCAGTAAACGGTGCACGTTTGGTGTAGGCGGATTCGACCCCGTCTGCGCCGTAGCTAACGCGTTAAACGTGCCGCCTGGGAAGTACGGTCGCAAGATTA	Bacteria	Acidobacteriota	Blastocatellia	Blastocatellales	Blastocatellaceae	Blastocatella	NA	0	0	0	0	2	0	0	0	0	0	0	0	0	0	0	0	0	0	0	0	0	0	0	0	0	0	0	0	0	0	0	0	0	0	0	0	0	0	0	0	0	0
CACGTAGGCTCCAAGCGTTGTCCGGATTTATTGGGCGTAAAGAGCTCGTAGGCGGTTTAGTAAGTCGGGTGTTAAAACTCTGGGCTCAACCCGGAGAGGCCATCCGATACTGCTGTGACTTGAGTTCAGGAGGGGAGCGGGGAATTCCTAGTGTAGCGGTGAAATGCGCAGATATTAGGAGGAACACCGGTGGCGAAGGCGCCGCTCTGGACTGAAACTGACGCTGAGGAGCGAAAGCATGGGTAGCAAACAGGATTAGATACCCTGGTAGTCCACGCCGTAAACGATGAATGCCAGCCGTTGGTCTGCTTGCAGGTCAGTGGCGCCGCTAACGCATTAAGCATTCCGCCTGGGGAGTACGGTCGCAAGATTA	Bacteria	Acidobacteriota	Holophagae	Holophagales	Holophagaceae	Geothrix	fermentans	0	0	0	0	0	0	0	0	0	0	0	0	0	0	0	0	0	0	0	0	0	0	0	0	0	0	0	0	0	0	0	0	0	0	1	0	0	0	0	0	0	0
GACGGAGGATGCAAGCGTTATCCGGAATTATTGGGCGTAAAGCGTCCGCAGGTGGTTTTTCAAGTCTGTTTTCAAAGAGCGAGGCTCAACCTTGTAAAGGGAATGGAAACTGAAAGACTAGAGTTCGGTAGGGGTAGAGGGAATTCCAGGTGTAGCGGTGAAATGCGTAGATATCTGGAAGAACACCAGTGGCGAAAGCGCTCTACTGGGCCTGAACTGACACTGAGGGACGAAAGCCAGGGGAGCGAAAGGGATTAGATACCCCTGTAGTCCTGGCCGTAAACGATGGACACTAGGTGTTGCGCGTATCGACCCGTGCAGTGCCGTAGCTAACGCGTTAAGTGTCCCGCCTGGGGAGTACGCTCGCAAGAGTG	Bacteria	Acidobacteriota	Holophagae	Holophagales	Holophagaceae	Geothrix	NA	0	0	0	0	5	0	0	0	0	0	0	0	0	0	0	0	0	0	0	0	0	0	0	0	0	0	0	0	0	0	0	0	0	0	0	0	0	0	0	0	0	0
CACGTAGGCTCCAAGCGTTGTCCGGATTTATTGGGCGTAAAGAGCTCGTAGGCGGTTCAGCAAGTCGGGTGTGAAAACTCTGGGCTCAACCCAGAGCCTGCACCCGAAACTGCTGTGACTAGAGTTCGGTAGGGGAGTGGGGAATTCCTAGTGTAGCGGTGAAATGCGCAGATATTAGGAGGAACACCGATGGCGAAGGCACCACTCTGGGCCGAAACTGACGCTGAGGAGCGAAAGCGTGGGTAGCAAACAGGATTAGATACCCTGGTAGTCCACGCCGTAAACGATGGGCACTAGGTGTGGGTCTCTAACCAACGAGATCCGCGCCGTCGCTAACGCATTAAGTGCCCCGCCTGGGGAGTACGGTCGCTAGACTAAGACTCAAATAAATTAGCGG	Bacteria	Acidobacteriota	Holophagae	Holophagales	Holophagaceae	Geothrix	NA	0	0	0	0	0	0	0	0	0	0	4	0	0	0	0	0	0	0	0	0	0	0	0	0	0	0	0	0	0	0	0	0	0	0	0	0	0	0	0	0	0	0
TACATAGGGTGCAAGCGTTGTCCGGAATTATTGGGCGTAAAGAGCTCGTAGGTGGTTTGATACGTCGGGTGTGAAATTCAGGGGCTCAACCCCTGACCTGCATTCGATACGGTCAAGCTAGAGTTTGGTAGGGGAGACTGGAATTCCTGGTGTAGCGGTGGAATGCGCAGATATCAGGAGGAACACCGATGGCGAAGGCAGGTCTCTGGGCCAATACTGACACTGAGGAGCGAAAGCGTGGGGAGCGAACAGGATTAGATACCCTGGTAGTCCACGCCGTAAACGGTGGGCGCTAGTTGTGCGAACCTTCCACGGTTTGTGCGACGCAGCTAACGCATTAAGCGCCCCGCCTGGGGAGTACGATCGCAAGATTA	Bacteria	Acidobacteriota	Vicinamibacteria	Vicinamibacterales	NA	NA	NA	76	127	11	110	200	0	107	171	0	68	134	0	95	141	0	64	156	0	73	102	0	46	90	0	48	83	0	115	133	0	72	130	0	89	121	2	72	132	0	113	121	0
CACGTAGGCACCAAGCGTTGTCCGGATTTATTGGGCGTAAAGAGCTCGTAGGCTGTTCAGTTAGTTGGGTGTGAAAACTCCGGGCTTAACCCGGAGCCGCCACCCAATACTGCTGTGACTAGAGTTCGGTAGGGGAGCGGGGAATTCCTAGTGTAGCGGTGAAATGCGCAGATATTAGGAGGAACACCGGTGGCGAAGGCGCCGCTCTGGGCCGAAACTGACGCTGAGGAGCGAAAGCATGGGTAGCAAACAGGATTAGATACCCTGGTAGTCCATGCCGTAAACGTTGGGCACTAGGTGTGGGCTTCATCCAACGAAGTCCGCGCCGTCGCTAACGCATTAAGTGCCCCGCCTGGGGAGTACGGTCGCAAGACTA	Bacteria	Acidobacteriota	Vicinamibacteria	Vicinamibacterales	NA	NA	NA	0	25	0	23	42	0	21	30	0	0	33	0	13	29	0	15	34	0	27	37	0	23	29	0	9	21	0	40	35	0	30	41	0	30	49	0	50	46	0	55	54	0
TACGGAGGATCCAAGCGTTATCCGGATTTATTGGGTTTAAAGGGTGCGTAGGCGGATTAGTAAGTCAGTGGTGAAAGCCTGCAGCTTAACTGTAGAATTGCCATTGATACTGCTAGTCTTGAATATAGTTGAGGTGGGCGGAATATGACATGTAGCGGTGAAATGCTTAGATATGTCATAGAACACCAATTGCGAAGGCAGCTCGCTAAGCTATTATTGACGCTGAGGCACGAAAGCGTGGGGAGCAAACAGGATTAGATACCCTGGTAGTCCACGCCCTAAACGATGAATACTCGATGTTGGCGATACACAGTCAGCGTCTAAGCGAAAGCATTAAGTATTCCACCTGGGGAGTACGGTCGCAAGACTG	Bacteria	Acidobacteriota	Vicinamibacteria	Vicinamibacterales	NA	NA	NA	0	0	0	0	0	0	0	0	0	0	0	0	0	0	0	0	15	0	0	0	0	0	0	0	0	0	0	0	0	0	0	0	0	0	0	0	0	0	0	0	0	0
TACGAGGGGTGCAAACGTTATTCGGATTTATTGGGTGTAAAGGGTGTGTAGACGGTATATTAAGTTTGTTGTTAAATCCATCGGCCTAACTGGTGGCTTGCAGTGAAAACTGATAAACTAGAGAGTGGAAGAGAGAAGCGGAATTCTCGGAGTAGCGGTAAAATGCGTAGATCTCGAGAGGAACACCGATGGCGAAGGCAGCTTCTTGGTCCATTTCTGACGTTGATACACGAAAGCGTGGGGAGCAAACAGGATTAGATACCCTGGTAGTCCACGCTGTAAACGATGATCACTGGATGTCAGTCTTGCTTAGCAGGATTGGTATCGAAGCTAGCGCGTTAAGTGATCCACCTGGGAAGTACGATCGCAAGATTA	Bacteria	Acidobacteriota	Vicinamibacteria	Vicinamibacterales	NA	NA	NA	0	0	0	0	0	0	0	0	0	0	0	0	0	0	0	0	0	0	0	0	0	0	0	0	0	0	0	0	0	0	0	0	0	2	0	0	0	0	0	0	0	0
TACGGAGGATCCAAGCGTTATCCGGAATCATTGGGTTTAAAGGGTCCGTAGGCGGCTTAATAAGTCAGTGGTGAAATCCCTACGCTTAACGTAGGAACGGCCATTGATACTGTTAGGCTTGAATTATTAGGAAGTAACTAGAATATGTAGTGTAGCGGTGAAATGCTTAGAGATTACATGGAATACCAATTGCGAAGGCAGGTTACTACTAATTGATTGACGCTGATGGACGAAAGCGTGGGTAGCGAACAGGATTAGATACCCTGGTAGTCCACGCCGTAAACGATGGATACTAGCTGTTGGGAGCAATCTCAGTGGCTAAGCGAAAGTGATAAGTATCCCACCTGGGGAGTACGTTCGCAAGAATG	Bacteria	Acidobacteriota	Vicinamibacteria	Vicinamibacterales	Vicinamibacteraceae	NA	NA	103	121	16	129	162	26	113	129	9	57	83	7	86	71	0	78	82	0	61	77	4	58	74	7	61	53	15	184	153	9	72	92	3	88	60	0	204	82	5	120	57	6
TACGTAGGGTGCAAGCGTTAATCGGAATTACTGGGCGTAAAGCGTGCGCAGGCGGCTTTGCAAGACAGATGTGAAATCCCCGGGCTCAACCTGGGAACTGCATTTGTGACTGCATGGCTAGAGTGCGGCAGAGGGGGATGGAATTCCGCGTGTAGCAGTGAAATGCGTAGATATGCGGAGGAACACCGATGGCGAAGGCAATCCCCTGGGCCTGCACTGACGCTCATGCACGAAAGCGTGGGGAGCAAACAGGATTAGATACCCTGGTAGTCCACGCCCTAAACGATGTCAACTGGTTGTTGGGTCTTTGCTGACTCAGTAACGAAGCTAACGCGTGAAGTTGACCGCCTGGGGAGTACGGCCGCAAGGTTG	Bacteria	Acidobacteriota	Vicinamibacteria	Vicinamibacterales	Vicinamibacteraceae	NA	NA	0	0	0	0	7	0	0	0	0	0	6	0	0	12	0	0	0	0	0	0	0	0	0	0	0	0	0	0	7	0	0	0	0	0	8	0	0	0	0	0	10	0
TACGTGGGATGCAAGCGTTATCCGGATTTATTGGGCGTAAAGCGTCTGTAGGTGGCTTCGCAAGTTTGTTGTTAAAGCATTCAGCTTAACTGGATTAAAGCATCAAAAACTATGAAGCTTGAGTGTGGTAGAGGAAGAGGGAATTCCCTGTGGAGCGGTGAAATGCGTAGAGATAGGGAAGAACACCAATGGCGAAAGCACTCTTCTGGGCCTGCACTGACACTGAGAGACGAAAGCTAGGGGAGCGAGTAGGATTAGATACCCTATTAGTCCTAGCCGTAAACGATGGAAACTACATTTTGGGGCTCTGAACCTTTGGTTGTATTCTTCAGAATGGTAGCTAACGCGTTAAGTTTCCCGCCTGGGAAGTATGCTCGCAAGAGTG	Bacteria	Acidobacteriota	Vicinamibacteria	Vicinamibacterales	Vicinamibacteraceae	NA	NA	0	0	0	0	0	0	0	0	0	0	0	0	0	0	3	0	0	0	0	0	0	0	0	0	0	0	0	0	0	0	0	0	0	0	0	0	0	0	0	0	0	0
TACGAGTGCCCCAAGCGTTATCCGGAATTGCTGGGCGTAAAGGGTGTGTAGGTGGTTGTATTAGTCTCTTGTTAAATTCTTCGGCTTAACCGGGGGCATGCAGGAGAAACGGTACAACTAGAGGATACGAGGGGTCTGTGGAACTCATGGAGTAGGGGTGAAATCCGTTGATATCATGGGGAACACCAAAAGCGAAGGCAGCAGACTGGCGTATTCCTGACACTGAAACACGAAAGCGTAGGTAGCGAATGGGATTAGATACCCCAGTAGTCTACGCCCTAAACGATGATCGCTAGCTATTCGGAGTATCGACCCTCTGAGTGGCGAAGCTAACGCGTTAAGCGATCCGCCTGGGTAGTACGGCCGCAAGGCT	Bacteria	Acidobacteriota	Vicinamibacteria	Vicinamibacterales	Vicinamibacteraceae	NA	NA	0	0	0	0	0	0	0	0	0	0	0	0	0	0	0	0	0	0	0	0	0	0	0	0	0	0	0	0	0	0	0	0	0	0	0	0	0	0	0	0	0	0
TACAAGAGGGGCGAGCGTTATTCGGTCAAATTGGGCGTAAAGCGTCTCTAGGCGGTTTTTTGAGAGTTAACAATTAAAGTACAACGAGTAATTTTGTAACATTTGTTAATACCGAAAAGCTAGAGTTTATAAGAAGTTAATTTTATTTTGGCAGAAAGGTTAGAATTTTTTGATAGCTAAAAGAGAATCTAAAGTGAAGACAGTTAACTACTATAAACTGACGTTGAAAGACTAAAGCATGGGTAGCGAGAGGGATTAGATACCCCTGTAGTCCATGCCTTGACTTATGAAAGTGAAATGTTAAGAGTATTCTTAGTGTGAAAAAACTAACAGTATTAAACTTTCCGCCTGAGGAGTAAAATCGCAAGGTTG	Bacteria	Acidobacteriota	Vicinamibacteria	Vicinamibacterales	Vicinamibacteraceae	Vicinamibacter	silvestris	0	0	0	0	0	0	0	0	0	0	0	0	0	0	0	0	0	0	0	0	0	0	0	0	0	0	0	0	0	0	0	0	0	0	0	0	0	0	0	0	0	0
TACGAAGGGGGCTAGCGTTGCTCGGAATCACTGGGCGTAAAGCGCACGTAGGCGGATCTTTAAGTCAGAGGTGAAATCCCAAGGCTCAACCTTGGAACTGCCTTTGATACTGGGGATCTCGAGTCCGGAAGAGGTGAGTGGAACTCCGAGTGTAGAGGTGAAATTCGTAGATATTCGGAAGAACACCAGTGGCGAAGGCGGCTCACTGGTCCGGTACTGACGCTGAGGTGCGAAAGCGTGGGGAGCAAACAGGATTAGATACCCTGGTAGTCCACGCCGTAAACGATGAATGCTAGCCGTTGGGGAGCTTGCTCTTCAGTGGCGCAGTTAACGCTTTAAGCATTCCGCCTGGGGAGTACGGTCGCAAGATTA	Bacteria	Actinobacteriota	Acidimicrobiia	IMCC26256	NA	NA	NA	43	56	0	51	43	6	39	37	0	18	18	0	21	27	0	30	32	0	13	24	0	24	25	0	23	24	0	38	60	0	40	25	0	27	41	0	38	48	0	40	30	0
TACGAAGGGGGCTAGCGTTGTTCGGAATTACTGGGCGTAAAGCGCGCGTAGGCGGCGATCTTTGTCAGAGGTGAAAGCCCGGGGCTCAACTCCGGAATTGCCTTTGAAACGGGATTGCTAGAGTCCGAGAGAGGATGGCGGAATTCCTAGTGTAGAGGTGAAATTCGTAGATATTAGGAAGAACACCGGTGGCGAAGGCGGCCATCTGGCTCGGTACTGACGCTCAGGCGCGAAAGCGTGGGGAGCAAACAGGATTAGATACCCTGGTAGTCCACGCCGTAAACGATGGGTGCTAGTTGTTAGGAAGTTTACTTCTTAGTGACGTAGCTAACGCGTTAAGCACCCCGCCTGGGGAGTACGGTCGCAAGATTA	Bacteria	Actinobacteriota	Acidimicrobiia	IMCC26256	NA	NA	NA	0	0	0	20	13	0	0	0	0	0	0	0	10	12	0	10	22	0	9	10	0	7	0	0	10	13	0	19	22	0	19	12	0	0	14	0	15	0	0	12	7	0
TACGTAGGGTCCAAGCGTTATCCGGAATTACTGGGCGTAAAGAGTTGCGTAGGTGGCAGAGTAAGTAGACAGTGAAATCGTCCCGCTCAACGGGATACACATTGTCTAAACTGCTCAGCTAGAAGATGAGAGAGGTCGCTAGAATTCCTAGTGTAGGAGTGAAATCCGTAGATATTAGGAGGAATACCGATGGCGTAGGCAGGCGACTGGCTCATTCTTGACACTAAGGCACGAAAGCGTGGGGAGCAAACGGGATTAGATACCCCGGTAGTCCACGCCGTAAACTATGGATGCTAGCTGTTACGAGTATCGACCCTTGTAGTAGCGAAGCTAACGCGTTAAGCATCCCGCCTGTGGAGTACGGCCGCAAGGCTA	Bacteria	Actinobacteriota	Acidimicrobiia	IMCC26256	NA	NA	NA	9	15	0	0	0	0	0	0	0	0	0	0	0	0	0	0	0	0	0	0	0	0	0	0	0	0	0	0	0	0	0	0	0	0	0	0	0	17	0	0	0	0
TACGGAGGGTGCAAGCGTTACCCGGAATCACTGGGCGTAAAGGGCGTGTAGGCGGAAATTTAAGTCTGGTTTTAAAGACCGGGGCTCAACCTCGGGGATGGACTGGATACTGGATTTCTTGACCTCTGGAGAGGTAACTGGAATTCCTGGTGTAGCGGTGGAATGCGTAGATACCAGGAGGAACACCAATGGCGAAGGCAAGTTACTGGACAGAAGGTGACGCTGAGGCGCGAAAGTGTGGGGAGCAAACCGGATTAGATACCCGGGTAGTCCACACCCTAAACGATGTACGTTGGCTAAGCGCAGGATGCTGTGCTTGGCGAAGCTAACGCGATAAACGTACCGCCTGGGAAGTACGGCCGCAAGGTTG	Bacteria	Actinobacteriota	Acidimicrobiia	Microtrichales	Ilumatobacteraceae	CL500-29 marine group	NA	341	346	196	491	362	259	424	369	358	428	298	374	504	301	284	654	406	333	349	403	271	491	422	217	552	341	375	971	425	333	566	245	168	637	320	194	927	253	99	753	159	77
GACGAACCGTACAAACGTTATTCGGAATCACTGGGCTTAAAGGGTGCGTAGGCTGCGCGGTAAGTTGGGTGTGAAAGCCCTCGGCTCAACCGAGGAACTGCGCTCAAAACTACCGTGCTGGAGGGAGACAGAGGTGAGCGGAACTCAGGGTGGAGCGGTGAAATGCGTTGATATCCTGAGGAACACCGGTGGCGAAGGCGGCTCACTGGGTCTCTTCTGACGCTGAGGCACGAAAGCCAAGGTAGCAAACGGGATTAGATACCCCGGTAGTCTTGGCTGTAAACGATGAGCACTTGATTGAAGGGTCCTCCATAGCCTTTCAGTCGTAGCGAAAGTGTTAAGTGCTCCGCCTGGGGAGTATGGTCGCAAGGCTG	Bacteria	Actinobacteriota	Acidimicrobiia	Microtrichales	Ilumatobacteraceae	CL500-29 marine group	NA	160	78	141	166	63	180	151	91	253	165	138	266	171	85	248	173	81	280	142	168	256	185	207	227	146	169	423	249	71	338	163	45	241	193	54	330	289	44	201	191	0	201
TACATAGGGTGCAAGCGTTGTCCGGAATTATTGGGCGTAAAGAGTTCGTAGGTGGTTCGTTACGTCGGATGTGAAAATCTGGGGCTCAACCCCAGACCTGCATTCGATACGGGCGAGCTAGAGTTTGGTAGGGGAGACTGGAATTCCTGGTGTAGCGGTGGAATGCGCAGATATCAGGAGGAACACCAATGGCGAAGGCAGGTCTCTGGGCCAATACTGACACTGAGGAACGAAAGCGTGGGGAGCGAACAGGATTAGATACCCTGGTAGTCCACGCCGTAAACGGTGGGCGCTAGTTGTGGGGACCTTCCACGGTCTCTGCGACGCAGCTAACGCATTAAGCGCCCCGCCTGGGGAGTACGATCGCAAGATTA	Bacteria	Actinobacteriota	Acidimicrobiia	Microtrichales	Ilumatobacteraceae	CL500-29 marine group	NA	198	181	110	226	135	192	185	149	247	163	155	235	220	115	262	248	136	294	115	151	253	210	191	185	161	170	197	174	84	145	149	69	122	145	82	110	233	65	56	173	49	52
TACGTAGGGTGCGAGCGTTAATCGGAATTACTGGGCGTAAAGCGTGCGCAGGCGGTTTTGTAAGTCAGATGTGAAATCCCCGGGCTTAACCTGGGAACTGCGTTTGAAACTACAAGGCTAGAGTGTAGCAGAGGGGGGTGGAATTCCACGTGTAGCAGTGAAATGCGTAGAGATGTGGAGGAACACCGATGGCGAAGGCAGCCCCCTGGGTTAACACTGACGCTCAGGCACGAAAGCGTGGGGAGCAAACAGGATTAGATACCCTGGTAGTCCACGCCCTAAACTATGTCAACTAGTTGTCGGGCCTTAACGGGCTTGGTAACGCAGCTAACGCGTGAAGTTGACCGCCTGGGGAGTACGGTCGCAAGATTA	Bacteria	Actinobacteriota	Acidimicrobiia	Microtrichales	Ilumatobacteraceae	CL500-29 marine group	NA	191	155	166	238	132	206	198	127	312	179	178	269	219	122	244	214	102	201	129	135	224	195	165	141	163	128	194	232	85	131	160	67	67	173	70	88	206	42	58	130	43	39
TACGGAGGGTGCAAGCGTTGTCCGGATTTATTGGGTTTAAAGGGTGCGCAGGTGGTTTATTAAGTCAGTGGTGAAAGACGGTCGCTCAACGATTGCAGTGCCATTGAAACTAGTAGACTTGAGTAAAGTAGAGGTGGGCGGAATTGATAGTGTAGCGGTGAAATGCATAGATATTATCAAGAACTCCAATTGCGTAGGCAGCTCACTTGGCTTTTACTGACACTCATGCACGAAAGTGTGGGTATCAAACAGGATTAGATACCCTGGTAGTCCACACTGTAAACGATGATAACTAGGTGTCGGCCGAATCTGGTCGGTGCCACAGCGAAAGCGTTAAGTTATCCACCTGGGGAGTACGCCGGCAACGGTG	Bacteria	Actinobacteriota	Acidimicrobiia	Microtrichales	Ilumatobacteraceae	CL500-29 marine group	NA	107	97	102	141	86	119	101	70	124	107	84	108	106	65	118	108	57	97	80	82	134	120	110	142	110	80	141	139	59	141	108	38	138	120	40	128	237	48	121	157	38	119
TACAGAGACTGCAAGCGTTATTCGGATTCACTGGGCGTAAAGGGTGCGCAGGCGGCCAAATGTGTGAGGCGTGAAAGCCCGGGGCTTAACCCCGGAATTGCACCTCAAACTATTTGGCTAGAGCATTGGAGAGGGTAGCAGAATTCACGGTGTAGCAGTGAAATGCGTAGATATCGTGAGGAATACCAGAGGCGAAGGCGGCTACCTGGACAATTGCTGACGCTCAGGCACGAAAGCGTGGGGAGCAAAAGGGATTAGATACCCCTGTAGTCCACGCCCTAAACGGTGCACACTAGGTCTTGGCGGATTCGACCCCACCAGGGCCCAAGCTAACGCGTTAAGTGTGCCGCCTGAGGACTACGGTCGCAAGACTA	Bacteria	Actinobacteriota	Acidimicrobiia	Microtrichales	Ilumatobacteraceae	CL500-29 marine group	NA	0	50	0	98	48	0	52	74	54	59	43	37	89	35	40	112	58	33	38	52	0	76	60	0	74	66	54	95	50	45	77	41	0	81	0	42	137	0	0	105	0	0
TACGGAGGGTGCAAGCGTTATCCGGATTTACTGGGTTTAAAGGGTGCGTAGGTGGGTAGGTAAGTCAGTGGTGAAATCTTCAAGCTTAACTTGGAAACTGCCATTGATACTATTTATCTTGAATACTTTGGAGGTAAGCGGAATATGTCATGTAGCGGTGAAATGCTTAGATATGACATAGAACACCAATTGCGAAGGCAGCTTACTACACAGTTATTGACACTGAGGCACGAAAGCGTGGGGATCAAACAGGATTAGATACCCTGGTAGTCCACGCCCTAAACGATGGATACTCGACATTAGCGATACACAGTTAGTGTCTGAGCGAAAGCATTAAGTATCCCACCTGGGAAGTACGATCGCAAGATTG	Bacteria	Actinobacteriota	Acidimicrobiia	Microtrichales	Ilumatobacteraceae	CL500-29 marine group	NA	50	47	38	60	28	47	62	31	66	49	30	58	50	20	49	54	19	44	32	22	52	36	34	30	29	33	38	39	22	34	37	8	18	34	13	30	56	0	27	31	15	27
TACGGAGGGGGCTAGCGTTATTCGGAATTACTGGGCGTAAAGCGCACGTAGGCGGATTGGAAAGTCAGAGGTGAAATCCCAGAGCTCAACTTTGGAACTGCCTTTGAAACTCCCAGTCTTGAGGTCGAGAGAGGTGAGTGGAATTCCGAGTGTAGAGGTGAAATTCGTAGATATTCGGAGGAACACCAGTGGCGAAGGCGGCTCACTGGCTCGATACTGACGCTGAGGTGCGAAAGCGTGGGGAGCAAACAGGATTAGATACCCTGGTAGTCCACGCCGTAAACGATGAATGCCAGTCGTCGGGTAGCATGCTATTCGGTGACACACCTAACGGATTAAGCATTCCGCCTGGGGAGTACGGCCGCAAGGTTA	Bacteria	Actinobacteriota	Acidimicrobiia	Microtrichales	Ilumatobacteraceae	CL500-29 marine group	NA	36	39	18	32	29	26	25	31	32	35	33	39	38	29	26	40	20	32	25	39	42	39	42	31	34	33	59	50	18	38	35	12	25	51	23	32	47	0	30	53	0	28
TACGAAGGGGGCTAGCGTTGCTCGGAATTACTGGGCGTAAAGGGCGCGTAGGCGGATAGTTTAGTCAGAGGTGAAAGCCCAGGGCTCAACCTTGGAACTGCCTTTGATACTGGCTATCTTGAGTTCGGGAGAGGTGAGTGGAATGCCGAGTGTAGAGGTGAAATTCGTAGATATTCGGCGGAACACCAGTGGCGAAGGCGACTCACTGGCCCGATACTGACGCTGAGGCGCGAAAGCGTGGGGAGCAAACAGGATTAGATACCCTGGTAGTCCACGCTGTAAACGATGAGTGCTAGTTGTCGGCATGCATGCATGTCGGTGACGCAGCTAACGCATTAAGCACTCCGCCTGGGGAGTACGGTCGCAAGATTA	Bacteria	Actinobacteriota	Acidimicrobiia	Microtrichales	Ilumatobacteraceae	CL500-29 marine group	NA	44	46	18	53	24	9	19	16	14	15	13	6	39	11	8	58	29	0	13	16	0	34	30	10	19	27	0	43	13	7	26	15	0	26	17	5	59	0	5	49	0	6
TACGTAGGGTGCAGGCGTTAATCGGAATTACTGGGCGTAAAGCGTGCGCAGGCGGTTTCTTAAGTCAGATGTGAAAGCCCCGGGCTTAACCTGGGAACTGCGTTTGAAACTGGGAGACTTGAGTGTGGCAGAGGGGGGTGGAATTCCACGTGTAGCAGTGAAATGCGTAGATATGTGGAGGAACACCGATGGCGAAGGCAGCCCCCTGGGCTAACACTGACGCTCATGCACGAAAGCGTGGGGAGCAAACAGGATTAGATACCCTGGTAGTCCACGCCCTAAACTATGTCAACTGGTTGTCGGGGGATTAACTCCCTTGGTAACGAAGCTAACGCGTGAAGTTGACCGCCTGGGGAGTACGGCCGCAAGGTTA	Bacteria	Actinobacteriota	Acidimicrobiia	Microtrichales	Ilumatobacteraceae	CL500-29 marine group	NA	0	24	0	32	35	0	10	26	0	0	12	0	11	22	0	18	39	0	13	20	0	15	25	0	0	25	0	30	33	0	9	23	0	0	31	0	0	40	0	0	28	0
TACGGAGGGTGCAAGCGTTATCCGGAATCATTGGGTTTAAAGGGTCCGCAGGCGGGCGTATAAGTCAGTGGTGAAATCCTGCAGCTTAACTGCAGAACTGCCATTGATACTGTACGTCTTGAATTCGGTCGAAGTGGGCGGAATGTGTAGTGTAGCGGTGAAATGCATAGATATTACACAGAACACCGATAGCGAAGGCAGCTCACTAGGCCTGGATTGACGCTCAGGGACGAAAGCGTGGGGATCAAACAGGATTAGATACCCTGGTAGTCCACGCTGTAAACGATGATTACTCGTTTTCGGCGATATACAGTCGGAGACTAAGCGAAAGTGATAAGTAATCCACCTGGGGAGTACGATCGCAAGGTTG	Bacteria	Actinobacteriota	Acidimicrobiia	Microtrichales	Ilumatobacteraceae	CL500-29 marine group	NA	39	3	0	2	4	0	7	11	1	5	3	1	3	3	0	2	4	0	4	2	30	0	3	26	7	6	2	4	7	2	3	6	32	5	26	3	6	30	0	1	21	21
TACGAAGGGGGCTAGCGTTGCTCGGAATCACTGGGCGTAAAGCGCACGTAGGCGGCTTTCTAAGTCAGAGGTGAAATCCTGGAGCTCAACTCCAGAACTGCCTTTGATACTGGAAAGCTTGAGTTCGGGAGAGGTGAGTGGAACTGCGAGTGTAGAGGTGAAATTCGTAGATATTCGCAAGAACACCAGTGGCGAAGGCGGCTCACTGGCCCGATACTGACGCTGAGGTGCGAAAGCGTGGGGAGCAAACAGGATTAGATACCCTGGTAGTCCACGCCGTAAACGATGAATGCTAGCCGTTGGCGAGCTTGCTCGTCAGTGGCGCAGCTAACGCTTTAAGCATTCCGCCTGGGGAGTACGGTCGCAAGATTA	Bacteria	Actinobacteriota	Acidimicrobiia	Microtrichales	Ilumatobacteraceae	CL500-29 marine group	NA	26	0	33	27	0	43	0	0	14	0	0	0	0	0	0	0	0	0	0	0	0	0	0	0	0	0	0	0	0	0	0	0	0	0	0	0	0	0	0	0	0	0
TACGGAGGATCCAAGCGTTGTCCGGATTTATTGGGTTTAAAGGGTGCGTAGGCGGGTTATTAAGTCAGTGGTGAAAGCCGGCAGCTCAACTGTCGAACTGCCATTGAAACTGATAGCCTAGAATCTAGTAGAGGTAGGCGGAATGTATCATGTAGCGGTGAAATGCTTAGATATGATACAGAACACCAATTGCGAAAGCAGCTTACTATGCTAGTATTGACGCTGAGGCACGAAAGCGTGGGGATCAAACAGGATTAGATACCCTGGTAGTCCACGCTGTAAACGTTGAATACTCGATGTTGGCGATACACAGTCAGCGTCCAAGAGAAATCGTTAAGTATTCCACCTGGGGAGTACGCTCGCAAGAGTG	Bacteria	Actinobacteriota	Acidimicrobiia	Microtrichales	Ilumatobacteraceae	CL500-29 marine group	NA	0	0	0	0	0	0	0	0	14	0	0	0	0	0	0	0	0	0	0	0	0	0	0	0	0	0	0	0	0	0	0	0	0	0	0	0	0	0	0	0	0	0
GTGTAGCAGCGCGGTAATACGAAGGGACCTAGCGTAGTTCGGAATTACTGGGCGTAAAGCGCGCGTAGGCCGTTGAGTTAGTTAATTGTGAAATCCCAAAGCTTAACTTTGGAACTGCAATTAAAACTGCTCGACTAGAGTTTGATAGAGGAAAGCGGAATACATAGTGTAGAGGTGAAATTCGTAGATATTATGTAGAACACCAGTTGCGAAGGCGGCTTTCTGGATCAACACTGACGCTGAGGCGCGAAAGTATGGGTAGCAAAGAGGATTAGATACCCTCGTAGTCCATACCATAAACGATGATTGCTAGATGTTGGAAATTTATTTTCAGTATCGCAGCTAACGCATTAAGCAATCCGCCTGGGGAGTACGACCGCAAGGTTA	Bacteria	Actinobacteriota	Acidimicrobiia	Microtrichales	Ilumatobacteraceae	CL500-29 marine group	NA	0	5	0	0	0	0	0	0	0	0	0	0	0	3	0	0	0	0	0	0	0	0	0	0	0	0	0	0	0	0	0	0	0	0	0	0	0	0	0	0	0	0
TACGTAGGGCGCAAGCGTTGTCCGGAATCATTGGGCGTAAAGAGCGTGTAGGCGGCCCGATTAGTCCGCTGTGAAAGTCCAGGGCTCAACCCTGGAATGCCGGTGGATACTGTCGGGCTCGAGTCCGGAAGAGGCGAGTGGAATTCCTGGTGTAGCGGTGAAATGCGCAGATATCAGGAAGAACACCAACGGCGAAGGCAGCTCGCTGGGACGGTACTGACGCTGAGACGCGAAAGCGTGGGGAGCAAACAGGATTAGATACCCTGGTAGTCCACGCCGTAAACGATGGGTACTAGGTGTGGGGGGTGTCGACTCCCCCCGTGCCGAAGCTAACGCATTAAGTACCCCGCCTGGGGAGTACGGCCGCAAGGCTA	Bacteria	Actinobacteriota	Acidimicrobiia	Microtrichales	Ilumatobacteraceae	CL500-29 marine group	NA	0	0	0	0	0	0	0	0	0	0	0	0	0	0	0	0	0	0	0	0	0	0	0	0	0	0	0	0	0	0	0	0	0	0	0	0	0	0	0	0	0	0
TACAGAGGTGGCAAGTGTTGTTCGGATTTACTGGGCGTAAAGGGTTCGCAGGCGGCTTTGTGTGTCAGATGTGAAAGCCCACGGCTTAACCGTGGAACGGCATTTGAAACTACAGAGCTAGAGTACGGGAGAGGAGAGGGGAATTCATGGTGTAGCGGTGAAATGCGTAGATATCATGAAGAACACCGGTGGCGAAAGCGCCTCTCTGGACCGATACTGACGCTCATGAACGAAAGCCAGGGGAGCAAAGAGGATTAGATACCCTCGTAGTCCTGGCCATAAACGGTGTGCACTTGATGTGGGAGGTTTACCCCCTTCCGTGTCGAAGCCAACGCGATAAGTGCACCGCCTGGGAAGTACGGCCGCAAGGTTA	Bacteria	Actinobacteriota	Acidimicrobiia	Microtrichales	Ilumatobacteraceae	CL500-29 marine group	NA	0	0	0	0	0	0	0	0	0	0	0	0	0	0	0	0	0	0	0	0	0	0	0	0	0	0	0	0	0	0	0	0	0	0	0	0	0	0	0	0	4	0
TACGGAGGGTGCAAGCATTAATCGGATTTATTGGGCGTAAAGGGCGCGTAGGTGGGTTTGTAAGTCAAGTGTGAAATTCCGGGGCTCAACTTCGGAACTGCACGTGAAACTACAAGTCTTGAGGATTGGCGGAGAAAACGGAATTCCACAAGTAGCGGTGAAATGCGTAGATATGTGGAAGAACACCGGTGGCGAAGGCGGTTTTCTAGCTTATTCCTGACACTGAGGCGCGAAAGCAAGGGGATCAAACAGGATTAGATACCCTGGTAGTCCTTGCTGTAAACGATGTATACTTGATGTAATTGGGCTCAACCCTAATTGTGTCGTAGCTAACGCGATAAGTATACCGCCTGAGGAGTACGCTCGCAAGGGTG	Bacteria	Actinobacteriota	Acidimicrobiia	Microtrichales	Ilumatobacteraceae	CL500-29 marine group	NA	4	0	0	0	0	0	0	0	0	0	0	0	0	0	0	0	0	0	0	0	0	0	0	0	0	0	0	0	0	0	0	0	0	0	0	0	0	0	0	0	0	0
TACAGGGGATGCAAGTGTTATCCGGATTTATTGGGCGTAAAGCGTCTGTAGGTGGGTACTTAAGTCTTTTGTTAAAGCTTCAGGCTTAACCTGAAAGATGCAAAAGAAACTAGGTATCTTGAGTATGTTAGAGGTAAAGGGAATTTCCAGTGGAGCGGTAAAATGCGTAGATATTGGAAGGAACACCAATTGCGAAGGCACTTTACTGGGGCATTACTGACACTTAAAGACGAAAGCTAAGGGAGCAAACAGGATTAGATACCCTGGTAGTCTTAGCTGTAAACGATGAATACTAGATGTTGTGTTTTTAAAAATATGCAGTGTCGTAGCTAACGCATTAAGTATTCCGCCTGGGAAGTACGCTCGCAAGAGTG	Bacteria	Actinobacteriota	Acidimicrobiia	Microtrichales	Ilumatobacteraceae	CL500-29 marine group	NA	0	0	0	0	0	0	0	0	0	0	0	0	0	0	0	0	0	0	0	0	0	0	0	0	0	3	0	0	0	0	0	0	0	0	0	0	0	0	0	0	0	0
TACGGAGGGTGCAAGCGTTATCCGGATTTATTGGGTTTAAAGGGTGCGTAGGCGGCTCATTAAGTCTGGGGTGAAAGCCCGTTGCTCAACAACGGAACTGCCCTGGAAACTGGTGAGCTTGAGTACAGACGAGGGTGGCGGAATGGATGCTGTAGCGGTGAAATGCATAGATAGCATCCAGAACCCCGATTGCGAAGGCAGCTGCCTAGACTGTAACTGACGCTGAGGCACGAAAGCGTGGGGAGCGAACAGGATTAGATACCCTGGTAGTCTACGCCGTAAACGATGGATACTCGCTGGTGGCGATAGATGGTCACTGGCTTAGCGAAAGCGTTAAGTATCCCACCTGGGGAGTACGCTCGCAAGAGTG	Bacteria	Actinobacteriota	Acidimicrobiia	Microtrichales	Ilumatobacteraceae	CL500-29 marine group	NA	0	0	0	0	0	0	0	0	0	0	0	0	0	0	0	0	0	0	0	0	0	0	0	0	0	0	0	0	0	0	0	0	0	1	0	0	0	0	0	0	0	0
TACGGAGGATGCAAGCGTTATCCGGAATCATTGGGCGTAAAGCGTCCGTAGGTGGTTTGTCAAGTCTGTCGTCAAAGAATGGAGCTTAACTCCATAGAGGCGGTGGAAACTGAGAGACTAGAGTTCGGTAGGGGTAGCGGGAATTCCCAGTGTAGCGGTGAAATGCGTAGATATTGGGAAGAACATCGGTGGCGAAAGCGCGCTACTGGGCCGAAACTGACACTGAGGGACGAAAGCTAGGGTAGCGAAAGGGATTAGATACCCCTGTAGTCCTAGCCGTAAACGATGGATACTAGGCGTAGTCTGTATCGACCCGGACTGTGCCGAAGCTAACGCGTTAAGTATCCCGCCTGGGGAGTACGCTCGCAAGAGTG	Bacteria	Actinobacteriota	Acidimicrobiia	Microtrichales	Ilumatobacteraceae	CL500-29 marine group	NA	0	1	0	0	0	0	0	0	0	0	0	0	0	0	0	0	0	0	0	0	0	0	0	0	0	0	0	0	0	0	0	0	0	0	0	0	0	0	0	0	0	0
TACGGAGGGTGCAAGCGTTATCCGGATTCACTGGGTTTAAAGGGTGCGTAGGCGGGCAGGTAAGTCAGTGGTGAAATCCTGGAGCTCAACTCCAGAACTGCCATTGATACTATCTGTCTTGAATATTGTGGAGGTAAGCGGAATATGTCATGTAGCGGTGAAATGCTTAGATATGACATAGAACACCCATTGCGAAGGCAGCTTACTACGCATATATTGACGCTGAGGCACGAAAGCGTGGGGATCAAACAGGATTAGATACCCTGGTAGTCCACGCCCTAAACTATGGATACTCGACATATGCGATACACTGTATGTGTCTGAGCGAAAGCATTAAGTATCCCACCTGGGAGGTACGTTCGCAAGAATGAAACTTAAAAATTGACGG	Bacteria	Actinobacteriota	Acidimicrobiia	Microtrichales	Ilumatobacteraceae	CL500-29 marine group	NA	0	0	0	1	0	0	0	0	0	0	0	0	0	0	0	0	0	0	0	0	0	0	0	0	0	0	0	0	0	0	0	0	0	0	0	0	0	0	0	0	0	0
GACGAGCCTCACAAACGTTATTCGGAATTACTGGGCTTAAAGGGTGCGTAGGCGGTGCGGAAAGTTGGGTGTGAAATCCCTCGGCTTAACCGAGGAATTGCGCTCAATACTACCGTGCTCGAGGGAGATAGAGGAATGCGGAACTTACGGTGGAGCGGTGAAATGCGTTGATATCGTAGGGAACACCGGTGGCGAAAGCGGCATTCTGGATCTCCTCTGACGCTGAGGCACGAAAGCTAGGGTAGCAAACGGGATTAGATACCCCGGTAGTCCTAGCCGTAAACGATGAGCACTGGATTGAAGACCCCTCCATAGGTTTTCAGTCGCAGAGAAATTGTTTAGTGCTCCGCCTGGGGAGTATGGTCGCAAGGCTG	Bacteria	Actinobacteriota	Acidimicrobiia	Microtrichales	Ilumatobacteraceae	CL500-29 marine group	NA	0	0	0	0	0	0	0	0	0	0	2	0	0	0	0	0	0	0	0	0	0	0	0	0	0	0	0	0	0	0	0	0	0	0	0	0	0	0	0	0	0	0
TACGTAGGGTGCAAGCGTTAATCGGAATTACTGGGCGTAAAGCGTGCGCAGGCGGTTATATAAGACAGATGTGAAATCCCCGGGCTCAACCTGGGAACTGCATTTGTGACTGTATAGCTAGAGTACGGTAGAGGGGGATGGAATTCCGCGTGTAGCAGTGAAATGCGTAGATATGCGGAGGAACACCGATGGCGAAGGCAATCCCCTGGACCTGTACTGACGCTCATGCACGAAAGCGTGGGGAGCAAACAGGATTAGATACCCTGGTAGTCCACACTGTAAACGATGATAACTAACAGTATGGAGATTCGACCCTCTGTGTTGTAAAGCTAACGCGTTAAGTGATCCGCCTGGGGAGTACGGGCGCAAGCTTA	Bacteria	Actinobacteriota	Acidimicrobiia	Microtrichales	Ilumatobacteraceae	CL500-29 marine group	NA	0	0	0	0	0	0	0	0	0	0	0	0	0	0	0	2	0	0	0	0	0	0	0	0	0	0	0	0	0	0	0	0	0	0	0	0	0	0	0	0	0	0
GACGAGAAGGGCTAGCGTTATCCTAAATGATTGGGCGTAAAGTGTTTGTAGGTAGTAAGTGTTTCTTTTTGTAAAATATCAAATTTATTTTTTGATGCTGCATAAAGTAAACTTTTTCTTGAGTATTGCAGAGGATAACAGAATTTCATACATAGGGGTAAAATCCAGAGATTTATAAAGGAATGTCAGTGGCGAAGGCGGTTATCTGGTCAAATACTGACATTGAGGAACGAAAGCATAGGTAGCGAACAGGATTAGGTACCCTGGTAGTCTATGCGGTCAAATATGGGGGCTAGCAACTAAGAAATATCTTGGTGATAAAGCTAACGCGTTAAGCTTCCCGCCTGGGGAGTACGGTCACAAGACTG	Bacteria	Actinobacteriota	Acidimicrobiia	Microtrichales	Ilumatobacteraceae	CL500-29 marine group	NA	0	0	0	0	0	0	0	0	0	0	0	0	0	0	0	0	0	0	0	0	0	0	0	0	0	0	0	0	0	1	0	0	0	0	0	0	0	0	0	0	0	0
TACATAGGGTGCAAGCGTTGTCCGGAATTATTGGGCGTAGAGAGCTCGTAGGTGGTTCGTCACGTCGGATGTGAAAATCTGGGGCTTAACCCCAGACCTGCATTCGATACGGGCGAGCTAGAGTGTGGTAGGTGAGTGGAATTCCGAGTGTAGAGGTGAAATTCGTAGATATTCGGAGGAACACCAGTGGCGAAGGCGGCTCACTGGCTCGATACTGACGCTGAGGTGCGAAAGCGTGGGGAGCAAACAGGATTAGATACCCTGGTAGTCCACGCCCTAAACGATGAATGCCAGACGTCGGGCAGCATGCTGTTCGGTGTCACACCTAACGGATTAAGCATTCCGCCTGGGGAGTACGGCCGCAAGGTTA	Bacteria	Actinobacteriota	Acidimicrobiia	Microtrichales	Ilumatobacteraceae	CL500-29 marine group	NA	0	0	0	0	0	0	0	0	0	0	0	0	0	0	0	0	0	0	0	0	0	0	0	0	0	0	0	0	0	0	0	2	0	0	0	0	0	0	0	0	0	0
GACAGAGGATGCAAGTGTTATCCGGAATTATTGGGCGTAAAGCGTTTGTAGATTGTTTTATTGGTCAAATGTTAAATTTTAAAACTCGATTTTAAACTCGCATTTGAAACGTTAAAACTAAAATTTTGTAGGGGTAAAGGGAATTTCCAGTGGAGCGGTGAAATGCGTAGATATTGGAAGGAACATCGATAGCGAAGGCACTTTACTGGTTTTAATTAATATTGAGAGACGAAAGCTAGGGGAGCAAATGGGATTAGATACCCCAGTAGTCCTAGCTGTAAACTATGGATACTATATGTTGGACAGGTTAACCTGTTACCAATGTAAAAGCTAGCGCGTTAAGTATCCCGCCTGGGAAGTACGCTCGCAAGAATG	Bacteria	Actinobacteriota	Acidimicrobiia	Microtrichales	Ilumatobacteraceae	Ilumatobacter	fluminis	0	0	0	0	0	0	0	0	0	0	0	0	0	0	0	0	0	0	0	0	0	0	0	0	0	0	0	0	0	0	0	0	0	0	0	0	0	0	0	0	0	0
TACGGAGGGTGCAAGCGTTATCCGGATTCACTGGGTTTAAAGGGTGCGTAGGCGGGTAGGTAAGTCAGTGGTGAAATCCTGGAGCTCAACTCCAGAACTGCCATTGATACTATCTATCTTGAATATTGTGGAGGTAAGCGGAATATGTCATGTAGCGGTGAAATGCTTAGATATGACATAGAACACCCATTGCGAAGGCAGCTTACTACGCATATATTGACGCTGAGGCACGAAAGCGTGGGGATCAAACAGGATTAGATACCCTGGTAGTCCACGCCCTAAACGATGGATACTCGACATTTGCGATACACAGTAAGTGTCTGAGCGAAAGCATTAAGTATCCCACCTGGGAAGGGCGTTCGCAAGAATGAAACTCAAAAATTGGCGG	Bacteria	Actinobacteriota	Acidimicrobiia	Microtrichales	Ilumatobacteraceae	NA	NA	0	0	0	0	0	0	0	0	0	0	0	0	0	0	0	0	0	0	0	0	0	0	0	0	0	0	0	0	0	0	0	0	0	0	0	0	0	0	0	0	0	0
GACAGAGGATGCAAACGTTGCTCGGAATTACTGGGCGTAAAGCGCGTGTAGGCGGTCTGATAAGTCGGACGTGAAATCCCGGGGCTCAACCCCGGAAGGGCGTTCGATACTGCCAGACTTGGGTTCTGAAGAGGAGAGCGGAATTCCCGGTGTAGAGGTGAAATTCGTAGATATCGGGAGGAACACCAGTGGCGAAGGCGGCTCTCTGGGCAGATACCGACGCTGAGACGCGAAAGCGTGGGAAGCAAACAGGATTAGATACCCTGGTAGTCCACGCTGTAAACGATGACAACTGGGTGTTGCGGGTATTGACTCCTGCTGCGCCGAAGCTAACGCGTTAAGTTGTCCGCCTGGGAAGTACGGCCGCAAGGCTA	Bacteria	Actinobacteriota	Acidimicrobiia	Microtrichales	Microtrichaceae	IMCC26207	NA	0	20	0	0	27	0	0	20	0	0	0	0	0	0	0	11	22	0	0	23	0	20	0	0	0	0	0	0	28	13	8	0	0	23	32	0	47	37	0	0	12	0
TACGGAGGATCCAAGCGTTATCCGGAATCATTGGGTTTAAAGGGTCCGTAGGCGGTCTAATAAGTCAGTGGTGAAAGCCCATCGCTCAACGATGGAACGGCCATTGATACTGTTAGACTTGAATTACTGGGAAGTAACTAGAATATGTAGTGTAGCGGTGAAATGCTTAGATATTACATGGAATACCAATTGCGAAGGCAGGTTACTACCAGTGGATTGACGCTGATGGACGAAAGCGTGGGGAGCGAACAGGATTAGATACCCTGGTAGTCCACGCCGTAAACGATGGATACTAGCTGTTGGGCGCAAGTTCAGTGGCTAAGCGAAAGTGATAAGTATCCCACCTGGGGAGTACGTTCGCAAGAATG	Bacteria	Actinobacteriota	Acidimicrobiia	Microtrichales	Microtrichaceae	IMCC26207	NA	23	0	0	0	0	0	17	0	8	16	0	4	18	15	0	0	0	0	0	0	0	0	16	0	0	12	20	0	0	0	0	0	0	0	0	14	0	0	0	35	0	0
TACGAGGGGAGCAAGTGTTCTACGGTCAAACTGGGCGTAAAGGGTTCTCCGGCGGAAGTGGGCGTGTAGGATGAGAGCATTCCGCCTGTTAAGCGGGATCATCTCCTAAACTCCATTTCATGAGTTGGAGCGGCGAGGGCGGAAGTCCAGGACGAGCGTTAGCATGCTTAGACGCCTGGAGGACGGCCACGGGCGCAGGCCTCCCTCGAGCTCCGACTGACGCTTCGGAACGAAAGCGTGGGGAGCGATCGGGATTAGAGACCCCGGTAGTCCACGCCCTGATCGATAGGAAGTGGAGATGCGCGTCAGCGTGCGTCTCCTTGCTAACGCAAAACTTCCTCGCCTGAGAAGTACGGCCGCAAGGTTG	Bacteria	Actinobacteriota	Acidimicrobiia	Microtrichales	Microtrichaceae	NA	NA	7	0	0	0	0	0	0	5	0	0	0	0	0	0	0	0	11	0	0	0	0	0	0	0	0	0	0	0	0	0	0	0	0	0	0	0	0	0	0	0	0	0
GACGGAGGATGCAAGTGTTATCCGGAATCACTGGGCGTAAAGCGTCTGTAGGTGGTCTAATAAGTCAACTGTTAAATCTTGAGGCTCAACTTCAAAACCGCAGTCGAAACTATTAGACTAGAGTATAGTAGAGGTAAAGGGAATTTCCAGTGGAGCGGTGAAATGCGTAGATATTGGAAAGAACACCGATGGCGAAAGCACTTTACTGGGCTATTACTAACACTCAGAGACGAAAGCTAGGGTAGCAAATGGGATTAGATACCCCAGTAGTCCTAGCCGTAAACTATGGATACTAGATGTTGAACAGATCGACCTGTGCAGTATCAAAGCTAACGCGTTAAGTATCCCGCCTGGGAAGTATGCTCGCAAGAGTG	Bacteria	Actinobacteriota	Acidimicrobiia	Microtrichales	NA	NA	NA	72	79	44	107	35	56	47	46	51	51	46	56	60	24	42	64	53	39	49	37	59	58	60	56	62	56	101	80	60	91	48	33	85	67	35	89	117	23	56	70	22	53
CACGTAAGGGGCGAGCGTTGTTCGGAATTATTGGGCGTAAAGGGCACGCAGGCGGTTGTGCAAGTCTGATGTGAAAGACCTGGGCTTAACTCAGGGAACGCGTTGGAAACTGCACGACTAGAGTATTAGAGGGGGAGTCGGAATTCCTAGTGTAGGGGTGAAATCTGTTGATATTAGGAAGAACACCGGTGGCGAAGGCGGACTCCTGGCTGGATACTGACGCTGAGGTGCGAAAGCATAGGGAGCAAACAGGATTAGATACCCTGGTAGTCTATGCTGTAAACGATGTGCACTTGGTGTTGGGCCGATTAGGCTCAGTGCCGTAGCTAACGCGATGAGTGCACCGCCTGGGGAGTATGCCCGCAAGGGTG	Bacteria	Actinobacteriota	Acidimicrobiia	Microtrichales	NA	NA	NA	0	0	0	0	0	0	0	0	0	0	0	0	0	0	0	0	0	0	0	0	0	0	0	0	0	0	0	0	2	0	0	0	0	0	0	0	0	0	0	0	0	0
TACGGAGGGTGCAAGCGTTATCCGGAATCATTGGGTTTAAAGGGTCCGCAGGCGGATGTATAAGTCAGTGGTGAAAGCCTACAGCTTAACTGTAGAACTGCCATTGATACTGTACGTCTTGAATTCGGTCGAAGTGGGCGGAATGTGTAGTGTAGCGGTGAAATGCTTAGATATTACACAGAACACCGATAGCGAAGGCAGCTCACTAGGCCTGAATTGACGCTCATGGACGAAAGCGTGGGGAGCAAACAGGATTAGATACCCTGGTAGTCCACGCCGTAAACTATCAATACTCGTTTTCGGCGATATACAGTCGGAGACTAAGCGAAAGTGATAAGTATTGCACCTGGGGAGTACGATCGCAAGGTTG	Bacteria	Actinobacteriota	Acidimicrobiia	NA	NA	NA	NA	35	30	0	39	17	0	10	7	0	0	0	0	7	6	0	17	8	0	0	0	0	9	0	0	0	6	0	11	0	0	0	5	0	8	7	0	16	0	0	5	0	0
TACAGAGACTGCAAGCGTTACTCGGATTCACTGGGCGTAAAGGGAGCGCAGGCGGACTCGTGTGTCGGACGTGAAATACCGGGGCTTAACCCCGGTGCTGCGTCCGAAACTACGAGTCTAGAGACTTGGAGGGGTAAGCGGAATTCTTGGTGGAGCAGTGAAATGCGTAGATATCAAGAGGAACACCAACGGCGAAGGCAGCTTACTGGACAAGATCTGACGCTCAGGCTCGAAAGCGTGGGGAGCAAAAGGGATTAGATACCCCTGTAGTCCACGCTGTAAACGGTGCGCATTAGGTCTTGGAGCTTTCGAACGCTCCAGGGCTCAAGCTAACGCGATAAATGCGCCGCCTGAGGACTACGGCCGCAAGGCTA	Bacteria	Actinobacteriota	Actinobacteria	Corynebacteriales	Mycobacteriaceae	Mycobacterium	NA	0	29	27	37	24	19	0	31	31	42	29	18	48	0	0	47	49	0	32	43	0	35	34	0	33	43	0	60	72	32	32	54	10	21	52	15	28	39	0	19	26	0
GACAGAGGGTGCAAACGTTGTTCGGAATCACTGGGCGTAAAGGGTGTGTAGGCGGTGCAAAAAGCCAGGCGTGAAAGCCCGGGGCTCAACCCCGGAAGTGCGCTTGGAACTATTGCGCTAGAGTCTTGGAGAGGTTGGCGGAATTCCAGGTGTAGAGGTGAAATTCGTAGATATCTGGAAGAACACCGGCGGCGAAGGCGGCCAACTGGACAAAGACTGACGCTGAGACACGAAAGCGTGGGGAGCAAACAGGATTAGATACCCTGGTAGTCCACGCCGTAAACGATGAGTGCTGGGTGTTTCGGGGATTGACCCTCGAAGCGCCGGAGCTAACGCGTTAAGCACTCCGCCTGGGAAGTACGGCCGCAAGGCTA	Bacteria	Actinobacteriota	Actinobacteria	Corynebacteriales	Mycobacteriaceae	Mycobacterium	NA	0	0	0	0	0	0	0	0	0	0	0	0	0	0	0	16	0	0	0	0	23	9	0	0	0	0	15	19	37	0	0	0	0	0	0	0	0	12	0	0	0	0
TACGGAGGGTGCAAGCGTTATCCGGAATCATTGGGTTTAAAGGGTCCGCAGGCGGATTTATAAGTCAGTGGTGAAAGCCTACAGCTCAACTGTAGAACTGCCATTGATACTGTAAGTCTTGAATTCGGTCGAAGTGGGCGGAATATGACATGTAGCGGTGAAATGCTTAGATATGTCATAGAACACCGATAGCGAAGGCAGCTCACTAGGCCTGGATTGACGCTCAGGGACGAAAGCGTGGGGAGCAAACAGGATTAGATACCCTGGTAGTCCACGCCGTAAACTATGATTACTCGTTTTCAGCGATATACTGTTGGAGACTAAGCGAAAGTGATAAGTAATCCACCTGGGGAGTACGATCGCAAGGTTG	Bacteria	Actinobacteriota	Actinobacteria	Corynebacteriales	Mycobacteriaceae	Mycobacterium	NA	21	0	0	0	0	0	0	0	0	0	0	0	0	0	26	0	0	0	0	0	0	0	0	15	0	0	0	0	27	0	0	0	0	0	0	0	0	0	0	0	0	0
TACGTAGGGTGCGAGCGTTAATCGGAATTACTGGGCGTAAAGCGTGCGCAGGCGGTTATACAAGACAGGCGTGAAATCCCCGGGCTTAACCTGGGAATGGCGCCTGTGACTGTATAGCTAGAGTGTGTCAGAGGGGGGTAGAATTCCACGTGTAGCAGTGAAATGCGTAGATATGTGGAGGAATACCAATGGCGAAGGCAGCCCCCTGGGATAACACTGACGCTCATGCACGAAAGCGTGGGGAGCAAACAGGATTAGATACCCTGGTAGTCCACGCCCTAAACGATGCTGACTAGTTGTTCGGAATTTACATTCTGAGTAACGTAGCTAACGCGTGAAGTCAGCCGCCTGGGGAGTACGGTCGCAAGATTA	Bacteria	Actinobacteriota	Actinobacteria	Corynebacteriales	Mycobacteriaceae	Mycobacterium	NA	0	0	0	0	0	0	0	0	0	0	0	0	0	0	0	0	0	14	0	0	0	0	0	0	0	0	0	0	0	0	0	0	0	0	0	0	0	0	0	0	0	0
TACGGGAGATGCGAGCGTTATCCGGAATCACTGGGCGTAAAGCGTCTGTAGGTGGTTTGTTAAGTCTGTTGTTAAAAACTGAAGCTCAACTTCAGGGGTGCGGCAGAAACTGGCAAACTTGAGTATGGTAGGGGTAGGAGGAATTTCTAGTGTAGCGGTGAAATGCGTAGATATTAGGAAGAACACCATTAGCGAAGGCGTCCTACTGGGCCAAAACTGACACTCAGAGACGAAAGCTAGGGGAGCAAACGGGATTAGATACCCCGGTAGTCCTAGCCGTAAACGATGGATACTAGATGTCGCGGGTTTACCTGCGGTGTCGTAGCTAACGCGTTAAGTATCCCGCCTGGGAAGTACGCACGCAAGTGTG	Bacteria	Actinobacteriota	Actinobacteria	Corynebacteriales	Mycobacteriaceae	Mycobacterium	NA	0	0	0	0	0	0	0	0	0	0	0	0	0	0	0	0	0	0	0	0	0	0	0	0	0	0	0	0	0	0	0	0	0	0	0	0	0	0	6	0	0	0
TACGTAGGGTGCAAGCGTTAATCGGAATTACTGGGCGTAAAGCGTGCGCAGGCGGTTATACAAGACAGGCGTGAAATCCCCGGGCTTAACCTGGGAATGGCGCCTGTGACTGTATAGCTAGAGTGTGTCAGAGGGGGGTAGAATTCCACGTGTAGCAGTGAAATGCGTAGATATGTGGAGGAATACCAATGGCGAAGGCAGCCCCCTGGGATAACACTGACGCTCATGCACGAAAGCGTGGGGAGCAAACAGGATTAGATACCCTGGTAGTCCACGCCCTAAACGATGCTGACTAGTTGTTCGGGATTTACATCCTGAGTAACGTAGCTAACGCGTGAAGTCAGCCGCCTGGGGAGTACGATCGCAAGATCAAGACTCAAAGAATTGACGG	Bacteria	Actinobacteriota	Actinobacteria	Corynebacteriales	Mycobacteriaceae	Mycobacterium	NA	0	0	0	0	0	0	0	0	0	0	0	0	0	1	0	0	0	0	0	0	0	0	0	0	0	0	0	0	0	0	0	0	0	0	0	0	0	0	0	0	0	0
TACGAGTGCCTCAAGCGTTATCCGGAATCATTGGGCGTAAAGGTTGTGTAGGTGGTTATATTAGTCTTTTGTTAAATTCTTCGGCTTAACCGGGGACATGCAAAGGAAACGGTATGACTAGAGGATGCGAGGGGTCTGCGGAACTCATAGTGTAGCGGTGAAATGCGTTGATATTATGGGGAACACCAAAAGCGAAGGCAGCAGACTGGAGCACTCCTGACACTGAAACAAGAAAGCGTGGGTCGCGAATGGGATTAGATACCCCAGTAGTCCACGCCCTAAACGATCTTCTCTAGTTTTTCGGAGTATCGACCCTCTGAGAGACGTAGCTAACGCGTTAAGAGAAGCGCCTGGGTAGTACGACCGCAAGGTTA	Bacteria	Actinobacteriota	Actinobacteria	Corynebacteriales	Mycobacteriaceae	Mycobacterium	NA	0	0	0	0	0	0	0	0	0	0	0	0	0	0	0	0	0	0	0	0	0	0	0	0	0	0	0	0	0	0	0	0	0	0	0	0	0	0	0	0	0	0
GACAGAAGGGGCAAGCGTTATTCAGAATGACTGGGCGTAAAGGACACGTAGGCCGTCTTTGTAGTTGAACGGTGAAAGCCCAAAGCTTGACTTTGGAAGAACTCTCAATACCTAAAGACTAGAGTCTGAAAGAGGAGGGTAGAATTTCTCATGGAAGGGTAAAATCTTTAGATATGAGAAGGAATACCGAAAGCGAAGGCAGCCCTCTGGTTCAGTACTGACGCTGAGGTGTGAAGGCATGGGGAGCAACCGGGATTAGATACCCCGTTAGTCCATGCAGTCAACTCTGTTGGCCTCTTCTCGGATAGATTTATTCGGGGAGTCCGTAAACGCAAGAAGCCAACCGCCTGGGGAGTACGACCGCAAGGTTA	Bacteria	Actinobacteriota	Actinobacteria	Corynebacteriales	Nocardiaceae	Rhodococcus	fascians	0	0	0	0	0	0	0	0	0	0	0	0	0	0	0	0	0	0	7	0	0	0	0	0	0	0	0	0	0	0	0	0	0	0	0	0	0	0	0	0	0	0
TACAGAGGGTGCGAGCGTTAATCGGAATTACTGGGTGTAAAGGGCGCGTAGGCGGTGAGATATGTGTGTTGTGAAAGCCCCGGGCTTAACCTGGGAAGTGCAATGCAAACGGTCTGACTAGAGTATATGAGAGGGTGGCGGAATTTCCGGTGTAGCGGTGAAATGCGTAGAGATCGGAAGGAACGTCGATGGCGAAGGCAGCCACCTGGCATAATACTGACGCTGAGGCGCGAAAGCGTGGGGAGCGAACAGGATTAGATACCCTGGTAGTCCACGCTGTAAACGATGAGGACTAAAGGTTGGTAGGGGAACCTATCAGTCTTGAAGCTAACGCGATAAGTCTTCCACCTGGGAAGTACGGCCGCAAGGTTG	Bacteria	Actinobacteriota	Actinobacteria	Frankiales	NA	NA	NA	0	0	0	0	0	0	0	0	0	0	0	0	0	0	0	0	0	0	0	0	0	0	0	0	0	0	0	0	0	0	0	15	0	0	0	0	0	4	0	0	0	0
TACGGAGGGTGCAAGCGTTATCCGGATTCACTGGGTTTAAAGGGTGCGTAGGCGGGTAGGTAAGTCAGTGGTGAAATCCTGGAGCTCAACTCCAGAACTGCCATTGATACTATCTATCTTGAATATTGTGGAGGTAAGCGGAATATGTCATGTAGCGGTGAAATGCTTAGATATGACATAGAACACCCATTGCGAAGGCAGCTTACTACGCATATATTGACGCTGAGGCACGAAAGCGTGGGGATCAAACAGGATTAGATACCCTGGTAGTCCACGCCCTAAACTATGGATACTCGACATATGCGATACACTGTGTGTGTCTGAGCGAAAGCATTAAGTATCGCACCTGGGAAGTACGTTCGCAAGAATGAAACTCAAATGAATTCGG	Bacteria	Actinobacteriota	Actinobacteria	Frankiales	Sporichthyaceae	Candidatus Planktophila	limnetica	0	0	0	0	0	0	0	0	0	0	0	0	0	0	0	0	0	0	0	0	0	0	0	0	0	0	0	0	0	0	0	0	0	0	0	0	0	0	0	0	3	0
TACAGGGGATGCAAGTGTTATCCGGATTTATTGGGCGTAAAGCGTCTGTAGGTGGGTACTTAAGTCTTTTGTTAAAGCTTTAGGCTTAACCTGAAAGATGCAAAAGAAACTAGGTATCTTGAGTATGTTAGAGGTAAAGGGAATTTCCAGTGGAGCGGTAAAATGCGTAGATATTGGAAGGAACACCAATTGCGAAGGCACTTTACTGGGGCATTACTGACACTTAAAGACGAAAGCTAAGGGAGCAAACAGGATTAGATACCCTGGTAGTCTTAGCTGTAAACGATGAATACTAGATGTTGTGTTTTTAAAAATATGCAGTGTCGTAGCTAACGCATTAAGTATTCCGCCTGGGAAGTACGCTCGCAAGAGTG	Bacteria	Actinobacteriota	Actinobacteria	Frankiales	Sporichthyaceae	Candidatus Planktophila	limnetica	0	0	0	0	2	0	0	0	0	0	0	0	0	0	0	0	0	0	0	0	0	0	0	0	0	0	0	0	0	0	0	0	0	0	0	0	0	0	0	0	0	0
GACGAAGGATGCAAGCGTTATCCGGATTCATTGGGTTTAAAGGGAGCGTAGGTGGACTGATAAGTCAGTGGTGAAATCTCTTCGCTTAACGAAGAAATTGCCATTGATACTGTTGGTCTTGAGTACAGTTGCTGTGGGCGGAATATGACATGTAGTGGTGAAATACATAGAGATGTCATAGAACACCGATTGCGAAGGCAGCTCACAAAGCTGTAACTGACACTGAGGCTCGAAAGTGCGGGGATCAAACAGGATTAGATACCCTGGTAGTCCACGCCGTAAACGGTGGGCGCTAGTTGTGGGGACCTTCCACGGTCTCTGCGACGCAGCTAACGCATTAAGCGCTCCGCCTGGGGAGTACGATCGCAAGATTA	Bacteria	Actinobacteriota	Actinobacteria	Frankiales	Sporichthyaceae	Candidatus Planktophila	limnetica	0	0	0	0	0	0	0	0	0	0	0	0	0	0	0	0	0	0	0	0	0	0	0	0	3	0	0	0	0	0	0	0	0	0	0	0	0	0	0	0	0	0
TACGTAGGGTGCGAGCGTTAATCGGAATTACTGGGCGTAAAGCGTGCGCAGGCGGTTATATAAGTCAGATGTGAAATCCCCGGGCTCAACCTGGGAACTGCATTTGAGACTGTATAGCTAGAGTACGGTAGAGGGGGATGGAATTCCGCGTGTAGCAGTGAAATGCGTAGATATCCGGAGGAACATCAGTGGCGAAGGCGGCTTCCTGGTCCAACATTGACATTCAGATGCGAAAGCGTGGGGAGCAAACAGGATTAGATACCCTGGTAGTCCACGCCTTAAACGATGCGAACTAGATGTCGGAAGGGTCAGCCTTTCGGTGTCGCAGCTAACGCGATAAGTTCGCCGCCTGGGGAGTACGGCCGCAAGGTTG	Bacteria	Actinobacteriota	Actinobacteria	Frankiales	Sporichthyaceae	Candidatus Planktophila	limnetica	0	0	0	0	0	0	0	0	0	0	0	0	0	0	0	0	0	0	0	0	0	0	0	0	0	0	0	0	0	0	0	2	0	0	0	0	0	0	0	0	0	0
TACCGACTCCAAGAGTGTGTATGAGAGATGCTGCAGTTAAAAAGTCCGTAGTCATAGAAAGATAAATAGGGATGTGAAGTCTCTTAAATTAGCAATAGAAAAGCCGATGGGGAACATAGTATACCAGGGCGAGAGATGAAATGCCAAGACCCCTGGTGGACTAAGCGAGGCGAAAGCGATGTTCTTGTAGGTATTTGATGATCATGGACGAAGGCTGGAGTATCGAAAGTGATTAGATACCGCAGTAGTTCCAGCAGTAAAAGATGCCGACATGTTCATTGGTAACAGTGGACAGGGAGAAATCTTAGAGTTCGGGCTCTGGGGATAGTATGCTCGCAAGGGTG	Bacteria	Actinobacteriota	Actinobacteria	Frankiales	Sporichthyaceae	Candidatus Planktophila	limnetica	0	0	0	0	0	0	0	0	0	0	0	0	0	0	0	0	0	0	0	0	0	0	0	0	0	0	0	0	0	0	0	0	0	0	0	0	0	3	0	0	0	0
TACGTAGGGTGCAAGCGTTAATCGGAATTACTGGGCGTAAAGCGTGCGCAGGCGGTTATATAAGACAGATGTGAAATCCCCGGGCTCAACCTGGGAACTGCATTTGTGACTGTATAGCTAGAGTACGGTAGAGGGGGATGGAATTCCGCGTGTAGCAGTGAAGTGCGTAGAGATCGGCAGGAAGACCAAGGGAGAAATCAGGCAACTGGCCATATACTGACGCTCAGGTGCGAAAGCGTGGGGAGCGAACTGGATTAGATACCCAGGTAGTCCACGCCGTAAACGATGTATGCTCGGTATCTGGAGCTGTTAAGGCTTTGGGTACCTCAGGAAACCCGGTAAGCATACCGCCTGGGAAGTACGAACGCAAGTTTA	Bacteria	Actinobacteriota	Actinobacteria	Frankiales	Sporichthyaceae	Candidatus Planktophila	limnetica	0	0	0	0	2	0	0	0	0	0	0	0	0	0	0	0	0	0	0	0	0	0	0	0	0	0	0	0	0	0	0	0	0	0	0	0	0	0	0	0	0	0
TACGGGGGGGGCAGGCGTTATTCAATATGACTAGGCGTAAAGAGTCTGTAGGCGGCAAGATTAGTTATTAGATAAAAATTAAGGCATAACCTTAAAATACTAATAAAACGTTCTTTGCTAGAGTAATAAAGAGGATAGTAGAATTTCTAATGTAGGGATGAAATCCTATGACATTAGAAGGAATTTCAGGAGCGAAGGCGACTATCTGGTTATTACTGACGTTGAGAGACGAAGGCATGGGCAGCAAATGGGATTAGATACCCCAGTAGTCCATGCAGTCAACGATGAGTGCTCGTATTTTAATTAATAATACGAAGCTAACGCGTTAAGCACTCCGCCTGAGGAGTACGGCCGCAAGGTCG	Bacteria	Actinobacteriota	Actinobacteria	Frankiales	Sporichthyaceae	Candidatus Planktophila	limnetica	0	0	0	0	0	0	0	0	0	0	0	0	2	0	0	0	0	0	0	0	0	0	0	0	0	0	0	0	0	0	0	0	0	0	0	0	0	0	0	0	0	0
GACAGAGGGACCTAGCGTTGTTCGGAATGACTGGGCGTAAAGGGTGCGTAGGTGGTTACTTAAGTAGAGTGTTAAATCCTTGGGCTCAACCCAAGAATCGCATTCTATACTGGGTGACTGGAGTATGGGAGAGGAGATTGGAATTCCTAGTGTAGAGGTGAAATTCGTAGATATTAGGAGGAACACCAGAGGCGAAGGCGAATCTCTGGCCCATTACTGACACTGAGGCACGAAAGCGTGGGGAGCAAACAGGATTAGATACCCTGGTAGTCCACGCCCTAAACGATGAGTGCTAGACGTTGGAATTTTATTTTCAGTGTCGCAGCTAACGCGTTAAGCACTCCGCCTGAGGATTACGGTCGCAAGACTA	Bacteria	Actinobacteriota	Actinobacteria	Frankiales	Sporichthyaceae	Candidatus Planktophila	limnetica	0	0	0	0	0	0	0	0	0	0	0	0	0	0	0	2	0	0	0	0	0	0	0	0	0	0	0	0	0	0	0	0	0	0	0	0	0	0	0	0	0	0
TACGAAAGGGGCTAGTGTTATTCGGTCAAATTGGGCGTAAAGAATCATAAAGCTGTTTTTCGCGAGTTATCGATTAAATGTCAGGATTATATCGTGGAGTAATTATTAAAACCGAATTTCTGGAGTAGTTTACGGGTTAATGGTATTTCTTCAATAAGGCTCATATCTGTACATAGAGGAAGGAGAATTTAGGGCAAAGGCAGTTAACTAGTTTCCTACTAACGCTGATGGATTAAAGTATAGGTAGCAAACAGGATTAGAGACCCTGGTAGTCCACGCCGTAAACGATGAGTGCTGGATGTCGGGGGTATTCACCCCCTCGGTATCGAAGCTAACGCGATAAGCACTCCGCCTGGGGAGTACGGCCGCAAGGTTG	Bacteria	Actinobacteriota	Actinobacteria	Frankiales	Sporichthyaceae	Candidatus Planktophila	limnetica	0	0	0	0	0	0	0	0	0	0	0	0	0	0	0	2	0	0	0	0	0	0	0	0	0	0	0	0	0	0	0	0	0	0	0	0	0	0	0	0	0	0
GTGCCCCGCCGCGGTAATACAGAGGGTGCAAGCGTTAATCAGAATGACTGGGCGTCAAGGGCGTGTAGGTGGTTGACTAGGTTTGATGTGCAATCCCCGGGCTTAACCTGGGAATTGCGTCGAAAACGGGTCGACTCGAGTGAGATAGAGGGTTGTGGAATTTCCGGTGTAGCGGTGAAATGCGTAGATATCGGAAAGAACATCAGTGGCGAAGGCGACAACCTGGATCTTAACTGACACTGAGGCGCGAAGGCGTGGGGAGCAAACAGGATTAGATACCCTGGTAGTCCACGCAGTAAACGATGAGAACTGGCTGTGATGTGTAGGGAGCAATCTCTGCATGACGTAGCGAAGCTAACGCGTTAAGTTCTCCGCCTGGGGAGTACGGCCGCAAGGTTA	Bacteria	Actinobacteriota	Actinobacteria	Frankiales	Sporichthyaceae	Candidatus Planktophila	limnetica	0	0	0	0	0	0	0	0	0	0	0	0	0	0	0	0	0	0	0	0	0	0	0	0	0	0	0	0	0	0	2	0	0	0	0	0	0	0	0	0	0	0
TACGAAGGGTGCTAGCGTTATTCGGAATCATTGGGCGTAAAGGGCGCGTAGGCGGCCTGTTAAGTTTGCTGTTAAATCTTTCGGCCTAACCGAAAAACTGCAGCAAAAACTGATAGGCTAGAGTGTAAGAGAGAGAAGTGGAATTCTCGGAGTAGCGGTAAAATGCGTAGATCTCGAGAGGAACACCGATGGCGAAGGCAGCTTCTTGGCTTACTACTGACGCTGAGGCGCGAAAGCGTGGGGAGCAAACAGGATTAGATACCCTGGTAGTCCACGCTGTAAACGATGATCACTAGATGTTAGTTCTGCTTAGCAGGATTAGTGTCGTAGCTAACGCGTTAAGTGATCCGCCTGGGAAGTACGGTCGCAAGATTA	Bacteria	Actinobacteriota	Actinobacteria	Frankiales	Sporichthyaceae	Candidatus Planktophila	limnetica	0	0	0	0	0	0	0	0	0	0	0	0	0	0	0	0	0	0	0	0	0	0	0	0	0	0	0	0	0	0	0	0	0	2	0	0	0	0	0	0	0	0
TACGGAGGATGCAAGCGTTATCCGGATTCATTGGGTTTAAAGGGTGCGCAGGCGGAATAATAAGTCAGCGGTGAAAGCCTACAGCTTAACTGTAGAACTGCCATTGATACTGTTATTCTTGAGTGTTGTTGAGGTAGGCGGAATGTGTCATGTAGCGGTGAAATGCTTAGATATGACACAGAACACCGATCGCGAAGGCAGCTTACCAAGCAACAACTGACGCTCATGCACGAAAGCGTGGGGATCAAACAGGATTAGATACCCTGGTAGTCCACGCCGTAAACGATGATCACTCGATGTTGGCGATACACAGCCAGCGTCTTAGGGAAACTATTAAGTGATCCACCTGGGGAGTACGGTCGCAAGATTG	Bacteria	Actinobacteriota	Actinobacteria	Frankiales	Sporichthyaceae	Candidatus Planktophila	limnetica	0	0	0	0	0	0	0	0	0	0	0	0	0	0	0	0	0	0	0	0	0	0	0	0	0	0	0	0	0	0	0	0	0	0	0	0	0	0	0	0	0	0
TACGGAGGGGGCTAGCGTTATTCGGAATTACTGGGCGTAAAGCGCACGTAGGCGGATCGGAAAGTCAGAGGTGAAATCCCAGGGCTCAACCCTGGAACTGCCTTTGAAACTCCCGATCTTGAGGTCGAGAGAGGTGAGTGGAATTCCGAGTGTAGAGGTGAAATTCGTAGATATTCGGAGGAACACCAGTGGCGAAGGCGGCTCACTGGCTCGATACTGACGCTGAGGTGCGAAAGCGTGGGGAGCAAACAGGATTAGATACCCTGGTAGTCCACGCCGTAAACGATGAATGCCAGTCGTCGGGCAGCATGCTGTTCGGTGACACACCTAACGGATTAAGCATTCCGCCTGGGGAGTACGGCCGCAAGGTTA	Bacteria	Actinobacteriota	Actinobacteria	Frankiales	Sporichthyaceae	Candidatus Planktophila	NA	1282	1211	1453	1436	1264	1997	1838	1430	1862	1779	1650	1614	1537	1865	1475	1665	1286	1309	2134	1341	1222	1386	1554	1037	1982	1316	1604	1886	1710	1112	2016	1739	723	2042	1468	660	1692	1741	481	1930	1930	415
TACGTAGGTGGCAAGCGTTGTCCGGATTTATTGGGCGTAAAGCGAGTGCAGGCGGTTCAATAAGTCTGATGTGAAAGCCTTCGGCTCAACCGGAGAATTGCATCAGAAACTGTTGAACTTGAGTGCAGAAGAGGAGAGTGGAACTCCATGTGTAGCGGTGGAATGCGTAGATATATGGAAGAACACCAGTGGCGAAGGCGGCTCTCTGGTCTGCAACTGACGCTGAGGCTCGAAAGCATGGGTAGCGAACAGGATTAGATACCCTGGTAGTCCATGCCGTAAACGATGAGTGCTAAGTGTTGGGAGGTTTCCGCCTCTCAGTGCTGCAGCTAACGCATTAAGCACTCCGCCTGGGGAGTACGACCGCAAGGTTG	Bacteria	Actinobacteriota	Actinobacteria	Frankiales	Sporichthyaceae	Candidatus Planktophila	NA	547	461	425	498	412	586	620	537	603	639	565	563	558	633	684	570	468	669	755	632	660	576	646	680	673	576	1001	672	614	771	639	661	696	631	585	778	548	597	730	555	522	726
TACGGAGGGGGCTAGCGTTATTCGGAATTACTGGGCGTAAAGCGCACGTAGGCGGATCGGAAAGTCAGAGGTGAAATCCCAGGGCTCAACCCTGGAACTGCCTTTGAAACTCCCGATCTTGAGGTCGAGAGAGGTGAGTGGAATTCCGAGTGTAGAGGTGATATTCGTAGATATTCGGAGGAACACCAGTGGCGAAGGCGGCTCACTGGCTCGATACTGACGCTGAGGTGCGAAAGCGTGGGGAGCAAACAGGATTAGATACCCTGGTAGTCCACGCCGTAAACGATGAATGCCAGTCGTCGGGCAGCATGCTGTTCGGTGACACACCTAACGGATTAAGCATTCCGCCTGGGGAGTACGGCCGCAAGGTTA	Bacteria	Actinobacteriota	Actinobacteria	Frankiales	Sporichthyaceae	Candidatus Planktophila	NA	585	448	745	515	353	937	593	423	909	686	626	764	506	620	732	555	273	668	716	449	610	529	562	535	549	449	651	485	317	490	528	376	367	554	285	339	381	300	281	392	323	229
TACGGAGGGTGCAAGCGTTATCCGGATTCACTGGGTTTAAAGGGTGCGTAGGCGGGCAGGTAAGTCAGTGGTGAAATCCTGGAGCTCAACTCCAGAACTGCCATTGATACTATCTGTCTTGAATATTGTGGAGGTAAGCGGAATATGTCATGTAGCGGTGAAATGCTTAGATATGACATAGAACACCCATTGCGAAGGCAGCTTACTACGCATATATTGACGCTGAGGCACGAAAGCGTGGGGATCAAACAGGATTAGATACCCTGGTAGTCCACGCCCTAAACGATGGATACTCGACATACGCGATACACTGTGTGTGTCTGAGCGAAAGCATTAAGTATCCCACCTGGGAAGTACGTTCGCAAGAATG	Bacteria	Actinobacteriota	Actinobacteria	Frankiales	Sporichthyaceae	Candidatus Planktophila	NA	115	132	102	163	155	142	171	155	118	159	151	98	153	183	100	184	173	95	210	162	97	125	145	77	169	118	108	169	223	90	177	239	61	168	201	63	162	224	29	175	261	40
TACGTAGGTGGCAAGCGTTGTCCGGATTTACTGGGCGTAAAGCGCGCGCAGGCGGTGAATGAAGTCGAAAGTGAAAGCCCCGGGCTCAACTCGGGAACAGCTTTCGAAACCAGTTCACTTGAAGGTGGAAGAGGGAAGTGGAATTCCGAGTGTAGCGGTGGAATGCGCAGATATTCGGAGGAACACCAGAGGCGAAGGCGACTTCCTGGTCCAATCTTGACGCTGAGGCGCGAAAGCTAGGGGAGCAAACAGGATTAGATATCCTGGTAGTCCTAGCTGTAAACGATGGATACTAGGTGTTGGAGGTTTTAACCCCTCCGGTGCCGCAGCTAACGCATTAAGTATCCCGCCTGGGGAGTACGGCCGCAAGGCTA	Bacteria	Actinobacteriota	Actinobacteria	Frankiales	Sporichthyaceae	Candidatus Planktophila	NA	112	187	0	162	219	42	150	181	0	121	116	0	132	218	0	157	227	0	237	114	0	105	120	0	133	116	0	170	293	0	173	329	0	164	288	0	93	349	0	166	368	0
GACGAACCAAGCGAACGTTATTCGGAATTACTGGGCTTAAAGCGCGTGTAGGCGGACTACCACGTCGGTCGTTGAAATCCCCCGGCTTAACCGGGGAACTGGCGCCGATACGAGTAGTCTGGAGGTGGGTAGGGGAGACTGGAACTTCCGGTGGAGCGGTGAAATGCGTTGAGATCGGAAGGAACGCCCGCGGCGAAAGCGAGTCTCTGGACCCAAACTGACGCTGAGACGCGAAAGCCAGGGGAGCAAACGGGATTAGATACCCCGGTAGTCCTGGCTGTAAACATTGGGCACTGGGTAGTGGAACCGCCGATGGTTTCACTGCCGCAGGGAAACCGTGAAGTGCCCCGCCTGGGGAGTATGGTCGCAAGGCTG	Bacteria	Actinobacteriota	Actinobacteria	Frankiales	Sporichthyaceae	Candidatus Planktophila	NA	146	218	0	165	246	0	137	243	0	138	168	0	142	190	0	176	213	0	213	122	0	82	118	0	144	94	0	181	265	0	166	257	0	155	235	0	113	309	0	172	315	0
TACGTAGGGTGCAAGCGTTAATCGGAATTACTGGGCGTAAAGCGTGCGCAGGCGGTTCGGAAAGAGAGGTGTGAAATCCCAGGGCTTAACCTTGGAACTGCACTTTTAACTCCCGAGCTAGAGTATGTCAGAGGGGGGTGGAATTCCGCGTGTAGCAGTGAAATGCGTAGATATGCGGAGGAACACCGATGGCGAAGGCAGCCCCCTGGGATAATACTGACGCTCATGCACGAAAGCGTGGGGAGCAAACAGGATTAGATACCCTGGTAGTCCACGCCCTAAACGATGTCAACTAGCTGTTGGGGCCTTCGGGCCTTAGTAGCGCAGCTAACGCGTGAAGTTGACCGCCTGGGGAGTACGGTCGCAAGATTA	Bacteria	Actinobacteriota	Actinobacteria	Frankiales	Sporichthyaceae	Candidatus Planktophila	NA	104	78	199	94	57	250	131	80	252	130	147	246	107	149	240	104	51	224	163	126	192	152	138	217	116	129	226	106	66	227	99	49	152	99	35	160	97	31	124	82	48	144
TACGTAGGGTGCAAGCGTTAATCGGAATTACTGGGCGTAAAGCGTGCGCAGGCGGTTATACAAGACAGGCGTGAAATCCCCGGGCTTAACCTGGGAATGGCGTCTGTGACTGTATGACTAGAGTGTGTCAGAGGGGGGTAGAATTCCACGTGTAGCAGTGAAATGCGTAGATATGTGGAGGAATACCAATGGCGAAGGCAGCCCCCTGGGATAACACTGACGCTCATGCACGAAAGCGTGGGGAGCAAACAGGATTAGATACCCTGGTAGTCCACGCCCTAAACGATGCCGACTAGTTGTTGGGAATTTACATTCTCAGTAACGTAGCTAACGCGTGAAGTCGGCCGCCTGGGGAGTACGGTCGCAAGATTA	Bacteria	Actinobacteriota	Actinobacteria	Frankiales	Sporichthyaceae	Candidatus Planktophila	NA	97	72	122	81	0	175	92	91	177	124	140	176	101	113	182	93	48	159	106	88	154	92	106	146	109	99	173	80	54	113	73	59	127	98	47	107	68	52	132	74	56	114
TACGGAGGGTGCAAGCGTTATCCGGATTCACTGGGTTTAAAGGGTGCGTAGGCGGGTTTTTAAGTCAGCGGTGAAAGCTCCGAGCTCAACTCGGAAATTGCCGTTGATACTATTAATCTTGAATTTAGTTGAGGTGGGCGGAATGTGTAGTGTAGCGGTGAAATGCTTAGATATTACACAGAACACCTATTGCGAAGGCAGCTCGCTAAACTAATATTGACGCTGAGGCACGAAAGCGTGGGGATCAAACAGGATTAGAAACCCTGGTAGTCCACGCCCTAAACGATGATTACTCGATCTGTGCGATACACTGTACGGGTCTATGCAAAAGCATTAAGTAATCCACCTGGGAAGTACGACCGCAAGGTTG	Bacteria	Actinobacteriota	Actinobacteria	Frankiales	Sporichthyaceae	Candidatus Planktophila	NA	66	68	0	0	58	31	76	41	0	0	52	0	47	53	0	0	72	0	68	0	0	0	0	0	31	0	0	34	59	0	50	53	0	50	62	0	0	75	0	41	84	0
GACGAAGGGGGCTAGCGTTGTTCGGAATTACTGGGCGTAAAGCGAGTGTAGGTGGTTGTCATAGTCAGGTGTGAAAGCCTTGAGCTCAACTCAAGAAATGCACTTGATACTGGGCGACTAGAGGACCGGAGAGGATAGTGGAATTCCCAGTGTAGTGGTGAAATACGTAGAGATTGGGAAGAACACCAGTGGCGAAGGCGGCTATCTGGACGGTTTCTGACACTAAGACTCGAAAGCGTGGGGAGCAAACAGGATTAGATACCCTGGTAGTCCACGCCGTAAACGATGGGTGCTAGACGTTGGCGGGCTTGCTCGTCAGTGTCGCAGCTAACGCGTTAAGCACCCCGCCTGGGGAGTACGGCCGCAAGGTTG	Bacteria	Actinobacteriota	Actinobacteria	Frankiales	Sporichthyaceae	Candidatus Planktophila	NA	25	0	0	0	0	41	27	0	37	25	0	24	0	17	26	19	0	22	21	0	0	0	0	0	19	0	25	18	0	0	0	0	0	0	0	0	0	0	0	0	0	0
TACAGAGGGTGCAAGCGTTAATCGGAATTACTGGGCGTAAAGCGCACGTAGGTGGATAATTAAGTTAGGTGTGAAAACCCTGGGCTCAACCTAGGAATGGCATCTAATACTGGTTATCTGGAGTACGATAGAGGGTAGGGGAATTTCTGGTGTAGCGGTGAAATGCGTAGATATCAGAAGGAACATCAGTGGCGAAGGCGCCTACCTGGATTGATACTGACACTGAGGAGCGAAAGCATGGGTAGCAAACAGGATTAGATACCCTGGTAGTCCATGTTGTAAACGATGAGTACTAGCTGTTGGTTTAACTTCGGTTGAATTAGTGGCGCAGCAAACGCGATAAGTACTCCGCCTGGGGAATACGGCCGCAAGGTTG	Bacteria	Actinobacteriota	Actinobacteria	Frankiales	Sporichthyaceae	Candidatus Planktophila	NA	0	0	0	0	0	0	0	0	0	0	0	4	0	0	0	0	0	0	0	0	0	0	0	0	0	0	0	0	0	0	0	0	0	0	0	0	0	0	0	0	0	0
TACGGAGGGTGCAAGCGTTATCCGGATTCACTGGGTTTAAAGGGTGCGTAGGCGGGTAGGTAAGTCAGTGGTGAAATCCTAGAGCTCAACTCTAGAACTGCCATTGATACTATTTATCTTGAATATTGTGGAGGTAAGCGGAATATGTCATGTAGCGGTGAAATGCTTAGATATGACATAGAACACCTATTGCGAAGGCAGCTTACTACGCATATATTGACGCTGAGGCACGAAAGCGTGGGGATCAAACAGGATTAGATACCCTGGTAGTCCACGCCCTAAACTATGGATACTCGACATTTGTGATACACAATAAGTGTCTGAGCGAAAGCATTAAGTATCCCACCTGGGAAGTACGTCCGCAAGGATG	Bacteria	Actinobacteriota	Actinobacteria	Frankiales	Sporichthyaceae	Candidatus Planktophila	NA	0	0	0	0	0	0	0	0	0	0	0	0	0	0	6	0	0	0	0	0	0	0	0	0	0	0	0	0	0	0	0	0	0	0	0	0	0	0	0	0	0	0
TACGGAGGGTGCAAGCGTTATCCGGATTCACTGGGTTTAAAGGGTGCGTAGGCGGGTAGGTAAGTCAGTGGTGAAATCCTGGAGCTCAACTCCAGAACTGCCATTGATACTATCTATCTTGAATATTGTGGAGGTAAGCGGAATATGTCATGTAGCGGTGAAATGCTTAGATATGACATAGAACACCCATTGCGAAGGCAGCTTACTACGCATATATTGACGCTGAGGCACGAAAGCGTGGGGATCAAACAGGATTAGATACCCTGGTAGTCCACGCCCTAAACTATGTCAACTAGTTGTTGGAGGATGAACTCCTTTAGTAACGCAGCTAACGCGTGAAGTTGACCGCCTGGGGAGTACGGTCGCAAGATTA	Bacteria	Actinobacteriota	Actinobacteria	Frankiales	Sporichthyaceae	Candidatus Planktophila	NA	0	0	0	0	0	0	0	0	0	0	0	0	0	0	0	0	0	0	0	0	0	0	0	0	0	0	0	0	0	0	0	0	0	0	0	6	0	0	0	0	0	0
TACGGGGGGTGCAAGCGTTATCCGGAATTATTGGGCGTAAAGCGTCCTGAGGTGGCTTGAAAAGTCGTCCGTGAAAGCTCAGGGCTTAACCTTGAAACTGCGGTCGAAACTCCCAAGCTTTGAGTAGAGTAGAGGCAGAGGGAATTTCCGGAGGAATGGTGAAATATGTAGATATCGGAAAGAAGGCCAAAGGCGAAAGCACTCTGCTGGGCTCATACTGACACTGAACGACGAAGGCTAAGGGAGCGAAAGGGATTAGATACCCCGTAGTCTTTGCCGTAAACAATGGATACTAAGTGTTGCGTGATTTAAAACCATGCAGTGCTGTAGCAAACGCGTGAAGTATCCCGCCTGGGGAGTATGCTCGCAAGAGTG	Bacteria	Actinobacteriota	Actinobacteria	Frankiales	Sporichthyaceae	Candidatus Planktophila	NA	0	0	6	0	0	0	0	0	0	0	0	0	0	0	0	0	0	0	0	0	0	0	0	0	0	0	0	0	0	0	0	0	0	0	0	0	0	0	0	0	0	0
TACATAGGGTGCAAGCGTTGTCCGGAATTATTGGGCGTAAAGAGCTCGTAGGTGGTTCGATACGTCGGATGTGAAAATCAGGGGCTCAACCCCTGACCTGCATCCGATACGGTCGAGCTAGAGTTTGGTAGGGGAGACTGGAATTCCTGGTGTAGCGGTGGAATGCGCAGATATCAGGAGGAACACCGATGGCGAAGGCAGGTCTCTGGGCCAATACTGACACTGAGGAGCGAAAGCGTGGGGAGCGAACAGGATTAGATACCCTGGTAGTCCACGCCGTAAACGGTGGGCGCTAGTTGTGCGAACCTTCCACGGTTTGTGCGACGCAGCTAACGCATTAAGCGCCCCGCCTGGGGAGTACGATCGCAAGATTAAGACTCAAATGAATGACGG	Bacteria	Actinobacteriota	Actinobacteria	Frankiales	Sporichthyaceae	Candidatus Planktophila	NA	0	0	0	0	0	0	0	0	0	0	0	0	0	0	0	0	0	0	0	0	0	0	0	0	6	0	0	0	0	0	0	0	0	0	0	0	0	0	0	0	0	0
TACAGAGGGGGCAAGCGTTATTCGGAATTATTGGGCGTAAAGGGCGCGTAGGCGGTTTTTTAAGTCAGATGTGCAATCCCCGAGCTCAACTTGGGAACTGCATCTGAGACTGGAAGGCTAGAGTACTGGAGAGGGTGGTGGAATTCCTCGTGTAGCGGTGAAATGCGTAGAGATGAGGAGGAACACCAGTGGCGAAGGCGGCCACCTGGACAGTAACTGACGCTGAGGCGCGAAAGTGTGGGTAGCAAACAGGATTAGATACCCAGGTAGTCCACGCTGTAAACGATGAACACTTGGTGTGGAGGGAGTTGACCCCTTCCGTGCCGGAGCTAACGCGTTAAGTGTTCCGCCTGGGGAGTACGGTCGCAAGGCTG	Bacteria	Actinobacteriota	Actinobacteria	Frankiales	Sporichthyaceae	Candidatus Planktophila	NA	0	0	0	0	0	0	0	0	0	0	0	0	0	0	0	0	0	0	0	0	0	0	0	3	0	0	0	0	0	0	0	0	0	0	0	0	0	0	0	0	0	0
TACGGAGGATCCAAGCGTTATCCGGAATCATTGGGTTTAAAGGGTCCGTAGGCGGCTTAATAAGTCAGTGGTGAAAGCCCTACGCCTAACGTAGGAACGGCCATTGATACTGTTAGGCTTGAATTATTAGGAAGTAACTAGAATATGACATGTAGCGGTGAAATGCTTAGATATGTCATAGAACACCGATAGCGAAGGCAGCTCACTAGACCTGGATTGACGCTCAGGGACGAAAGCGTGGGGAGCAAACAGGATTAGATACCCTGGTAGTCCACGCCGTAAACTATCAATACTCGTTCTCGGCGATATACAGTCGGGGACTAAGCGAAAGTGATAAGTATTGCACCTGGGGAGTACGATCGCAAGGTTG	Bacteria	Actinobacteriota	Actinobacteria	Frankiales	Sporichthyaceae	Candidatus Planktophila	NA	0	0	0	0	0	0	0	0	0	0	0	0	0	0	0	0	0	2	0	0	0	0	0	0	0	0	0	0	0	0	0	0	0	0	0	0	0	0	0	0	0	0
TACGGAGGATCCAAGCGTTATCCGGAATCATTGGGTTTAAAGGGTCCGTAGGCGGTCTTATAAGTCAGTGGTGAAATCTCCCCGCTCAACGGGGAAACGGCCATTGATACTGTAAGACTTGAATTATTAGGAAGTAACTAGAATATGTAGTGTAGCGGTGAAATGCTTAGAGATTACATGGAATACCAATTGCGAAGGCAGGTTACTACTAATGGATTGACGCTGATGGACGAAAGCGTGGGTAGCGAACAGGATTAGATACCCTGGTAGTCCACGCCGTAAACAATGAATGCCAGTCGTCGGGTAGCATGCTATTCGGTGACACACCTAACGGATTAAGCATTCCGCCTGGGGAGTACGGCCGCAAGGTTA	Bacteria	Actinobacteriota	Actinobacteria	Frankiales	Sporichthyaceae	Candidatus Planktophila	NA	0	0	0	0	0	0	0	0	0	0	0	0	0	0	0	0	0	2	0	0	0	0	0	0	0	0	0	0	0	0	0	0	0	0	0	0	0	0	0	0	0	0
TACGTAGGGTGCGAGCGTTATCCGGATTTACTGGGCGTAAAGAGTATCGTAGGCGGTTTTTCAAGTCATGTGTTAAATCCCTCTGCTTAACGGAGGAGGTGCATGTGATACTGGGAAACTTGAGTTAAATCGGGGGTACTGGAATTCTCGGTGGAGGAGTGAAATCCGTTGAGATCGAGAAGAACACCAAGGGCGAAGGCAGGTACCTAGGTTTTAACTGACGCTGATGAACGAAAGCTAGGGGAGCGAAAGGGATTAGAGACCCCTGTAGTCCTAGCTGTAAACAATGCCTACTAGCTGTTCCCCGCTTAGCGGGGCATGGCGTAAGCTAACGCGTTAAGTAGGCCGCCTGGGAAGTACGGCCGCAAGGCTA	Bacteria	Actinobacteriota	Actinobacteria	Frankiales	Sporichthyaceae	Candidatus Planktophila	NA	0	0	0	0	0	0	0	0	0	0	0	0	0	0	0	0	0	0	0	0	0	0	0	0	0	0	0	0	0	0	0	0	0	0	0	0	0	0	0	2	0	0
TACGGAGGGTGCAAGCGTTGTCCGGATTTATTGGGTTTAAAGGGTGCGTAGGCGGCCCGTTAAGTCCGGGGTGAAAGCCCACTGCTCAACAGTGGAACTGCCCTGGATACTGGCGGGCTTGAGTCCAGACGAGGTTGGCGGAATGGATGCTGTAGCGGTGAAATGCATAGATAGCATCCAGAACCCCGATTGCGTAGGCAGCTGACTAGGCTGGTACTGACGCTGAGGCACGAAAGCGTGGGGGGCGAACAGGATTAGATACCCTGGTAGTCCACGCCGTAAACGATGGATACTCGCTGGTGGCGATAGACAGTCACTGGCTTAGCGAAAGCGGTAAGCATCCCACCTGGGGAGTACGCTCGCAAGAGTGAGACTCAATAAATTGACGG	Bacteria	Actinobacteriota	Actinobacteria	Frankiales	Sporichthyaceae	Candidatus Planktophila	NA	0	0	0	0	0	0	0	0	0	0	0	0	0	0	0	0	0	0	0	0	0	0	0	0	0	0	0	0	0	0	0	0	0	0	0	0	0	0	0	2	0	0
TACGTAGGTGGCAAGCGTTATCCGGAATTATTGGGCGTAAAGCGCGCGCAGGTGGTTTCTTAAGTCTGATGTGAAAGCCCACGGCTCAACCGTGGAGGGTCATTGGAAACTGGGAGACTTGAGTGCAGAAGAGGAAAGTGGAATTCCATGTGTAGCGGTGAAATGCGTAGAGATATGGAGGAACACCAGTGGCGAAGGCGACTTTCTGGTCTGTAACTGACACTGAGGCGCGAAAGCGTGGGGAGCAAACAGGATTAGATACCCTGGTAGTCCACGCCGTAAACGATGAGTGCTAAGTGTTAGAGGGTTTCCGCCCTTTAGTGCTGAAGTTAACGCATTAAGCACTCCGCCTGGGGAGTACGGCCGCAAGGCTG	Bacteria	Actinobacteriota	Actinobacteria	Frankiales	Sporichthyaceae	hgcI clade	NA	702	697	574	728	793	761	910	903	687	999	956	772	1043	1133	1043	1083	941	1132	1532	1015	1224	1085	1224	1233	1330	1117	1772	988	1080	1668	1288	1221	1663	1396	1194	1627	807	1162	1645	1158	1372	1728
GTGTCAGGCCGCGGTAATACGTAGGTGGCAAGCGTTATCCGGAATTATTGGGCGTAAAGCGCGCGTAGGCGGTTTTTTAAGTCTGATGTGAAAGCCCACGGCTCAACCGTGGAGGGTCATTGGAAACTGGAAAACTTGAGTGCAGAAGAGGAAAGTGGAATTCCATGTGTAGCGGTGAAATGCGCAGAGATATGGAGGAACACCAGTGGCGAAGGCGACTTTCTGGTCTGTAACTGACGCTGATGTGCGAAAGCGTGGGGATCAAACAGGATTAGATACCCTGGTAGTCCACGCCGTAAACGATGAGTGCTAAGTGTTAGGGGGTTTCCGCCCCTTAGTGCTGCAGCTAACGCATTAAGCACTCCGCCTGGGGAGTACGACCGCAAGGTTG	Bacteria	Actinobacteriota	Actinobacteria	Frankiales	Sporichthyaceae	hgcI clade	NA	467	337	397	402	239	567	373	272	568	363	358	505	319	294	545	315	216	564	442	396	558	352	453	500	313	399	991	516	367	893	275	257	594	352	216	886	345	242	794	240	164	790
GTGTCAGGCCGTCGCGGTAATACGGAGGGGGCTAGCGTTATTCGGAATTACTGGGCGTAAAGCGCACGTAGGCGGATCGGAAAGTCAGAGGTGAAATCCCAGGGCTCAACCCTGGAACTGCCTTTGAAACTCCCGATCTTGAGGTCGAGAGAGGTGAGTGGAATTCCGAGTGTAGAGGTGAAATTCGTAGATATTCGGAGGAACACCAGTGGCGAAGGCGGCTCACTGGCTCGATACTGACGCTGAGGTGCGAAAGCGTGGGGAGCAAACAGGATTAGATACCCTGGTAGTCCACGCCGTAAACGATGAATGCCAGTCGTCGGGCAGCATGCTGTTCGGTGACACACCTAACGGATTAAGCATTCCGCCTGGGGAGTACGGCCGCAAGGTTA	Bacteria	Actinobacteriota	Actinobacteria	Frankiales	Sporichthyaceae	hgcI clade	NA	362	352	344	368	358	366	426	401	373	500	432	339	440	476	405	501	387	372	516	370	370	431	415	324	514	418	437	439	411	330	520	462	272	498	505	318	333	505	239	448	551	227
TACGTAGGGTGCAAGCGTTATCCGGAATTATTGGGCGTAAAGGGCTCGTAGGCGGTTCGTCGCGTCCGGTGTGAAAGTCCATCGCTTAACGGTGGATCCGCGCCGGGTACGGGCGGGCTTGAGTGCGGTAGGGGAGACTGGAATTCCCGGTGTAACGGTGGAATGTGTAGATATCGGGAAGAACACCAATGGCGAAGGCAGGTCTCTGGGCCGTCACTGACGCTGAGGAGCGAAAGCGTGGGGAGCGAACAGGATTAGATACCCTGGTAGTCCACGCCGTAAACGGTGGATGCTGGATGTGGGGACCATTCCACGGTCTCCGTGTCGGAGCCAACGCGTTAAGCATCCCGCCTGGGGAGTACGGCCGCAAGGCTA	Bacteria	Actinobacteriota	Actinobacteria	Frankiales	Sporichthyaceae	hgcI clade	NA	306	320	170	323	334	234	309	369	221	299	266	225	315	308	222	310	343	237	403	344	299	269	341	299	325	323	613	506	448	596	315	359	512	330	368	640	331	389	634	319	335	745
TACGTAGGTGGCAAGCGTTATCCGGAATTATTGGGCGTAAAGCGCGCGTAGGCGGTTTTTTAAGTCTGATGTGAAAGCCCACGGCTCAACCGTGGAGGGTCATTGGAAACTGGAAAACTTGAGTGCAGAAGAGGAAAGTGGAATTCCATGTGTAGCGGTGAAATGCGCAGAGATATGGAGGAACACCAGTGGCGAAGGCGACTTTCTGGTCTGTAACTGACGCTGATGTGCGAAAGCGTGGGGATCAAACAGGATTAGATACCCTGGTAGTCCACGCCGTAAACGATGAGTGCTAAGTGTTAGGGGGTTCCCGCCCCTTAGTGCTGCAGCTAACGCATTAAGCACTCCGCCTGGGGAGTACGACCGCAAGGTTGAAACCAAAAAATTGGCGG	Bacteria	Actinobacteriota	Actinobacteria	Frankiales	Sporichthyaceae	hgcI clade	NA	225	163	229	225	156	347	278	201	356	275	262	306	215	277	378	183	188	346	323	225	302	270	299	337	298	264	431	302	229	325	270	205	295	276	207	282	232	202	223	233	235	233
GTTCAGCAGCCGCAGTAATACGTAGGTGGCAAGCGTTGTCCAGATTTATTGGGCGTAAAGCGAGCGCAGGCGGTTCAATAAGTCTGATGTGAAAGCCTTCGGCTCAACCGGAGAATAGCATCAGAAACTGTTGAACTTGAGTGCAGAAGAGGAGAGTGGAACTCCATGTGTAGCGGTGGAATGCGTAGATATATGGAAGAACACCAGTGGCGAAGGCGGCTCTCTGGTCTGCAACTGACGCTGAGGCTCGAAAGCATGGGTAGCGAACAGGATTAGATACCCTGGTAGTCCATGCCGTAAACGATGAGTGCTAAGTGTTGGGAGGTTTCCGCCTCTCAGTGCTGCAGCTAACGCATTAAGCACTCCGCCTGGGGAGTACGACCGCAAGGTTG	Bacteria	Actinobacteriota	Actinobacteria	Frankiales	Sporichthyaceae	hgcI clade	NA	166	229	77	237	257	105	247	289	81	257	194	67	282	279	52	316	330	71	352	214	71	203	191	61	353	186	73	354	381	58	437	426	37	374	367	31	299	336	19	436	424	0
TACGTAGGTGGCAAGCGTTATCCGGAATTATTGGGCGTAAAGCGCGCGTAGGCGGTTTTTTAAGTCTGATGTGAAAGCCCACGGCTCAACCGTGGAAGGTCATTGGAAACTGGAAAACTTGAGTGCAGAAGAGGAAAGTGGAATTCCATGTGTAGCGGTGAAATGCGCAGAGATATGGAGGAACACCAGTGGCGAAGGCGACTTTCTGGTCTGTAACTGACGCTGATGTGCGAAAGCGTGGGGATCAAACAGGATTAGATACCCTGGTAGTCCACGCCGTAAACGATGAGTGCTAAGTGTTAGGGGGTTTCCGCCCCTTAGTGCTGCAGCTAACGCATTAAGCACTCCGCCTGGGGAGTACGACCGCAAGGTTG	Bacteria	Actinobacteriota	Actinobacteria	Frankiales	Sporichthyaceae	hgcI clade	NA	320	204	292	281	240	398	313	245	363	301	259	263	254	268	242	236	187	185	291	188	177	182	211	164	297	181	204	277	213	173	277	195	126	281	160	122	294	179	97	317	171	110
TACGTAGGGTGCGAGCGTTAATCGGAATTACTGGGCGTAAAGCGTGCGCAGGCGGTTATATAAGACAGATGTGAAATCCCCGGGCTCAACCTGGGACCTGCATTTGTGACTGTATAGCTAGAGTACGGTAGAGGGGGATGGAATTCCGCGTGTAGCAGTGAAATGCGTAGATATGCGGAGGAACACCGATGGCGAAGGCAATCCCCTGGACCTGTACTGACGCTCATGCACGAAAGCGTGGGGAGCAAACAGGATTAGATACCCTGGTAGTCCACGCCCTAAACGATGTCAACTGGTTGTTGGGTCTTCACTGACTCAGTAACGAAGCTAACGCGTGAAGTTGACCGCCTGGGGAGTACGGCCGCAAGGTTG	Bacteria	Actinobacteriota	Actinobacteria	Frankiales	Sporichthyaceae	hgcI clade	NA	91	119	43	149	167	67	166	165	71	129	142	46	135	189	28	165	189	48	259	124	31	95	149	29	184	119	37	177	285	50	212	340	26	190	272	22	155	312	0	174	369	0
TACAGAGGGCTCGAGCGTTAATCGGAATCACTGGGCTTAAAGCGTGCGTAGGCGGATCTTCAGGCTTGTTGTGAAATCCCACGGCTCAACCGTGGAATTGCGATGAGAACCGGAGATCTTGAGTCAGGTAGAGGCGGGTGGAACGATAGGTGGAGCGGTGAAATGCGTAGATATCTATCGGAACGCCAAAGGAGAAGTCAGCCCGCTGGGCCTGTTCTGACGCTGAGGCACGAAAGCGTGGGTAGCAAACGGGATTAGATACCCCGGTAGTCCACGCCGTAAACGATGCGCACTAGACTGAGGGAGCTTGACGCTTTCTCAGTCGTAGCAAAAGTGCTAAGTGCGCCGCCTGGGGAGTACGGTCGCAAGATTA	Bacteria	Actinobacteriota	Actinobacteria	Frankiales	Sporichthyaceae	hgcI clade	NA	103	130	53	128	133	67	126	119	75	121	91	48	93	139	56	163	134	35	157	107	72	90	104	50	138	94	99	178	163	73	129	125	46	141	165	37	138	180	48	121	161	57
TACGGAGGGAGCTAGCGTTGTTCGGAATTACTGGGCGTAAAGAGTACGTAGGCGGTGATTCAAGTCAGAGGTGAAAGCCTGGAGCTCAACTCCAGAACTGCCTTTGAAACTAGATCGCTAGAATTGTGGAGAGGTTAGTGGAATTCCGAGTGTAGAGGTGAAATTCGTAGATATTCGGAAGAACACCAGTGGCGAAGGCGACTAACTGGACACATATTGACGCTGAGGTACGAAAGCGTGGGGAGCAAACAGGATTAGATACCCTGGTAGTCCACGCCGTAAACGATGATAACTAGCTGTTCGGGGTCTACGATCCTGAGTGGCGCAGCTAACGCATTAAGTTATCCGCCTGGGGAGTACGGTCGCAAGATTA	Bacteria	Actinobacteriota	Actinobacteria	Frankiales	Sporichthyaceae	hgcI clade	NA	103	76	196	59	45	206	72	67	198	89	105	141	68	95	161	46	0	143	85	62	142	70	102	93	54	95	146	40	0	111	46	0	53	53	0	81	0	0	63	0	0	53
TACGGAGGGTGCAAGCGTTATCCGGAATCATTGGGTTTAAAGGGTCCGCAGGCGGATTTATAAGTCAGTGGTGAAAGCCTACAGCTTAACTGTAGAACTGCCATTGATACTGTAAGTCTTGAATTCGGTCGAAGTGGGCGGAATGTGTAGTGTAGCGGTGAAATGCATAGATATTACACAGAACACCGATAGCGAAGGCAGCTCACTAGGCCTGGATTGACGCTCAGGGACGAAAGCGTGGGGATCAAACAGGATTAGATACCCTGGTAGTCCACGCTGTAAACGATGATTACTCGTTTTCGGCGATATACAGTCGGAGACTAAGCGAAAGTGATAAGTAATCCACCTGGGGAGTACGATCGCAAGGTTG	Bacteria	Actinobacteriota	Actinobacteria	Frankiales	Sporichthyaceae	hgcI clade	NA	38	27	0	29	0	37	32	22	42	30	26	35	32	29	49	0	21	47	54	38	45	39	36	62	27	34	94	31	19	87	29	20	83	35	0	92	31	13	99	20	16	89
TACAGAGGGTGCAAGCGTTAATCGGATTTACTGGGCGTAAAGGGTGCGTAGGTGGCTATTTAAGTCGGATGTGAAAGCCCGGGGCTCAACCTCGGAATTGCATTCGATACTGAGTGGCTAGAGTTCGGTAGAGGGCGGCGGAATTTCCGGTGTAGCGGTGAAATGCGTAGATATCGGAAGGAACATCAATGGCGAAGGCAGCCGCCTGGGCCTGGACTGACACTGAGGCACGAAAGCGTGGGTAGCAAACAGGATTAGATACCCTGGTAGTCCACGCCGTAAACGATGAGAACTTGACGTTGGTTCGTTTTACGAATCGGTGTCGCAGCTAACGCGATAAGTTCTCCGCCTGGGGAGTACGGCCGCAAGGTTG	Bacteria	Actinobacteriota	Actinobacteria	Frankiales	Sporichthyaceae	hgcI clade	NA	0	0	0	0	0	0	0	0	0	0	0	0	0	0	84	0	0	72	0	0	76	0	0	80	0	0	149	0	0	100	0	0	101	0	0	126	0	0	131	0	0	127
TACGTAGGGTGCGAGCGTTAATCGGAATTACTGGGCGTAAAGCGTGCGCAGGCGGTTTTGTAAGACAGATGTGAAATCCCCGGGCTCAACCTGGGACCTGCATTTGTGACTGCAAGGCTAGAGTACGGTAGAGGGGGATGGAATTCCGCGTGTAGCAGTGAAATGCGTAGATATGCGGAGGAACACCGATGGCGAAGGCAATCCCCTGGACCTGTACTGACGCTCATGCACGAAAGCGTGGGGAGCAAACAGGATTAGATACCCTGGTAGTCCACGCCCTAAACGATGTCAACTGGTTGTTGGGTCTTCACTGACTCAGTAACGAAGCTAACGCGTGAAGTTGACCGCCTGGGGAGTACGGCCGCAAGGTTG	Bacteria	Actinobacteriota	Actinobacteria	Frankiales	Sporichthyaceae	hgcI clade	NA	0	29	90	37	0	99	44	30	98	65	55	79	34	48	49	0	0	54	39	25	42	37	28	32	42	25	40	33	0	0	43	0	0	31	0	0	0	0	0	0	20	0
GACGAAGGGGGCTAGCGTTGTTCGGAATTACTGGGCGTAAAGCGAGTGTAGGTGGTTGTCATAGTCAGGTGTGAAAGCCTTGAGCTCAACTCAAGAAATGCACTTGATACTGGGCGACTAGAGGACCGGAGAGGATAGTGGAATTCCCAGTGTAGTGGTGAAATACGTAGAGATTGGGAAGAACACCAGTGGCGAAGGCGGCTATCTGGACGGTTTCTGACACTAAGACTCGAAAGCGTGGGGAGCAAACAGGATTAGATACCCTGGTAGTCCACGCCGTAAACGATGGGTGCTAGACGTTGGCGAGCTTGCTCGTCAGTGTCGCAGCTAACGCGTTAAGCACCCCGCCTGGGGAGTACGGCCGCAAGGTTG	Bacteria	Actinobacteriota	Actinobacteria	Frankiales	Sporichthyaceae	hgcI clade	NA	0	11	26	9	0	39	20	16	18	21	28	42	25	18	38	0	9	35	27	23	31	27	19	30	25	24	41	17	8	36	16	0	24	14	0	25	23	7	19	10	0	19
GACAGAAGGGGCAAGCGTTATTCAGAATGACTGGGCGTAAAGGACACGTAGGCAGTCTTTGTAGTTGAACGGTGAAAGCCCAAAGCTTGACTTTGGAAGAACTCTCAATACCTAAAGACTAGAGTCTGAAAGAGGAGGGTAGAATTTCTCATGGAAGGGTAAAATCTTTAGATATGAGAAGGAATACCGAAAGCGAAGGCAGCCCTCTGGTTCAGTACTGACGCTGAGGTGTGAAGGCATGGGGAGCAACCGGGATTAGATACCCCGTTAGTCCATGCAGTCAACTCTGTTGGCCTCTTCTCGGATGGATTCATTCGGGGAGTCCGTAAACGCAAGAAGCCAACCGCCTGGGGAGTACGACCGCAAGGTTA	Bacteria	Actinobacteriota	Actinobacteria	Frankiales	Sporichthyaceae	hgcI clade	NA	25	0	0	24	18	18	24	26	15	19	0	0	0	22	20	0	22	0	18	16	19	0	19	0	17	0	0	0	13	0	21	16	0	25	0	0	18	0	0	17	12	0
TACGTAGGCAGCAAGCGTTGTTCGGAATTACTGGGCGTAAAGAGTGTGTAGGTGGTGTCGTAAGTTTGGTGTGAAATCTCCCGGCTTAACTGGGAGGGTGCGCCGAAGACTGCGATGCTTGAGTATGGGAGAGGAAAGCGGAATTCCTGGTGTAGCGGTGAAATGCGTAGATATCAGGAGGAACACCTGCGGTGTAGACGGCTTTCTGGACCATTACTGACACTGAGACACGAAAGCGTGGGTAGCAAACAGGATTAGATACCCTGGTAGTCCACGCCCTAAACGATGCATACTTGGTGTGAGCCATTCAGTTGGTTCGTGCCGGAGCTAACGCGTTAAGTATGCCGCCTGGGGAGTACGGTCGCAAGGCTG	Bacteria	Actinobacteriota	Actinobacteria	Frankiales	Sporichthyaceae	hgcI clade	NA	19	12	0	0	0	0	0	10	0	0	0	0	0	0	0	0	0	10	0	0	0	0	0	11	0	0	16	0	0	28	0	0	20	0	0	22	0	0	21	0	0	28
TACGGAGGGTGCGAGCGTTGTCCGGAATCACTGGGCGTAAAGGGCGCGTAGGCGGTCTGCTAAGCGTGTGGTGAAAGCTCGGGGCTCAACCCCGAGTCGGCCATGCGAACTGGTGGACTTGAGCACTGTAGAGGCAGGTGGAATTCCGGGTGTAGCGGTGGAATGCGTAGAGATCCGGAAGAACACCGGTGGCGAAGGCGGCCTGCTGGGCAGTTGCTGACGCTGAGGCGCGACAGCGTGGGGAGCAAACAGGATTAGATACCCTGGTAGTCCACGCCGTAAACGATGGGGACTAGGTGCTTGGGGGAGCGACCCCCCGAGTGCCGGCGCTAACGCATTAAGTCCCCCGCCTGGGGAGTACGGCCGCAAGGCTG	Bacteria	Actinobacteriota	Actinobacteria	Frankiales	Sporichthyaceae	hgcI clade	NA	0	0	0	0	0	0	0	0	6	0	22	0	0	0	0	0	28	0	27	0	0	0	8	0	20	0	11	0	0	0	13	0	6	0	11	10	0	0	0	0	19	0
TACAGAGGGTGCAAGCGTTGTTCGGAATTACTGGGCGTAAAGCGCGTGTAGGCGGCGTCGTGAGTCATATGTGAAAGCCCTCGGCTCAACCGAGGAAGTGCATGTGATACTGCGATGCTTGAGTGTTGGAGGGGGTGGCGGAATTCCCGGTGTAGAGGTGAAATTCGTAGATATCGGGAGGAACACCTGTGGCGAAGGCGGCCACCTGGACAACAACTGACGCTGAGACGCGAAAGCGTGGGTAGCAAACAGGATTAGATACCCTGGTAGTCCACGCTGTAAACGATGAGTGCTAGACGTCACGGGTATTGACCCCTGTGGTGTCGAAGTTAACACGTTAAGCACTCCGCCTGGGGAGTACGGTCGCAAGATTA	Bacteria	Actinobacteriota	Actinobacteria	Frankiales	Sporichthyaceae	hgcI clade	NA	0	0	1	0	1	0	1	2	0	2	0	2	2	1	1	1	0	3	0	0	0	0	0	0	2	0	4	0	0	0	1	0	0	0	0	0	0	3	0	0	2	0
TACGTAGGGACCGAGCGTTGTCCGGAATCATTGGGCGTAAAGAGCGTGTAGGCGGTCTGGTAGGTCTCGTGTGAAATCCCGCGGCTCAACCGCGGATCCGCACGGGAAACCCCCAGACTCGAGTCCGGAAGAGGAGAGTGGAATTCCTGGTGTAGCGGTGAAATGCGCAGATATCAGGAAGAACACCCGTAGCGAAGGCGGCTCTCTGGGACGGTACTGACGCTGAGACGCGAAAGCGTGGGGAGCAAACAGGATTAGATACCCTGGTAGTCCACGCCGTAAACGATGGGCGCTAGGTGTGGGAGGTGTCGACTCCTCCCGTGCCGAAGCTAACGCATTAAGCGCCCCGCCTGGGGAGTACGGCCGCAAGGCTA	Bacteria	Actinobacteriota	Actinobacteria	Frankiales	Sporichthyaceae	hgcI clade	NA	15	0	0	0	10	0	0	0	0	0	0	0	0	0	0	0	0	0	0	0	0	0	0	0	0	0	0	0	0	0	0	0	0	0	0	0	0	0	0	0	0	0
GACGAGGGGGACGAGCGTTATCCAGAATGATTGGGCGTAAAGGGTTTGTAGGCTGTAATTTTTATGTTAGGTGTTAAAGTTTAGAATTATGTTTAAAAGTGCACCTAATACAATATTGCTTGAGTATAGGAGAGGGTAACAGAATTTCATACATAGGGGTAAAATCCGATTAGTTATGGAGGAATGTCAGTGGCGAAAGCGGTTACCTGGACTATTTACTGACGCTGAGGAACGAAAGCATAGGGAGCAAACAGGATTAGATACCCTGGTAGTCTATGCTGTCAAAGATGAGTGCTAATGGTAGGTTGTTTTATCTGTCATAAAGCTAACGCGTTAAGCACTCCGCCTGAGGAGTACGATCGCAAGATTG	Bacteria	Actinobacteriota	Actinobacteria	Frankiales	Sporichthyaceae	hgcI clade	NA	0	0	0	0	17	0	0	0	0	0	0	0	0	0	0	0	0	0	0	0	0	0	0	0	0	0	0	0	0	0	0	0	0	0	0	0	0	0	0	0	0	0
TACAGGGGATGCAAGTGTTATCCGGAATTATTGGGCGTAAAGCGTCTGCAGGTTGATAACTAAGTCTTTTGTTAAATCTCAGGGCTTAACCCGGAATCTGCAAAAGAAACTATTTATCTTGAGTATGGTAGAGGTAAAGGGAATTTCCAGTGGAGCGGTGAAATGCGTAGATATTGGAAAGAACACCAACAGCGAAGGCACTTTACTGGGCCAGTACTGACACTCAGAGACGAAAGCTAGGGGAGCAAACGGGATTAGATACCCCGGTAGTCCTAGCTGTAAACGATGGATACTAGATGTTGTGGACTTTCGAGTCTGCAGTGTCGTAGCTAACGCGTTAAGTATCCCGCCTGGGAAGTATGCTCGCAAGAGTG	Bacteria	Actinobacteriota	Actinobacteria	Frankiales	Sporichthyaceae	hgcI clade	NA	0	0	0	0	0	0	0	0	0	0	0	0	7	0	0	0	0	0	0	0	0	0	0	0	0	0	0	0	4	0	0	0	0	0	0	0	0	0	0	0	0	0
TACGGAGGGTGCAAGCATTGATCGGAATTACTGGGCGTAAAGGGCGGGTAGGCGGCTCTGAAAGTCAGATGTGAAATTCCGGGGCTCAACCCCGGGGCTGCATTTGAAACTCTAGAGCTAGAGTTCAGTTAGGGTAAACGGAATTCCACGTGTAGCGGTGAAATGCGTAGATATGTGGAAGAACACCGGTGGTGAAGACGGTTTACTGAGCTGAAACTGACGCTGAGGCGCGAAAGCATGGGGAGCAAACAGGATTAGATACCCTGGTAGTCCATGCCTTAAACGATGCATACTAGATGTAGGAGGGCTCAACCCCCCCTGTATCGGAGCTAACGCGTTAAGTATGCCGCCTGGGGAGTACGCTCGCAAGGGTG	Bacteria	Actinobacteriota	Actinobacteria	Frankiales	Sporichthyaceae	hgcI clade	NA	10	0	0	0	0	0	0	0	0	0	0	0	0	0	0	0	0	0	0	0	0	0	0	0	0	0	0	0	0	0	0	0	0	0	0	0	0	0	0	0	0	0
TACGAGAGGGGTTAGCGTTATCCGGAATAATTGGGCGTAAAGGGTTCGTAGGCGGTAATTGTTGTTATAAGTTAAATTTTAATTTTATTTTTTAAAATCGCTTATAAGACTCTATTACTTGAGTATAGAAGAGGATAACAGAATTTCATACATAGGGGTAAAATCCAATAATTTATGAAGGAATGTCAGTGGCGAAAGCGGTTATCTGGTCTATTTTACTGACGCTGAGGAATGAAAGTGTAGGGAGCAAACAGGATTAGATACCCTGGTAGTCTACACTGTCAAAGATGAGTGTTAATGTTGGGTATACATATATCTGGCATATAGCTAACGCGTTAAACACTCCGCCTGGGAAGTACGATCGCAAGACTG	Bacteria	Actinobacteriota	Actinobacteria	Frankiales	Sporichthyaceae	hgcI clade	NA	0	0	0	0	0	0	0	0	0	0	0	0	0	0	0	0	0	0	0	0	0	0	0	0	0	0	0	0	0	0	0	0	0	0	0	0	0	0	0	0	0	0
TACGTAGGGGGCTAGCGTTATCCGGAATTACTGGGCGCAAAGGGTGCGTAGGTGGTTTCTTAAGTCAGAGGTGAAAGGCTACGGCTCAACCGTAGTAAGCCTTTGAAACTGGGAAACTTGAGTGCAGGAGAGGAGAGTGGAATTCCTAGTGTAGCGGTGAAATGCGTAGATATTAGGAGGAACACCAGTTGCGAAGGCGGCTCTCTGGACTGTAACTGACACTGAGGCACGAAAGCGTGGGGAGCAAACAGGATTAGATACCCTGGTAGTCCACGCCGTAAACGATGAGTACTAGCTGTCGGAGGTTACCCCCTTCGGTGGCGCAGCTAACGCATTAAGTACTCCGCCTGGGAAGTACGCTCGCAAGAGTG	Bacteria	Actinobacteriota	Actinobacteria	Frankiales	Sporichthyaceae	hgcI clade	NA	0	0	0	0	0	0	0	0	0	0	0	0	0	0	0	0	0	0	0	0	0	0	0	0	0	0	0	0	0	0	0	0	0	0	0	0	0	0	0	0	0	0
TACGAAGGGTCCAAGCGTTGTTCGGAATCATTGGGCGTAAAGCGCGCGCAGGCGGTTCAGCAAGTCAGATGTGAAATCTCGAAGCTCAACTTCGAAACTGCGTCTGAAACTGCTAGTCTAGAGTGTCGGAGGGGGTAGGGGAATTTCACGTGTAGGGGTAAAATCCGTAGAGATGTGAAGGAACACCGGGGGCGAAGGCGCCTACCTGGACGACTACTGACGCTGAGGCGCGAAAGCGTGGGGAGCAAACAGGATTAGATACCCTGGTAGTCCACGCCGTAAACGATGAATACTAGTTATTGGGGGTATTGACTCCCTCAGTGACGCAGCTAACGCATTAAGTATTCCGCCTGGGGAGTACGGTCGCAAGACTA	Bacteria	Actinobacteriota	Actinobacteria	Frankiales	Sporichthyaceae	hgcI clade	NA	0	0	0	0	0	0	0	0	0	0	0	0	0	0	0	0	0	0	0	0	0	0	0	0	0	0	0	0	0	0	0	0	0	0	0	0	0	0	0	0	0	0
TACGGAGGGGGCTAGCGTTGTTCGGAATTACTGGGCGTAAAGCGCGCGTAGGCGGCTTGACAAGTTGGAGGTGAAAGCCCGGAGCTCAACTTCGGAATTGCCTTCAAGACTGTCTCGCTCGAGGCAGGGAGAGGAGAGCGGAATACCCAGCGTAGAGGTGAAATTCGTAGATATTGGGTGGAACACCGGTGGCGAAGGCGGCTCTCTGGCCCTGATCTGACGCTAAGGCGCGAAAGCGTGGGGAGCAAACAGGATTAGATACCCTGGTAGTCCACGCCGTAAACTATGAGTGCTAGATGTTGGGAGGTTTACTTCTCAGTGTCGCAGCTAACGCATTAAGCACTCCGCCTGGGGAGTACGGCCGCAAGGTTA	Bacteria	Actinobacteriota	Actinobacteria	Frankiales	Sporichthyaceae	hgcI clade	NA	0	0	0	0	0	0	0	0	0	0	0	0	0	0	0	0	0	0	0	0	0	7	0	0	0	0	0	0	0	0	0	0	0	0	0	0	0	0	0	0	0	0
TACGTAGGGTGCTAGCGTTACTCGGATTTACTGGGCGTAAAGCACACGTAGGTGGATTTGTAAGACAGAAGTGTAATCCCCAAGCTCAACTTGGGAACTGCTTTTGTGACTGCTAATCTGGAGTGCGGTAGAGGATAATGGAATTTCTAGTGGAGGGGTAAAATCCGTAGATATTAGGAGGAACACCAAAAGCGAAAGCAATTATCTGGGCCGTTACTGACACTGAGGTGTGAAAGCGTGGGGAGCAAACAGGATTAGATACCCTGGTAGTCCACGCTGTAAACTATGATAACTAGGCGTCGGGATAGAAATATTTCGGTGCCGTAGCTAACGCGTTAAGTTATCCGCCTGGGTATTACGGTCGCAAGACTA	Bacteria	Actinobacteriota	Actinobacteria	Frankiales	Sporichthyaceae	hgcI clade	NA	0	0	0	0	0	0	0	0	0	0	0	0	0	0	0	0	0	0	0	4	0	0	0	0	0	0	0	0	0	0	0	0	0	0	0	0	0	0	0	0	0	0
TACGGAGGGCGCAAGCGTTAATCGGAATCACTGGGCGTAAAGCGTGCGTAGGCGGTTTGATAAGTCAGACGTGAAATCCCTCGGCTCAACCGGGGAACTGCGTTTGATACTGTTGAACTCGAGTCCTGGAGAGGGTGGCGGAATTCCTGGTGTAGGAGTGAAATCCGTAGATATCAGGAGGAACACCGGTGGCGAAGGCGGCCACCTGGACAGGTACTGACGCTGAGGTACGAAAGCGTGGGGAGCAAACAGGATTAGATACCCTGGTAGTCCACGCGGTAAACGATGGATGCTAGGTGTCGGGGAGCGATCTTCGGCGCCGCAGCTAACGCATTAAGCATCCCGCCTGGGGAGTACGGTCGCAAGGCTG	Bacteria	Actinobacteriota	Actinobacteria	Frankiales	Sporichthyaceae	hgcI clade	NA	0	0	0	0	0	0	0	0	0	0	0	0	0	0	0	0	0	0	0	0	0	0	0	0	0	0	3	0	0	0	0	0	0	0	0	0	0	0	0	0	0	0
TACGGAGGGTGCAAGCGTTGTCCGGATTTATTGGGTTTAAAGGGTGCGTAGGCGGCGCGTTAAGTCTGGGGTGAAAGCCCGTTGCTCAACAACGGAACTGCCCTGGAAACTGGCGCGCTTGAGTACAGACGAGGGTGGCGGAATGGATGCTGTAGCGGTGAAATGCATAGATAGCATCCAGAACCCCGATTGCGAAGGCAGCTGCCTAGACTGTAACTGACGCTGAGGCACGAAAGCGTGGGGAGCGAACAGGATTAGATACCCTGGTAGTCCACGCCGTAAACGATGGATACTCGCTGGTGGCGATAGACGGTCACTGGCTTAGCGAAAGCGTTAAGTATCCCACCTGGGGAGTACGCCCGCAAGGGTG	Bacteria	Actinobacteriota	Actinobacteria	Frankiales	Sporichthyaceae	hgcI clade	NA	0	0	0	0	0	0	0	0	0	5	0	0	0	0	0	0	0	0	0	0	0	0	0	0	0	0	0	0	0	0	0	0	0	0	0	0	0	0	0	0	0	0
TACGTAGGGTGCAAGCGTTAATCGGAATTACTGGGCGTAAAGCGTGCGCAGGCGGTTATATAAGTCAGATGTGAAATCCCCGGGCTCAACCTGGGAACTGCATTTGAGACTGTATAGCTAGAGTACGGTAGAGGGGGATGGAATTCCGCGTGTAGCAGTGAAATGCGTAGATATGCGGAGGAACACCGATGGCGAAGGCAATCCCCTGGACCTGTACTGACGCTCATGCACGAAAGCGTGGGGAGCAAACAGGATTAGATACCCTGGTAGTCCACGCCCTAAACGATGTCAACTGGTTGTTGGGTCTTCACTGACTCAGTAACGAAGCTAACGCGTGAAGTTGACCGCCTGGGGAGTACGGCCGCAAGGTTGAAACTCAAATAAACGGCGG	Bacteria	Actinobacteriota	Actinobacteria	Frankiales	Sporichthyaceae	hgcI clade	NA	0	0	0	0	0	0	0	0	0	0	0	0	0	0	0	5	0	0	0	0	0	0	0	0	0	0	0	0	0	0	0	0	0	0	0	0	0	0	0	0	0	0
TACGGGAGGTGCAAGCGTTATTCGGAATTATTGGGCGTAAAGGGTGCGTAGACGGTTTCTTAAGTCTTTTGTTTAATTTCTCGGCCTAACTGAGAGTCAGCGAGAGATACTGAGAAACTTGAGGATGGAAGAGAGAAGTGGAATTATCGGAGTAGCGGTTAAATGCGTAGATCTCGATAGGAACACCGATGGCGAAAGCAGCTTCTTGGTCCATATCTGACGTTGCAGCACGAAAGCGTGGGGAGCAAACAGGATTAGATACCCTGGTAGTCCACGCTGTAAACGATGATCACTAGATGTCAGTCTTGCGTTGCAGGATTGGTGTCGTAGCTAACGCGTTAAGTGATCCGCCTGGGGAGTACGATCGCAAGATTA	Bacteria	Actinobacteriota	Actinobacteria	Frankiales	Sporichthyaceae	hgcI clade	NA	0	0	0	0	0	0	0	0	0	0	0	0	0	0	0	0	0	0	0	0	0	0	3	0	0	0	0	0	0	0	0	0	0	0	0	0	0	0	0	0	0	0
TACGAGTGCCCCAAGCGTTATCCGGAATTATTGGGTGTAAAGGGTGTGTAGGAGGTTGTATTAGTCGTATGTCAAAACTCTGGGCTTAACCTAGAATCTGCACGCGAAACGGTACAACTAGAGGACGCGAGAGATGTGTAGAACTCATAGTGTAGGGGTGAAATCCGTTGATATTATGGGGAATACCAAAAGCGAAGGCAGCACATTGGCGCGCTCCTGACTCTGAAACACGAAAGCGTGGGTAGCGAATGAGATTAGATACCTCAGTAGTCCACGCCCTAAACGATGTTCATTTGCTTTTCGGAGTATCGACCCTCTGAGAGGCGTAGCTAACGCGTTAAATGAACCACCTGGGTATTACGACCGCAAGGTTA	Bacteria	Actinobacteriota	Actinobacteria	Frankiales	Sporichthyaceae	hgcI clade	NA	0	0	0	0	0	0	0	0	0	0	0	0	0	0	0	0	0	0	0	0	0	0	0	0	0	0	0	0	5	0	0	0	0	0	0	0	0	0	0	0	0	0
TACAGAGGGTGCAAGCGTTAATCGGAATTACTGGGCGTAAAGCGCACGTAGGTGGTTTTTTAAGTTGGATGTGAAAGCCCTGGGCTCAACCTAGGAATTGCATTCAATACTGAGAGGCTAGAGTATGATAGAGGATAGTGGAATTTCCGGTGTAGCGGTGAAATGCGTAGATATCGGAAGGAACATCAGTGGCGAAGGCGACTATCTGGATTAATACTGACACTGAGGAGCGAAAGCGTGGGGATCAAACAGGATTAGATACCCTGGTAGTCCACGCTGTAAACGATGAGTACTAGCTGTTGGCTTAACTTCGGTTGAGTTAGTAGCGCAGCAAACGCGATAAGTACTCCGCCTGGGGAATACGGCCGCAAGGCTA	Bacteria	Actinobacteriota	Actinobacteria	Frankiales	Sporichthyaceae	hgcI clade	NA	0	0	0	0	0	0	0	0	0	0	0	0	0	0	0	0	0	0	0	0	0	0	0	0	0	0	0	0	0	3	0	0	0	0	0	0	0	0	0	0	0	0
TACGGAGGGTGCAAGCGTTGTCCGGATTTATTGGGTTTAAAGGGTGCGTAGGCGGTCTTGTAAGTCAGTGGTGAAAGCTAGCAGCTTAACTGTTAAACTGCCATTGATACTGCAAGGCTTGAGTTCAGATGAGGTAGGCGGAATTTATAGTGTAGCGGTGAAATGCTTAGATACTATAAAGAACTCCGATAGCGTAGGCAGCTTACTAAACTGATACTGACGCTGAGGCACGAAAGTGTGGGGATCAAACAGGATTAGATACCCTGGTAGTCCACACTGTAAACGATGATTACTCGTTGTTGGCGATATTACAGCCAGCGACTTAGGGAAACCGTTAAGTAATCCACCTGGGGAGTATGGTCGCAAGGCTG	Bacteria	Actinobacteriota	Actinobacteria	Frankiales	Sporichthyaceae	hgcI clade	NA	0	0	0	0	0	0	0	0	0	0	0	0	0	0	0	0	0	0	0	0	0	0	0	0	0	0	0	0	0	0	0	0	0	0	0	0	0	0	0	0	0	0
TACGTAGGGTGCGAGCGTTAATCGGAATTACTGGGCGTAAAGCGTGCGCAGGCGGTTATACAAGACAGGCGTGAAATCCCCGGGCTTAACCTGGGAATGGCGCCTGTGACTGTATAGCTAGAGTGTGTCAGAGGGGGGTAGAATTCCACGTGTAGCAGTGAAATGCGTAGATATGTGGAGGAATACCAATGGCGAAGGCAGCCCCCTGGGATAACACTGACGCTCATGCACGAAAGCGTGGGGAGCAAACAGGATTAGATACCCTGGTAGTCCACGCCCTAAACGATGCTGACTAGTTGTTCGGGATTTACGTCCTGAGTAACGTAGCTAACGCGTGAAGTCAGCCGCCTGGGGAGTACGGTCGCAAGATTAAAACTCAGAATTGGCGG	Bacteria	Actinobacteriota	Actinobacteria	Frankiales	Sporichthyaceae	hgcI clade	NA	0	0	0	0	0	0	0	0	0	0	0	0	0	0	0	0	0	0	0	0	0	0	0	0	0	0	0	3	0	0	0	0	0	0	0	0	0	0	0	0	0	0
TACGGAGGGAGCTAGCGTTGTTCGGAATTACTGGGCGTAAAGCGCGCGTAGGCGGCGATTTAAGTCAGAGGTGAAAGCCCGGGGCTCAACCCCGGAACTGCCTTTGAGACTGGATTGCTAGAATCTTGGAGAGGCGAGTGGAATTCCGAGTGTAGAGGTGAAATTCGTAGATATTCGGAAGAACACCAGTGGCGAAGGCGGCTCGCTGGACAAGTATTGACGCTGAGGTGCGAAAGCGTGGGGAGCAAACAGGATTAGATACCCTGGTAGTCCACGCCGTAAACTATGATTACTCGTTATTGGCGATATATGGTCAGTGACTAAGCGAAAGTGATAAGTAATCCACCTGGGGAGTACGATCGCAAGGTTG	Bacteria	Actinobacteriota	Actinobacteria	Frankiales	Sporichthyaceae	hgcI clade	NA	0	0	0	0	0	0	0	0	0	0	0	0	0	0	0	0	0	0	0	0	0	0	0	0	0	0	0	0	0	0	2	0	0	0	0	0	0	0	0	0	0	0
GACGAACCGTGCGAACGTTATTCGGAATCACTGGGCTTAAAGGGTGCGTAGGCGGGTATATAAGTCGAGGGTGAAAGCCTCTAGCTCAACTAGAGAAGTGCCCTCGAAACTATATGTCTTGAGAGAGATAGGGGCATACGGAACTTCCGGTGGAGCGGTGAAATGCGTAGATATCGGAAGGAACGCCGGTGGCGAAAGCGGTATGCTGGATCTTTTCTGACGCTGAGGCACGAAAGCTAGGGTAGCGAACGGGATTAGATACCCCGGTAGTCCTAGCCCTAAACGATGAGTACTAGATTGTGGACTGACATGGGTTCACAGTCGAAGCAAAAGTGTTAAGTACTCCGCCTGGGGAGTATGGTCGCAAGGCTGAAACTTAAAGAATGACGG	Bacteria	Actinobacteriota	Actinobacteria	Frankiales	Sporichthyaceae	hgcI clade	NA	0	0	0	0	0	0	0	0	0	0	0	0	0	0	0	0	0	0	0	0	0	0	0	0	0	0	0	0	0	0	0	0	0	0	2	0	0	0	0	0	0	0
TACGGAGGGTGCAAGCGTTATCCGGATTCACTGGGTTTAAAGGGTGCGTAGGTGGACTTATAAGTCAGTGGTGAAATCCCGAAGCTCAACTTCGGAACTGCCATTGATACTGTTAGTCTTGAATATCCTGGAGGTGGGCGGAATATGTCATGTAGCGGTGAAATGCTTAGATATGACATAGAACACCAATTGCGAAGGCAGCTCACTACGGGATGATTGACACTGAGGCACGAAAGCGTGGGGATCAAACAGGATTAGATACCCTGGTAGTCCACGCCCTAAACGATGGATACTCGACATACGCGATACACTGTGTGTGTCTGAGCGAAAGCATTAAGTATCCCACCTGGGAAGTACGATCGCAAGATTG	Bacteria	Actinobacteriota	Actinobacteria	Frankiales	Sporichthyaceae	hgcI clade	NA	2	0	0	0	0	0	0	0	0	0	0	0	0	0	0	0	0	0	0	0	0	0	0	0	0	0	0	0	0	0	0	0	0	0	0	0	0	0	0	0	0	0
TACGTAGGGTGCGAGCGTTAATCGGAATTACTGGGCGTAAAGGGTGCGTAGGTGGTTAATTAAGTTAGATGTAAAAGCCCTGGGCTTAACCTGGGATTGAGATTTAATACTGGTTAACTGGAGTATTGGAGAGGGTAGTGGAATTCCTGGTGTAGCGGTGGAATGCGCAGATATCAGGAGGAACACCAATGGCGAAGGCAGGTCTCTGGGCCAATACTGACACTGAGGAGCGAAAGTCTGGGGAGCGAACAGGATTAGATACCCTGGTAGTCCAGACCGTAAACGGTGGGCACTAGTTGTGGGAACCTTCCACGGTTTCTGCGACGCAGCTAACGCATTAAGTGCCCCGCCTGGGGAGTACGATCGCAAGATTA	Bacteria	Actinobacteriota	Actinobacteria	Frankiales	Sporichthyaceae	hgcI clade	NA	0	0	0	0	0	0	0	0	0	0	0	0	0	0	0	0	0	2	0	0	0	0	0	0	0	0	0	0	0	0	0	0	0	0	0	0	0	0	0	0	0	0
TACATAGGGTGCAAGCGTTGTCCGGAATTATTAGGAAGTAACTAGAATATGTAGTGTAGCGGTGAAATGCTTAGAGATTACATGGAATACCAATTGCGAAGGCAGGTTACTACTAATTGATTGACGCTGATGGACGAAAGCGTGGGTAGCGAACAGGATTAGATACCCTGGTAGTCCACGCCGTAAACGATGGATACTAGCTGTTGGGAGCAATCTCAGTGGCTAAGCGAAAGTGATAAGTATCCCACCTGGGGAGTACGTTCGCAAGAATG	Bacteria	Actinobacteriota	Actinobacteria	Frankiales	Sporichthyaceae	hgcI clade	NA	0	0	0	0	0	0	0	0	0	0	0	0	0	0	0	0	0	0	0	0	0	0	0	0	0	2	0	0	0	0	0	0	0	0	0	0	0	0	0	0	0	0
TACGGAGGATCCAAGCGTTATCCGGAATCATTGGGTTTAAAGGGTCCGTAGGCGGCCTTATAAGTCAGTGGTGAAATCTCTCGGCTCAACCGGGAAATGGCCATTGATACTGTAGGGCTTGAATTATTAGGAAGTAACTAGAATATGTAGTGTAGCGGTGAAATGCTTAGAGATTACATGGAATACCAATTGCGAAGGCAGGTTACTACTAATGGATTGACGCTGATGGACGAAAGCGTGGGTAGCGAACAGGATTAGATACCCTGGTAGTCCACGCCGTAAACGATGGATACTAGCTGTTGGGCGCAAGTTCAGTGGCTAAGCGAAAGTGATAAGTATCCCACCTGGGGAGTACGTTCGCAAGAATGAGACTTAAATAAATCGACGG	Bacteria	Actinobacteriota	Actinobacteria	Frankiales	Sporichthyaceae	hgcI clade	NA	0	0	0	0	0	0	0	0	0	0	0	0	0	0	0	0	0	0	0	0	0	0	0	0	0	0	0	0	0	0	0	0	0	0	0	0	0	0	0	0	0	0
TACGGAGGGTGCAAGCGTTATCCGGATTCACTGGGTTTAAAGGGAGCGTAGGTGGGCAGGTAAGTCAGTGGTGAAATCTCCGAGCTTAACTCGGAAACTGCCATTGATACTATTTGTCTTGAATATCCTGGAGGTAAGCGGAATATGTCATGTAGCGGTGAAATGCTTAGATATGACATAGAACACCCATTGCGAAGGCAGCTTACTACGGGATTATTGACACTGAGGCTCGAAAGCGTGGGGATCAAACAGGATTAGATACCCTGGTAGTCCACGCCCTAAACGATGGATACTCGACATCAGCGATACACTGTTGGTGTCTGAGCGAAAGCATTAAGTATCCCACCTGGGAAGTACGACCGCAAGGTTG	Bacteria	Actinobacteriota	Actinobacteria	Frankiales	Sporichthyaceae	Longivirga	NA	0	20	0	0	0	0	0	0	0	0	0	0	0	0	0	0	0	0	0	0	0	0	0	0	0	0	0	0	11	0	0	0	0	4	6	0	0	0	0	0	11	0
TACGGAGGGTGCAAGCGTTAATCGGAATTACTGGGCGTAAAGCGCACGCAGGCGGTTTGTTAAGTCAGATGTGAAATCCCCGGGCTCAACCTGGGAACTGCATCTGATACTGGCAAGCTTGAGTCTCGTAGAGGGGGGTAGAATTCCAGGTGTAGCGGTGAAATGCGTAGAGATCTGGAGGAATACCGGTGGCGAAGGCGGCCCCCTGGACGAAGACTGACGCTCAGGTGCGAAAGCGTGGGGAGCAAACAGGATTAGATACCCTGGTAGTCCACGCCGTAAACGATGTCGACTTGGAGGTTGTGCCCTTGAGGCGTGGCTTCCGGAGCTAACGCGTTAAGTCGACCGCCTGGGGAGTACGGCCGCAAGGTTA	Bacteria	Actinobacteriota	Actinobacteria	Frankiales	Sporichthyaceae	NA	NA	1494	1003	2470	1173	677	3479	1813	1132	3381	1931	2039	2844	1278	1951	2552	1220	598	2429	2077	1279	2158	1445	1782	1824	1657	1368	2749	1397	666	1944	1399	625	1240	1547	519	1210	1312	630	920	1257	616	767
TACGAAGGTCCCGAGCGTTATTCGGAATCACTGGGCGTAAAGGGAGCGTAGGCGGCGTGGAAAGTCAGATGTGAAATCCCAGAGCTTAACTCTGGAACTGCATCCGATACTACCATGCTTGAGTATTGGAGGGGTAACTGGAATTCTCGGTGTAGCAGTGAAATGCGTAGATATCGAGAGGAACACTCGTGGCGAAAGCGAGTTACTGGACAATTACTGACGCTGAGGCTCGAAGGCTAGGGGAGCAAAAGGGATTAGATACCCCTGTAGTCCTAGCAGTAAACGGTGCACGCTTGGTTTGAGGGGAATCGACCCCCTTCGAGCCGGAGCTAACGCGTTAAGCGTGCCGCCTGGGAAGTACGGTCGCAAGACTA	Bacteria	Actinobacteriota	Actinobacteria	Frankiales	Sporichthyaceae	NA	NA	125	73	153	114	53	168	123	77	182	154	112	169	107	139	154	92	62	137	134	89	134	107	121	148	116	94	181	112	82	131	115	66	87	109	57	83	93	59	73	99	43	60
TACGAACTGTGCGAACGTTATTCGGAATCACTGGGCTTAAAGGGTGCGTAGGCGGTTTTCTAAGTCAGGTGTGAAATCTTCCGGCTCAACCGGAAAACTGCGCCTGAGACTGGATAACTTGAGTGAGGTAGGGGTGTGTGGAACTTCCGGTGGAGCGGTGAAATGTGTAGAGATCGGAAGGAACGCCAGCAGCGAAAGCGGCACACTGGGCCTTGTCTGACGCTGAGGCACGAAAGCTAGGGTAGTGAACGGGATTAGATACCCCGGTAATCCTAGCCGTAAACACTGAACACTGGAGGACGGGGGTTTCGGCCTTCGTTCTCGTAGCGAAAGCGTTAAGTGTTCCGCCTGGGGAGTATGGTCGCAAGGCTG	Bacteria	Actinobacteriota	Actinobacteria	Frankiales	Sporichthyaceae	NA	NA	52	53	18	65	31	7	42	34	0	40	0	0	23	30	0	44	0	0	0	24	0	11	0	0	0	13	0	41	29	0	0	22	0	29	0	0	23	18	0	18	0	0
TACGTAGGGTGCGAGCGTTAATCGGAATTACTGGGCGTAAAGGGTGCGCAGGCGGTTTTGTAAGCCAGATGTGAAATCCCCGGGCTTAACCTGGGAACTGCATTTGGGACTGCAAGGCTAGAGTACGGCAGAGGGGGGTAGAATTCCTGGTGTAGCAGTGAAATGCGTAGATATCAGGAGGAATACCGATGGCGAAGGCAGCCCCCTGGGTCGATACTGACGCTCATGCACGAAAGCGTGGGGAGCAAACAGGATTAGATACCCTGGTAGTCCACGCCCTAAACGATGTCAACTAGTTGTTGGGGGATTTACCTCCCTTAGTAACGCAGCTAACGCGTGAAGTTGACCGCCTGGGGAGTACGGTCGCAAGATTA	Bacteria	Actinobacteriota	Actinobacteria	Frankiales	Sporichthyaceae	NA	NA	0	0	0	0	0	0	8	0	0	0	0	0	0	0	0	0	0	0	0	0	0	0	0	0	0	0	0	0	0	0	0	0	0	0	0	0	0	0	0	0	0	0
TACGGAGGGAGCTAGCGTTGTTCGGAATTACTGGGCGTAAAGCGCACGTAGGCGGCTACTCAAGTCAGAGGTGAAAGCCCGGGGCTCAACCCCGGAACTGCCTTTGAAACTAGGTGGCTAGAATCTTGGAGAGGCGAGTGGAATTCCGAGTGTAGAGGTGAAATTCGTAGATATTCGGAAGAACACCAGTGGCGAAGGCGACTCGCTGGACAAGTATTGACGCTGAGGTGCGAAAGCGTGGGGAGCAAACAGGATTAGATACCCTGGTAGTCCACGCCGTAAACGATGATAACTAGCTGTCCGGGCTCATGGAGTTTGGGTGGCGCAGCTAACGCATTAAGTTATCCGCCTGGGGAGTACGGTCGCAAGATTA	Bacteria	Actinobacteriota	Actinobacteria	Frankiales	Sporichthyaceae	NA	NA	0	0	0	0	0	0	0	0	0	0	0	0	0	0	0	0	0	0	0	0	0	0	0	0	0	0	0	0	0	0	0	0	0	0	0	0	0	0	0	0	0	0
GTGTCGGCAGTCGCGGTAATACGTAGGGTGCGAGCGTTAATCGGAATTACTGGGCGTAAAGCGTGCGCAGGCGGTTATATAAGACAGATGTGAAATCCCCGGGCTCAACCTGGGACCTGCATTTGTGACTGTATAGCTAGAGTACGGTAGAGGGGGATGGAATTCCGCGTGTAGCAGTGAAATGCGTAGATATGCGGAGGAACACCGATGGCGAAGGCAATCCCCTGGACCTGTACTGACGCTCATGCACGAAAGCGTGGGGAGCAAACAGGATTAGATACCCTGGTAGTCCACGCCCTAAACGATGTCAACTGGTTGTTGGGTCTTAACTGACTCAGTAACGAAGCTAACGCGTGAAGTTGACCGCCTGGGGAGTACGGCCGCAAGGTTG	Bacteria	Actinobacteriota	Actinobacteria	Frankiales	Sporichthyaceae	NA	NA	0	0	0	0	0	0	0	0	0	0	0	0	0	0	0	0	0	0	4	0	0	0	0	0	0	0	0	0	0	0	0	0	0	0	0	0	0	0	0	0	0	0
GTGCCAGCAGCCGGTAATACAGAGGTCTCAAGCGTTGTTCGGATTCATTGGGCGTAAAGGGTGCGTAGGTGGCGTGGAAAGTTGAGTGTGAAATCCTAGGGCTTACCCTTAGAACTGCACTCAATACTCCCATGCTAGAGGAATGTAGAGGAGAGTGGAATTCACGGTGTAGCAGTGAAATGCGTAGATATCGTGAGGAAGACCAGTTGCGAAGGCGACTCTCTGGGCATCTCCTGACACTGAGGCACGAAGGCTAGGGGAGCAAACGGGATTAGATACCCCGGTAGTCCTAGCAGTAAACGGTGCACGTTTGGTGTGGGCAGGCTCAGACCCTGTCCGTGCCGGAGCTAACGCGTTAAACGTGCCGCCTGGGAAGTACGGTCGCAAGATTA	Bacteria	Actinobacteriota	Actinobacteria	Frankiales	Sporichthyaceae	NA	NA	0	0	0	0	0	0	0	0	0	0	0	0	0	0	0	0	0	0	0	0	0	0	0	0	0	0	0	0	1	0	0	0	0	0	0	0	0	0	0	0	0	0
TACGGAGGGTGCAAGCGTTATCCGGAATCATTGGGTTTAAAGGGTCCGCAGGCGGATTTATAAGTCAGTGGTGAAAGCCTACAGCTTAACTGTAGAACTGCCATTGATACTGTAAGTCTTGAATTCGGTCGAAGTGGGCGGAATATGACATGTAGCGGTGAAATGCTTAGATATGTCATAGAACACCGATAGCGAAGGCAGCTCACTAGGCCTGGATTGACGCTCATGGACGAAAGCGTGGGGAGCAAACAGGATTAGATACCCTGGTAGTCCACGCCGTAAACTATCAATACTCGATATTAGCGATATACCGTTAGTGTCTAAGCGAAAGTGATAAGTATTGCACCTGGGGAGTACGATCGCAAGGTTG	Bacteria	Actinobacteriota	Actinobacteria	Frankiales	Sporichthyaceae	Sporichthya	NA	79	67	25	99	39	28	58	46	31	48	48	16	58	30	15	56	33	10	44	34	0	46	27	9	40	28	21	55	36	17	44	37	14	43	31	8	71	44	0	50	27	0
TACGGAGGATCCAAGCGTTATCCGGAATCATTGGGTTTAAAGGGTCCGTAGGCGGTCTTATAAGTCAGTGGTGAAAGCCCATCGCTCAACGATGGAACTGCCATTGATACTGTAAGACTTGAATTTTTGTGAAGTAACTAGAATATGTAGTGTAGCGGTGAAATGCTTAGATATTACATGGAATACCAATTGCGAAGGCAGGTTACTAACAAACGATTGACGCTGATGGACGAAAGCGTGGGGAGCGAACAGGATTAGATACCCTGGTAGTCCACGCCGTAAACGATGGATACTAGCTGTTCGGAGCAATCTGAGTGGCTAAGCGAAAGTGATAAGTATCCCACCTGGGGAGTACGCACGCAAGTGTG	Bacteria	Actinobacteriota	Actinobacteria	Micrococcales	Dermacoccaceae	Dermacoccus	NA	0	0	0	0	0	0	0	0	0	0	0	0	0	0	0	0	0	37	0	0	0	0	0	0	0	0	0	0	0	0	0	0	0	0	0	0	0	0	0	0	0	0
GACGAAGGATCCAAGCGTTATCCGGATTTATTGGGTTTAAAGGGTGCGTAGGCGGATTTATAAGTCAGTGGTGAAAGCCTGTTGCTTAACAACAGAACTGCCATTGATACTGTTGATCTTGAATATGTTTGATGTGGGCGGAATATGACATGTAGCGGTGAAATGCTTAGATATGTCATAGAACACCGATTGCGAAGGCAGCTCACAAAGCCATTATTGACGCTGAGGCACGAAAGCGTGGGGATCAAACAGGATTAGATACCCTGGTAGTCCACGCTGTAAACTTTGATCACTCGCTGTTGGCGATACACAGTCAGCGGCTAAGCGAAAGCGTTAAGTGATCCACCTGGGGAGTACGATCGCAAGATTG	Bacteria	Actinobacteriota	Actinobacteria	Micrococcales	Microbacteriaceae	Aurantimicrobium	NA	0	0	0	0	0	0	0	11	0	0	0	0	0	0	0	0	0	0	11	0	0	0	0	0	0	0	0	0	0	0	0	0	0	0	0	0	0	0	0	0	0	0
TACGAGGGGTGCAAGCGTTATTCGGAATTATTGGGCGTACAGGGCGCGTAGACGGCGCATTAAGTCAACTGTTAAATTCCCTGGCCTAACTGGGGGCAAGCAGTAGATACTGATGGGCTAGAGGATGGAAGAGAGAAGTGGAATTCTCGGAGTAGCGGTAAAATGCGTAGATCTCGAGAGGAACACCGATGGCGAAGGCAGCTTCTTGGTCCATACCTGACGTTGAGGCGCGAAAGCGTGGGGAGCAAACAGGATTAGATACCCTGGTAGTCCACGCCGTAAACGATGATTACTAGACGTTAGTCCTGTTTACAGGATTAGTGTCGTAGCTAACGCGTTAAGTGATTCGCCTGGGGACTACGGTCGCAAGACTA	Bacteria	Actinobacteriota	Actinobacteria	Micrococcales	Microbacteriaceae	Aurantimicrobium	NA	0	0	0	0	0	0	0	0	0	0	0	0	0	0	0	0	0	0	0	0	0	0	0	0	0	0	0	0	0	0	0	0	0	0	0	0	0	0	0	0	0	0
TACGTAGGGTGCAAGCGTTAATCGGAATTACTGGGCGTAAAGCGTGCGCAGGCGGTTATACAAGACAGGCGTGAAATCCCCGGGCTTAACCTGGGAATTGCGTCTGTGACTGTATGGCTAGAGTGTGTCAGAGGGGGGTAGAATTCCACGTGTAGCAGTGAAATGCGTAGATATGTGGAGGAATACCAATGGCGAAGGCAGCCCCCTGGGATAACACTGACGCTCATGCACGAAAGCGTGGGGAGCAAACAGGATTAGATACCCTGGTAGTCCACGCCCTAAACGATGCTGACTAGTTGTTCGGGATTTTATCCTGAGTAACGTAGCTAACGCGTGAAGTCAGCCGCCTGGGGAGTACGGTCGCAAGATTA	Bacteria	Actinobacteriota	Actinobacteria	Micrococcales	Microbacteriaceae	Candidatus Limnoluna	NA	50	55	51	49	31	68	46	29	60	23	43	67	37	29	81	27	27	96	41	59	100	45	60	87	42	63	177	36	26	196	0	20	137	33	21	222	36	19	267	24	0	310
TACAGAGGGTGCAAGCGTTAATCGGAATTACTGGGCGTAAAGCGCGCGTAGGTGGTTTGTTAAGTTGGATGTGAAAGCCCCGGGCTCAACCTGGGAACTGCATCCAAAACTGGCAAGCTAGAGTACGGTAGAGGGTGGTGGAATTTCCTGTGTAGCGGTGAAATGCGTAGATATAGGAAGGAACACCAGTGGCGAAGGCGACCACCTGGACTGATACTGACACTGAGGTGCGAAAGCGTGGGGAGCAAACAGGATTAGATACCCTGGTAGTCCACGCCGTAAACGATGTCAACTAGCCGTTGGGAGCCTTGAGCTCTTAGTGGCGCAGCTAACGCATTAAGTTGACCGCCTGGGGAGTACGGCCGCAAGGTTA	Bacteria	Actinobacteriota	Actinobacteria	Micrococcales	Microbacteriaceae	Candidatus Limnoluna	NA	0	0	0	0	0	0	0	0	0	0	0	0	0	0	0	0	0	0	0	0	0	0	0	0	0	0	0	0	0	0	0	0	6	0	0	0	0	0	0	0	0	0
TACAGAGACTGCAAGCGTTACTCGGATTCACTGGGCGTAAAGGGAGCGCAGGCGGACTCGTGTGTCGGACGTGAAATACCGGGGCTTAACCCCGGTGCTGCGTTCGAAACTACGAGTCTAGAGACTTGGAGGGGTAAGCGGAATTCTTGGTGGAGCAGTGAAATGCGTAGATATCAAGAGGAACACCAACGGCGAAGGCAGCTTACTGGACAAGATCTGACGCTCAGGCTCGAAAGCGTGGGGAGCAAAAGGGATTAGATACCCCTGTAGTCCACGCTGTAAACGGTGCGCATTAGGTCTTGGAGCTTTCGAACGCTCCAGGGCTCAAGCTAACGCATTAAATGCGCCGCCTGAGGACTACGGCCGCAAGGCTA	Bacteria	Actinobacteriota	Actinobacteria	Micrococcales	Microbacteriaceae	Candidatus Planktoluna	NA	0	19	118	13	0	122	33	17	120	38	41	101	0	35	117	0	0	106	29	35	69	23	60	67	15	38	86	0	0	66	0	0	54	12	0	51	0	0	46	0	0	62
TACGTAGGGTGCGAGCGTTAATCGGAATTACTGGGCGTAAAGCGTGCGCAGGCGGTTTGTTAAGTCTGATGTGAAAGCCCCGGGCTCAACCTGGGAACTGCATTGGAAACTGGCAAGCTAGAGTGTGGCAGAGGGGGGTGGAATTCCGCGTGTAGCAGTGAAATGCGTAGAGATGCGGAGGAACACCGATGGCGAAGGCAGCCCCCTGGGCCAACACTGACGCTCAGGCACGAAAGCGTGGGGAGCAAACAGGATTAGATACCCTGGTAGTCCACGCCCTAAACGATGTCAACTGGGTGTTGGGGAAGCGATTCCTTGGTACCGTAGCTAACGCGTGAAGTTGACCGCCTGGGGAGTACGGCCGCAAGGTTA	Bacteria	Actinobacteriota	Actinobacteria	Micrococcales	Microbacteriaceae	Candidatus Planktoluna	NA	64	36	0	54	22	48	29	22	34	35	29	29	46	0	0	34	19	32	0	28	19	35	0	0	34	20	26	44	0	0	29	27	0	26	0	21	29	13	0	43	0	20
TACGTAGGGTGCAAGCGTTAATCGGAATTACTGGGCGTAAAGCGTGCGCAGGCGGTTATGTAAGACAGAGGTGAAATCCCCGGGCTCAACCTGGGAACTGCCTTTGTGACTGCATAGCTGGAGTGCGGCAGAGGGGGATGGAATTCCGCGTGTAGCAGTGAAATGCGTAGATATGCGGAGGAACACCGATGGCGAAGGCAATCCCCTGGGCCTGCACTGACGCTCATGCACGAAAGCGTGGGGAGCAAACAGGATTAGATACCCTGGTAGTCCACGCCCTAAACGATGTCAACTGGTTGTTGGGTCTTCACTGACTCAGTAACGAAGCTAACGCGTGAAGTTGACCGCCTGGGGAGTACGGCCGCAAGGTTG	Bacteria	Actinobacteriota	Actinobacteria	Micrococcales	Microbacteriaceae	Candidatus Planktoluna	NA	32	0	27	0	0	30	0	0	31	21	18	46	0	0	40	0	0	49	15	0	32	26	20	34	0	0	27	0	0	41	0	0	37	0	0	47	0	0	82	0	0	87
TACGTAGGTGGCGAACGTTGTCCGGATTTACTGGGCGTAAAGCGCGCGCAGGCGGACTGATAAGTCAGAGGTGAAATCTCCCGGCTCAACTGGGAGGGGCCCTTTGATACTGTCAGTCTTGAGATGCCTAGAGGAGAGTGGAATTCCCGGTGTAGTGGTGGAATGCGTAGATATCGGGAGGAACACCAGTGGCGAAAGCGACTCTCTGGGGGCGATCTGACGCTGAGGCGCGAAAGCGTGGGGAGCAAACCGGATTAGATACCCGGGTAGTCCACGCCGTAAACGATGAGTACTAGCTGTATGGGGTATCGACTCCCTGTGTAGCGAAGCTAACGCGATAAGTACTCCGCCTGGGGACTACGACCGCAAGGTTA	Bacteria	Actinobacteriota	Actinobacteria	Micrococcales	Microbacteriaceae	Candidatus Planktoluna	NA	0	0	0	0	0	40	0	0	28	0	0	49	0	0	40	0	0	42	0	0	32	0	20	26	0	0	38	0	0	30	0	0	15	0	0	26	11	0	33	0	0	54
CACGTACTGTGCGAACGTTATTCGGAATCACTGGGCTTAAAGGGTGCGTAGGCGGCGATTCAAGTCAGGTGTGAAATGCCTGAGCTCAACTGAGGCATTGCGCTTGAAACTGAATTGCTAGAGTATCCTAGGGGTGTGCGGAACTGCCAGTGGAACGGTGAAATGTGTTGATATTGGCAGGAACACCGGAGGCGAAAGCGGCACACTGGGGGATAACTGACGCTGAGGCACGAAAGCCAAGGGAGCGAACGGGATTAGATACCCCGGTAGTCTTGGCCGTAAACGATGAGCACTGGGCGGGAGGGGGTTTCCCTTTTCTGCCGTAGCGAAAGCGTTAAGTGCTCCGCCTGGGGAGTATGGTCGCAAGGCTG	Bacteria	Actinobacteriota	Actinobacteria	Micrococcales	Microbacteriaceae	Candidatus Planktoluna	NA	35	0	67	0	0	103	21	0	58	33	40	59	0	26	41	0	0	22	23	0	0	0	0	21	0	19	0	0	0	24	0	0	0	0	0	0	0	0	0	0	0	0
TACGAACTGTGCGAACGTTATTCGGAATCACTGGGCTTAAAGGGTGCGTAGGCTGTTACCTAAGTCAGGTGTGAAATCTCTCGGCTCAACCGGGAAACTGCGCTTGATACTGGGTGGCTAGAGTGAGGTAGGGGTGTGTGGAACTTCCGGTGGAGCGGTGAAATGTGTAGATATCGGAAGGAACGCCAGCAGCGAAAGCGGCACACTGGGCCTTTTCTGACGCTGAGGCACGAAAGCTAGGGGAGCGAACGGGATTAGATACCCCGGTAGTCCTAGCCGTAAACACTGAACACTCGAGGAGGGGGGCTTCGGCCTTCTTCTTCTTAGCGAAAGCGTTAAGTGTTCCGCCTGGGGAGTATGGTCGCAAGGCTG	Bacteria	Actinobacteriota	Actinobacteria	Micrococcales	Microbacteriaceae	MWH-Ta3	NA	66	60	0	54	27	57	66	38	43	34	36	49	36	33	0	38	35	62	25	30	36	30	42	56	23	30	77	27	37	37	29	38	36	23	27	28	25	23	35	17	26	0
TACGGAGGATGCAAGCGTTATCCGGACTGATTGGGTGTAAAGCATCTGTAGGCGGTTTTGGAAGTCTACGGTTAAATCCCAGAGCTTAACTTTGGTTCAGCCGTAGAGTACTTCAAAGCTTGAGTATGGTAGGGGTAGAGGGAACTTCTCGTGGAGCGGTGAAATGCACAGAGATGAGAAGGAACACCAGTGGCGAAAGCGCTCTACTGGGCCATGACTGACGCTGAGAGATGACAGCTGAGGGAGCGAATAGGATTAGATACCCTAGTAGTCTCAGCCGTAAACGATGGATACTAGATGTTGCCACAAGCAGTGTCGAAGCTAACGCGTTAAGTATCCCACCTGGGGAGTACGTACGCAAGTATG	Bacteria	Actinobacteriota	Actinobacteria	Micrococcales	Microbacteriaceae	MWH-Ta3	NA	0	0	0	0	0	0	0	0	0	0	0	0	0	0	0	0	0	0	0	0	0	0	0	0	0	0	0	0	0	0	0	0	0	0	0	24	0	0	16	0	0	43
TACAGAGGATGCAAGCGTTATCCGGAATCACTGGGCATAAAGCGTCTGTAGGTGGTTTGGTAAGTCTGCTGTTAAAGACTGGGGCTCAACCCCAGAAAAGCAGTGGAAACTGCCAGACTTGAGTGTGGTAGAGGTAGAGGGAATTCCTAGTGTAGCGGTGAAATGCGTAGATATTAGGAAGAACACCAATGGCGAAGGCACTCTACTGGACCATAACTGACACTGAGAGACGACAGCTAGGGGAGCAAATGGGATTAGATACCCCAGTAGTCCTAGCCGTAAACGATGGATACTAGATGTTGCACGTATTAACCCGTGCAGTATCGTAGCTAAGGCGTTAAGTATCCCGCCTGGGAAGTACGCTCGCAAGAGTG	Bacteria	Actinobacteriota	Actinobacteria	Micrococcales	Microbacteriaceae	MWH-Ta3	NA	0	0	44	0	0	0	0	0	0	0	0	0	0	0	24	0	0	0	0	0	0	0	0	0	0	0	0	0	0	24	0	0	0	0	0	3	0	0	6	0	0	0
TACGGAGGGAGCTAGCGTTATTCGGAATTACTGGGCGTAAAGCGCACGTAGGCGGCTTTGTAAGTAAGAGGTGAAAGCCCAGAGCTCAACTCTGGAATTGCCTTTTAGACTGCATCGCTTGAATCATGGAGAGGTCAGTGGAATTCCGAGTGTAGAGGTGAAATTCGTAGATATTCGGAAGAACACCAGTGGCGAAGGCGGCTGACTGGACATGTATTGACGCTGAGGTGCGAAAGCGTGGGGAGCAAACAGGATTAGATACCCTGGTAGTCCACGCCGTAAACGATGATAACTAGCTGTCCGGACACTTGGTGTTTGGGTGGCGCAGCTAACGCATTAAGTTATCCGCCTGGGGAGTACGGCCGCAAGGTTA	Bacteria	Actinobacteriota	Actinobacteria	Micrococcales	Microbacteriaceae	MWH-Ta3	NA	0	0	0	0	0	0	0	0	0	0	0	0	0	0	0	0	0	0	0	0	0	0	0	0	0	0	0	0	0	0	0	0	0	0	0	0	0	0	28	0	0	0
GACGAGAAGGGCTAGCGTTATCCTAAATGATTGGGCGTAAAGTGTTCGTAGGTGGTAAATGTTTCTTATTGTAAAATATCAAATTTATTTTTTGATGCTGCATAAAGTAAACTTTTTTCTTGAGTATTGCAGAGGATAACAGAATTTTATACATAGGGGTAAAATCCAGAGATTTATAAAGGAATGCCGGTGGCGAAGGCGGTTATCTGGTCAAATACTGACATTGAGGAACGAAAGCATAGGTAGCAAACAGGATTAGGTACCCTGGTAGTCTATGCGGTCAAATATGGAAGCTAGCAATTAAGAAATATCTTGGTGATAAAGCTAACGCGTTAAGCTTCCCGCCTGGGGAGTACGGTCACAAGACTG	Bacteria	Actinobacteriota	Actinobacteria	Micrococcales	Microbacteriaceae	NA	NA	0	0	0	0	19	0	0	0	0	0	0	0	0	0	0	0	0	0	0	0	0	0	0	0	0	0	0	0	0	0	0	0	0	0	0	0	0	0	0	0	0	0
TACGGAGGATCCAAGCGTTGTCCGGATTTATTGGGTTTAAAGGGTGCGTAGGCGGATCTTTAAGTCAGTGGTGAAAGCCTGCAGCTCAACTGTAGAACAGCCATTGAAACTGAAGATCTTGAATATGGTTAAAGTAGGCGGAATGTATCATGTAGCGGTGAAATGCTTAGATATGATACAGAACACCGATAGCGAAGGCAGCTTGCTGAACCATTATTGACGCTGAGGCACGAAAGCGTGGGGAGCAAACAGGATTAGATACCCTGGTAGTCCACGCCCTAAACGTTGATTACTCGTTGTTGGCGATATACAGTCAGCGACTAAGCTAAAGCGTTAAGTAATCCACCTGGGAAGTACGACCGCAAGGTTG	Bacteria	Actinobacteriota	Actinobacteria	Micrococcales	Microbacteriaceae	Rhodoluna	NA	0	0	0	0	0	0	0	0	16	0	0	0	0	0	12	0	0	0	0	0	0	0	0	0	0	0	15	0	0	0	0	0	14	0	0	0	0	0	0	0	0	0
TGCGGAGGGTGCAAGCATTGATCGGATTGACTGGGCGTAAAGGGCGCGTAGGCGGTATGAAAAGTCTGATGTGAAATTCCGGGGCTCAACCCCGGAGCTGCATTTGAAACTTTCAAACTAGAGGTTGGTAAGGGAAAACAGAATTCCACGTGTAGCGGTGAAATGCGTAGATATGTGGAAGAATACCGGTGGTGAAGACGGTTTTCTGTGCCAAACCTGACGCTGAGGCGCGAAAGCTAGGGGAGCAAACAGGATTAGATACCCTGGTAGTCCTAGCTGTAAACGATGCATACTAGAAGTAGGAGGGCTCAACCCTTTCTGTTTCGGAGCTAACGCGTTAAGTATGCCGCCTGGGGAGTACGCTCGCAAGGGTG	Bacteria	Actinobacteriota	Actinobacteria	NA	NA	NA	NA	0	0	0	0	0	0	0	0	0	0	0	0	0	0	0	0	0	6	0	0	0	0	0	0	0	0	0	0	0	0	0	0	0	0	0	0	0	0	0	0	0	0
TACGGAGGGTGCAAGCGTTGTCCGGATTTATTGGGTTTAAAGGGTGCGTAGGCGGCTGATTAAGTCTGGGGTGAAAGCCCGTTGCTCAACAACGGAACTGCCCTGGAAACTGGTTAGCTTGAGTACAGACGAGGGTGGCGGAATGGATGCTGTAGCGGTGAAATGCATAGATAGCATCCAGAACCCCGATTGCGAAGGCAGCTGCCTAGACTGTAACTGACGCTGAGGCACGAAAGCGTGGGGAGCGAACAGGATTAGATACCCTGGTAGTCCACGCCGTAAACGATGGATACTCGCTGGTGGCGATAGATGGTCACTGGCTTAGCGAAAGCGTTAAGTATCCCACCTGGGGAGTACGCTCGCAAGAGTG	Bacteria	Actinobacteriota	Actinobacteria	NA	NA	NA	NA	2	0	0	0	0	0	0	0	0	0	0	0	0	0	0	0	0	0	0	0	0	0	0	0	0	0	0	0	0	0	0	0	0	0	0	0	0	0	0	0	0	0
TACAGAGGGTGCAAGCGTTAATCGGAATTACTGGGCGTAAAGCGCGCGTAGGCGGTTAGATAAGTTGGATGTGAAAGCCCCGGGCTCAACCTGGGAATGGCATTCAAAACTGTCAGGCTAGAGTACAGTAGAGGAGAGTGGAATTTCCGGTGTAGCGGTGAAATGCGTAGAGATCGGAAGGAACACCAATGACGAAGGCGACTCACTGGACTGATACTGACGCTGAGGCGCGAAGGCGTGGGGAGCAAGCAGGATTAGAGACCCTGGTAGTCCACGCGGTAAACGATGAGAACTAGCTGTTGGGGTGGGAAGACACCTGAGTAGCGTAGCAAACGCGTTAAGTTCTCCGCCTGGGGAGTACGGTCGCAAGATTA	Bacteria	Actinobacteriota	Actinobacteria	NA	NA	NA	NA	0	0	0	0	0	0	0	0	0	0	0	0	0	0	0	0	0	0	0	0	0	0	0	0	0	0	0	0	0	0	0	0	0	0	0	0	0	0	0	0	0	0
TACGTAGGTGGCAAGCGTTGTCCGGATTTATTGGGCGTAAAGCGCGCGCAGGCGGTGAACGAAGTCGAAAGTGAAAGCCCCGGGCTCAACTCGGGAACAGCTTCCGAAACCAGTTCACTTGAAGGCGGAAGAGGGAAGTGGAATTCCGGGTGTAGTGGTGGAATGCGTAGATATCCGGAAGAACACCAGAGGCGAAGGCGACTTCCTGGTCCGATCTTGACGCTGAGGCGCGAAAGCTAGGGGAGCAAACGGGATTAGATACCCCGGTAGTCCTAGCTGTAAACGATGGATACTAGGTGTTGGAGGTTTTAACCCCTCCGGTGCCGCAGCTAACGCATTAAGTATCCCGCCTGGGGAGTACGGCCGCAAGGCTA	Bacteria	Actinobacteriota	Actinobacteria	PeM15	NA	NA	NA	40	32	0	46	0	0	32	41	11	18	43	0	42	39	0	45	56	12	43	38	0	30	32	0	0	32	0	47	60	12	45	54	0	52	36	0	55	69	0	31	53	0
TACGTAGGGTGCAAGCGTTAATCGGAATTACTGGGCGTAAAGCGTGCGCAGGCGGTTATGCAAGACAGATGTGAAATCCCCGGGCTCAACCTGGGAACTGCATTTGTGACTGCATGGCTAGAGTACGGTAGAGGGGGATGGAATTCCGCGTGTAGCAGTGAAATGCGTAGATATGCGGAGGAACACCGATGGCGAAGGCAATCCCCTGGACCTGTACTGACGCTCATGCACGAAAGCGTGGGGAGCAAACAGGATTAGATACCCTGGTAGTCCACGCCCTAAACGATGTCAACTGGTTGTTGGGAGGGTTTCTTCTCAGTAACGAAGCTAACGCGTGAAGTTGACCGCCTGGGGAGTACGGCCGCAAGGTTG	Bacteria	Actinobacteriota	Actinobacteria	PeM15	NA	NA	NA	32	0	0	0	28	0	0	30	0	22	26	0	30	25	0	0	21	0	0	20	0	23	26	0	0	0	0	30	44	0	24	17	0	28	23	0	25	31	0	21	29	0
TACGGAGGGTGCGAGCGTTAATCGGAATGACTGGGCGTAAAGGGTTCGTAGGTGGTTTATTAAGTTGTTGGTGAAATCTCCGGGCTTAACCTGGGGTTGACGAATGAAACTGATAGACTCGAGTATAGGAGAGGGTAGTGGAATTTCCGGTGTAGCGGTGAAATGCGTAGAGATCGGAAGGAACACCAGTTGCGAAGGCGGCTACCTGGCCTGGTACTGACACTGAGGAACGAAAGCGTGGGGAGCAAACAGGATTAGATACCCTGGTAGTCCACGCCGTAAACGATGTCAACTAGCTGTTTCTCATATAAAGATGGGGAGTGGCGAAGCTAACGCGATAAGTTGACCGCCTGGGGAGTACGGTCGCAAGATTA	Bacteria	Actinobacteriota	Actinobacteria	PeM15	NA	NA	NA	18	21	32	13	10	0	14	0	0	16	0	0	22	8	0	16	0	0	12	0	0	8	0	0	0	0	0	15	19	0	0	0	0	0	12	0	0	16	0	12	12	0
TACGGAGGGTGCAAGCGTTATCCGGAATCATTGGGTTTAAAGGGTCCGCAGGCGGATTTATAAGTCAGTGGTGAAATCCTACAGCTCAACTGTAGAACTGCCATTGATACTGTAAGTCTTGAATTCGGTCGAAGTGGGCGGAATATGACATGTAGCGGTGAAATGCTTAGATATGTCATAGAACACCGATAGCGAAGGCAGCTCACTAGGCCTGGATTGACGCTCAGGGACGAAAGCGTGGGGAGCAAACAGGATTAGATACCCTGGTAGTCCACGCCGTAAACTATCAATACTCGTTTTCAGCGATATACAGTTGGAGACTAAGCGAAAGTGATAAGTATTGCACCTGGGGAGTACGATCGCAAGGTTG	Bacteria	Actinobacteriota	Actinobacteria	PeM15	NA	NA	NA	0	21	0	34	0	23	21	0	12	0	0	0	0	0	10	33	0	8	26	0	0	0	0	0	0	0	12	0	0	0	0	0	16	0	0	10	0	0	0	0	0	13
TACGGAGGATCCAAGCGTTATCCGGATTCATTGGGTTTAAAGGGTGCGTAGGCGGAATGATAAGTCAGTGGTGAAAGCCTGTTGCTTAACAACAGAACTGCCATTGATACTGTCAATCTTGAGTACATTTGATGTGGGCGGAATGTGTCATGTAGCGGTGAAATGCTTAGATATGACACAGAACACCGATTGCGAAGGCAGCTCACAAAACTGTAACTGACGCTGAGGCACGAAAGCGTGGGTATCAAACAGGATTAGATACCCTGGTAGTCCACGCTGTAAACTATGATTACTCGAAGTGTGCGATATACTGTACGCCTCTAAGCGAAAGCAATAAGTAATCCACCTGGGGAGTACGCTCGCAAGAGTG	Bacteria	Actinobacteriota	Actinobacteria	PeM15	NA	NA	NA	15	12	0	13	14	0	10	15	0	0	0	0	13	9	0	0	0	0	0	0	0	0	9	0	8	0	0	5	20	0	0	0	0	7	0	0	0	9	0	0	13	0
GACGGAGGATGCAAGCGTTATCCGGAATGATTGGGCGTAAAGCGTCTGTAGGTGGTTCAGTAAGTCTCCTGTTAAAGATCAGGGCTTAACCCTGAGTCGGCAGTAGAAACTACTGAGCTTGAGTACGGTAGGGGCAGAGGGAATTCCCGGTGTAGCGGTGAAATGCGTAGAGATCGGGAAGAACACCAATGGCGAAAGCACTCTGCTGGGCCGAAACTGACACTCAGAGACGAAAGCTAGGGGAGCGAATGGGATTAGATACCCCAGTAGTCCTAGCCGTAAACGATGGATACTAAGTGCTGTGCGACTCAAAACGGACAGTACTGTAGCTAACGCGTGAAGTATCCCGCCTGGGGAGTATGCTCGCAAGAGTG	Bacteria	Actinobacteriota	Actinobacteria	PeM15	NA	NA	NA	0	0	0	9	0	0	8	9	0	0	0	0	14	0	0	0	14	0	0	16	0	0	0	0	0	0	0	25	22	0	0	0	0	0	0	0	0	0	0	0	0	0
TACGGAGGGAGCTAGCGTTGTTCGGAATTACTGGGCGTAAAGAGTACGTAGGCGGTTATTCAAGTCAGAGGTGAAAGCCCGGGGCTCAACCCCGGAACTGCCTTTGAAACTAGGTAGCTAGAATCTTGGAGAGGTCAGTGGAATTCCGAGTGTAGAGGTGAAATTCGTAGATATTCGGAAGAACACCAGTGGCGAAGGCGACTGACTGGACAAGTATTGACGCTGAGGTACGAAAGCGTGGGGAGCAAACAGGATTAGATACCCTGGTAGTCCACGCCGTAAACGATGATAACTAGCTGTCCGGGCACTTGGTGCCTGGGTGGCGCAGCTAACGCATTAAGTTATCCGCCTGGGGAGTACGGTCGCAAGATTA	Bacteria	Actinobacteriota	Actinobacteria	PeM15	NA	NA	NA	0	0	0	0	31	0	0	0	0	0	0	0	0	0	0	0	0	0	0	0	0	0	0	0	37	0	0	0	0	0	0	0	0	0	0	0	0	0	0	0	0	0
TACGAAGGGTGCTAGCGTTGTTCGGAATCATTGGGCGTAAAGCGTACGTAGGCGGTTTAGTAAGTCGATTGTGAAATACCCGAGCTCAACTTGGGAATTGCAATCGAAACTGCTTTGCTAGAGTTTAGTGGGGGATAGTGGAATTTCTAGTGTAGGGGTGAAATCCGTAGATATTAGGAGGAACATCAGTGGCGAAGGCGACTATCTACGCTAACACTGACGCTAAGGTACGAAAGCGTGGGGAGCAAACAGGATTAGATACCCTGGTAGTCCACGCAGTAAACGATGAGTGCTAGTTGTCGGGGTCTTAGACTTCGGTGGCGAAGCTAACGCGTTAAGCACTCCGCCTGGGGACTACGGTCGCAAGACTA	Bacteria	Actinobacteriota	Actinobacteria	PeM15	NA	NA	NA	0	0	0	0	11	0	0	0	0	0	0	0	0	0	0	0	0	0	13	0	0	14	0	0	0	0	7	0	0	0	0	0	0	0	0	10	0	0	0	0	0	0
TACGTAGGGTGCAAGCGTTAATCGGAATTACTGGGCGTAAAGCGTGCGCAGGCGGTGATGTAAGACAGATGTGAAATCCCCGGGCTCAACCTGGGAACTGCATTTGTGACTGCATCGCTGGAGTGCGGCAGAGGGGGATGGAATTCCGCGTGTAGCAGTGAAATGCGTAGATATGCGGAGGAACACCGATGGCGAAGGCAATCCCCTGGGCCTGCACTGACGCTCATGCACGAAAGCGTGGGGAGCAAACAGGATTAGATACCCTGGTAGTCCACGCCCTAAACGATGTCAACTGGTTGTTGGGTCTTCACTGACTCAGTAACGAAGCTAACGCGTGAAGTTGACCGCCTGGGGAGTACGGCCGCAAGGTTG	Bacteria	Actinobacteriota	Actinobacteria	PeM15	NA	NA	NA	0	0	16	0	0	8	0	0	0	0	0	0	0	0	0	0	0	0	0	0	0	0	0	0	0	0	0	0	0	0	0	0	0	0	0	0	0	0	0	0	0	0
TACGGAGGATCCAAGCGTTATCCGGATTCATTGGGTTTAAAGGGTGCGTAGGCGGATTTATAAGTCAGTGGTGAAATCCTGCAGCTTAACTGCAGAACTGCCATTGATACTGTAAGTCTTGAGTGTGTTTGAAGTGGGCGGAATGTGTCATGTAGCGGTGAAATGCTTAGATATGACACAGAACACCGATTGCGTAGGCAGCTCACTAAACCACAACTGACGCTGAGGCACGACAGCGTGGGGATCAAACAGGATTAGATACCCTGGTAGTCCACGCCGTAAACTATGATTACTCGATGTTGGCGATATACAGTCAGCGTCTAAGCTAAAGCGTTAAGTAATCCACCTGGGGAGTACGGTCGCAAGATTA	Bacteria	Actinobacteriota	Actinobacteria	PeM15	NA	NA	NA	0	0	0	0	0	13	0	0	0	0	0	0	0	0	0	0	0	0	0	0	0	0	0	0	0	0	0	0	0	0	0	0	0	0	0	0	0	0	0	0	0	0
GACAGAAGGGGCAAGCGTTATTCAGAATGACTGGGCGTAAAGGACACGTAGGCAGTCTTTGTAGTTGATCGGTGAAATCCCAAAGCTTGACTTTGGAAGAACTCTCAAAACCTAAAGACTAGAGTCTGAAAGAGGAGGGTAGAATTTCTCATGGAAGGGTAAAATCTTTAGAGATGAGAAGGAATACCGAAAGCGAAGGCAGCCCTCTGGTTCAGTACTGACGCTGAGGTGTGAAGGCATGGGGAGCAACCGGGATTAGATACCCCGTTAGTCCATGCAGTCAACTCTGTTGGCCTCTTCTCGGATGTAATCATTCGGGGAGTCCGTAAACACAAGAAGCCAACCGCCTGGGGAGTACGGCCGCAAGGTTA	Bacteria	Actinobacteriota	Actinobacteria	Propionibacteriales	Nocardioidaceae	Marmoricola	NA	0	0	0	0	0	0	0	0	0	0	0	0	0	0	0	0	0	0	0	0	0	0	0	0	0	0	0	0	0	0	0	12	0	0	0	0	0	0	0	0	0	0
TACGGAGGGTGCGAGCGTTAATCGGAATGACTGGGCGTAAAGGGTGCGTAGGTGGTTTATTAAGTTGTTGGTGAAATCTCCGGGCTTAACCTGGGGTTGACGAATAAAACTGATGAACTCGAGTATAGGAGAGGGTAGTGGAATTTCCGGTGTAGCGGTGAAATGCGTAGAGATCGGAAGGAACACCAGTTGCGAAGGCGGCTACCTGGCCTGGTACTGACACTGAGGCACGAAAGCGTGGGGAGCAAACAGGATTAGATACCCTGGTAGTCCACGCCGTAAACGATGTCAACTAGCTGTTTCTCATATAAAGATGGGGAGTGGCGAAGCTAACGCGATAAGTTGACCGCCTGGGGAGTACGGTCGCAAGATTA	Bacteria	Actinobacteriota	Actinobacteria	Propionibacteriales	Nocardioidaceae	Nocardioides	NA	0	0	0	0	0	0	0	0	0	0	0	0	0	0	0	0	0	0	0	22	0	0	0	0	0	0	0	0	0	0	0	38	0	0	0	0	0	22	0	0	0	0
TACGGAGGGTGCAAGCGTTATCCGGATTCACTGGGTTTAAAGGGTGCGTAGGTGGGCAGGTAAGTCAGTGGTGAAATCTCCGAGCTTAACTCGGAAACTGCCATTGATACTATCTGTCTTGAATATCCTGGAGGTGAGCGGAATATGTCATGTAGCGGTGAAATGCTTAGATATGACATAGAACACCAATTGCGAAGGCAGCTCACTACGGGATTATTGACACTGAGGCACGAAAGCGTGGGGATCAAACAGGATTAGATACCCTGGTAGTCCACGCCCTAAACGATGGATACTCGACATACGCGATACACTGTGTGTGTCTGAGCGAAAGCATTAAGTATCCCACCTGGGAAGTACGACCGCAAGGTTG	Bacteria	Actinobacteriota	Actinobacteria	Propionibacteriales	Nocardioidaceae	Nocardioides	plantarum	0	0	0	0	0	0	0	0	0	0	0	0	0	0	0	0	0	0	0	0	0	0	0	0	0	0	0	0	0	0	0	45	0	0	0	0	0	52	0	0	10	0
TACGTAGGGTGCAAGCGTTAATCGGAATTACTGGGCGTAAAGGGTATGCAGGCGGTTTTGTAAGCTTGATGTGAAATCCCCGGGCTTAACCTGGGAACTGCATTGAGAACTACAAGACTAGAGTGTGTCAGAGGGGGGTGGAATTCCGCGTGTAGCAGTGAAATGCGTAGAGATGCGGAGGAACACCGATGGCGAAGGCAGCCCCCTGGGATAACACTGACGCTCAGATACGAAAGCGTGGGTAGCAAACAGGATTAGATACCCTGGTAGTCCACGCCCTAAACGATGTCAACTAGCTGTTGGGGTTTGAAATCCTTAGTAGCGTAGCTAACGCGAGAAGTTGACCGCCTGGGGAGTACGGTCGCAAGATTA	Bacteria	Actinobacteriota	Actinobacteria	Propionibacteriales	Nocardioidaceae	Nocardioides	plantarum	0	0	0	0	0	0	0	0	0	0	0	0	0	0	0	0	4	0	0	60	0	0	19	0	0	0	0	0	0	0	0	84	0	0	0	0	0	0	0	9	0	0
TACATAGGGTGCAAGCGTTGTCCGGAATTATTGGGCGTAAAGAGCTCGTAGGTGGTTTGTTACGTCGGGTGTGAAACTCTGGGGCTCAACCCCAGACCTGCACTCGATACGGGCAAGCTAGAGTTTGGTAGGGGAGACTGGAATTCCTGGTGTAGCGGTGGAATGCGCAGATATCAGGAGGAACACCGATGGCGAAGGCAGGTCTCTGGGCCAATACTGACACTGAGGAGCGAAAGCGTGGGGAGCGAACAGGATTAGATACCCTGGTAGTCCACGCCGTAAACGGTGGGCGCTAGTTGTGCGAACCTTCCACGGTTTGTGCGACGCAGCTAACGCATTAAGCGCCCCGCCTGGGGAGTACGATCGCAAGATTA	Bacteria	Actinobacteriota	Actinobacteria	Propionibacteriales	Nocardioidaceae	Nocardioides	plantarum	0	0	0	0	0	0	0	0	0	0	0	0	0	0	0	0	0	0	0	0	0	0	0	0	0	0	0	0	22	0	0	0	0	0	0	0	0	0	0	0	0	0
TACGAAAGATCCAAGCGTTATTCGAAATGATTGGGCGTAAAGCGTTTGTAGGCTGTATTTGTTCTCACTTCTAAAAAACTAAGATTATCTCTTAGTATGGATTTGAAAGATATATACTTGAGTCTAGCAGAGGTTAGTAGAATTCTGCGGGGAGGAGTGAAATCCACTTATCCGCTAGAGGAATGCCAATGGCGAAAGCAACTATCTGGGCTAGTACTGACGCTGAGAGGACGAAGGCGTGGGGATCAAACAGGATTAGATACCCTGGTAGTCCACGCTGTCAAAGATGATTGCTAATATTGGGAATTTTCTGGTATACAGCTAACGCGTTAAGCAATCCGCCTGGAGAGTACGATCGCAAGATTG	Bacteria	Actinobacteriota	Actinobacteria	Streptomycetales	Streptomycetaceae	NA	NA	0	0	0	0	0	0	0	0	0	0	0	0	0	0	0	0	0	0	3	0	0	0	0	0	0	0	0	0	0	0	0	0	0	0	0	0	0	0	0	0	0	0
TACGTAGGGTGCAAGCGTTAATCGGAATTACTGGGCGTAAAGCGTGCGCAGGCGGTTATATAAGACAGATGTGAAATCCCCGAGCTTAACTTGGGAACTGCATTTGTGACTGTATAGCTAGAGTACGGCAGAGGGGGATGGAATTCCGCGTGTAGCAGTGAAATGCGTAGATATGCGGAGGAACACCGATGGCGAAGGCAATCCCCTGGGCCTGTACTGACGCTCATGCACGAAAGCGTGGGGAGCAAACAGGATTAGATACCCTGGTAGTCCACGCCCTAAACGATGTCAACTGGTTGTTGGGTCTTCACTGACTCAGTAACGAAGCTAACGCGTGAAGTTGACCGCCTGGGGAGTACGGCCGCAAGGTTG	Bacteria	Actinobacteriota	Thermoleophilia	Gaiellales	NA	NA	NA	116	139	67	165	161	52	141	154	67	101	92	57	164	114	44	145	156	39	123	137	43	113	110	42	94	81	83	256	137	53	133	138	40	124	100	45	160	124	40	101	84	25
TACGGAGGATCCAAGCGTTATCCGGAATCATTGGGTTTAAAGGGTCCGTAGGCGGTCTTATAAGTCAGTGGTGAAATCTCCCCGCTCAACGGGGAAACGGCCATTGATACTGTAAGACTTGAATTATTAGGAAGTAACTAGAATATGTAGTGTAGCGGTGAAATGCTTAGAGATTACATGGAATACCAATTGCGAAGGCAGGTTACTACTAATGGATTGACGCTGATGGACGAAAGCGTGGGTAGCGAACAGGATTAGATACCCTGGTAGTCCACGCCGTAAACGATGGATACTAGCTGTTGGGAGCAATCTCAGTGGCTAAGCGAAAGTGATAAGTATCCCACCTGGGGAGTACGTTCGCAAGAATG	Bacteria	Actinobacteriota	Thermoleophilia	Gaiellales	NA	NA	NA	24	33	20	45	41	14	49	49	18	25	35	20	58	24	22	31	44	18	32	34	15	29	48	13	19	26	16	65	63	11	27	27	9	24	48	9	35	57	5	22	37	0
TACGTAGGGTGCGAGCGTTAATCGGAATTACTGGGCGTAAAGGGTGCGCAGGCGGTTTTGTAAGTCAGATGTGAAATCCCCGGGCTTAACCTGGGAACTGCGTTTGAAACTACAAGACTAGAGTGTAGCAGAGGGGGGTGGAATTCCACGTGTAGCAGTGAAATGCGTAGAGATGTGGAGGAACACCAATGGCGAAGGCAGCCCCCTGGGTTAACACTGACGCTCAGGCACGAAAGCGTGGGGAGCAAACAGGATTAGATACCCTGGTAGTCCACGCCCTAAACTATGTCAACTAGTTGTCGGGCCTTAACGGGTTTGGTAACGTAGCTAACGCATGAAGTTGACCGCCTGGGGAGTACGGTCGCAAGATTA	Bacteria	Actinobacteriota	Thermoleophilia	Gaiellales	NA	NA	NA	27	0	0	18	0	23	30	16	0	23	0	0	17	0	0	28	0	0	0	0	0	0	0	0	18	0	0	36	15	0	13	0	0	0	0	0	0	17	0	13	0	0
TACGTAGGGTGCGAGCGTTAATCGGAATTACTGGGCGTAAAGCGTGCGCAGGCGGTTATGCAAGACAGATGTGAAATCCCCGGGCTCAACCTGGGAACTGCATTTGTGACTGCATAGCTAGAGTACGGTAGAGGGGGATGGAATTCCGCGTGTAGCAGTGAAATGCGTAGATATGCGGAGGAACACCGATGGCGAAGGCAATCCCCTGGACCTGTACTGACGCTCATGCACGAAAGCGTGGGGAGCAAACAGGATTAGATACCCTGGTAGTCCACGCCCTAAACGATGTCAACTGGTTGTTGGGAGGGTTTCTTCTCAGTAACGAAGCTAACGCGTGAAGTTGACCGCCTGGGGAGTACGGCCGCAAGGTTG	Bacteria	Actinobacteriota	Thermoleophilia	Gaiellales	NA	NA	NA	13	13	0	20	17	0	12	7	0	6	0	0	11	7	0	0	10	0	0	0	0	0	10	0	6	0	0	0	8	0	7	0	0	0	10	0	0	0	0	8	0	0
TACAGAGGATGCAAGCGTTATCCGGAATCACTGGGCATAAAGCGTCTGTAGGTTGCCTACCAAGTCTGCTGTTAAAGATCAGGGCCTAACCCTGGGGAAGCAGTGGAAACTAGTAGGCTTGAGTGTGGTAGAGGTAGAGGGAATTCCTGGTGTAGCGGTGAAATGCGTAGATATTAGGAAGAACACCAACGGCGAAAGCACTCTACTGGGCCACAACTGACACTGAGAGACGACAGCTAGGGGAGCAAATGGGATTAGATACCCCAGTAGTCCTAGCCGTAAACGATGGATACTAGGTGTTGCACGTATTAACCCGTGCAGTATCGTAGCTAAGGCGTTAAGTATCCCGCCTGGGAAGTACGCTCGCAAGAGTG	Bacteria	Actinobacteriota	Thermoleophilia	Gaiellales	NA	NA	NA	18	14	0	0	20	0	0	17	0	0	16	0	14	0	0	0	19	0	11	10	0	7	0	0	0	11	0	0	13	0	0	15	0	8	7	0	9	10	0	0	0	0
TACGGAGGATGCAAGCGTTGTCCGGATTCATTGGGTTTAAAGGGTGCGTAGGCGGAGAATTAAGTCAGTGGTGAAAGCTTACAGCTTAACTGTAAAAATGCCATTGAAACTGATTTTCTTGAGTTCGATTGAGGTAGATGGAATGTATCATGTAGCGGTGAAATGCTTAGATATGATACAGAACACCAATTGCGAAGGCAGTCTACTAAGTCGATACTGACGCTGAGGCACGAAAGCATGGGGAGCAAACAGGATTAGATACCCTGGTAGTCCATGCCCTAAACGTTGATTACTCGTTGTTGGCGATACACTGTCAGCGACTAAGCGAAAGCGTTAAGTAATCCACCTGGGGAGTACGATCGCAAGGTTG	Bacteria	Actinobacteriota	Thermoleophilia	Gaiellales	NA	NA	NA	1	0	0	1	0	1	3	1	15	0	13	0	2	0	0	3	0	0	0	9	0	0	0	0	1	7	16	1	1	0	1	0	0	0	0	0	14	1	0	1	0	0
TACAGAGGGTGCAAGCGTTAATCGGAGTTACTGGGCGTAAAGGGCGCGTAGGCGGTTAAGTGAGTGTGATGTGAAAGCCCTGGGCTTAACCTAGGAAGTGCATCGCAAACGACTTAACTGGAGTATAAGAGAGGGTGGCGGAATATCCGGTGTAGCGGTGAAATGCGTAGAGATCGGAAGGAACGTCAATGGCGAAGGCAGCCACCTGGCTTAATACTGACGCTGAGGCGCGAAAGCGTGGGGAGCGAACAGGATTAGATACCCTGGTAGTCCACGCTGTAAACGATGAGGACTAGATGTTGTTAGGGGAACCTAGCAGTATCGAAGCTAACGCGATAAGTCTTCCGCCTGGGAAGTACGGCCGCAAGGTTG	Bacteria	Actinobacteriota	Thermoleophilia	Gaiellales	NA	NA	NA	0	0	0	0	0	0	0	0	0	0	0	0	0	0	0	0	0	0	0	0	0	0	0	0	0	0	0	9	0	0	0	0	0	0	0	0	0	0	0	0	0	0
TACGAGGGGAGCAAGTGTTCTACGGTCAAACTGGGCGTAAAGGGTTCTCCGGCGGAAGTGGGCGTGTAGGATGAGAGCATTCCGCCTGTTAAGCGGGATCGTCTCCTAAACTCCATTTCATGAGTTGGAGCGGCGAGGGCGGAAGTCCAGGACGAGCGTTAGCATGCTTAGACGCCTGGAGGACGGCCACGGGCGCAGGCCTCCCTCGAGCTCCGACTGACGCTTCGGAACGAAAGCGTGGGGAGCGATCGGGATTAGAGACCCCGGTAGTCCACGCCCTGATCGATAGGAAGTGGAGATGCGCGTCAGCGTGTGTCTCCTTGTTAACGCAAAACTTCCTCGCCTGAGAAGTACGGCCGCAAGGTTG	Bacteria	Actinobacteriota	Thermoleophilia	Gaiellales	NA	NA	NA	0	0	0	5	0	0	0	0	0	0	0	0	9	0	0	0	0	0	9	0	0	0	0	0	0	0	0	0	0	0	6	0	0	0	0	0	0	0	0	0	0	0
TACATAGGGTGCAAGCGTTGTCCGGAATTATTGGGCGTAAAGAGCTCGTAGGTCGTTAGTTACGTCGGATGTGAAATTTTGGGGCTCAACCCCAAACCTGCATTCGATACGGGCTAACTAGAGTTTGGTAGGGGAGACTGGAATTCCTGGTGTAGCGGTGGAATGCGCAGATATCAGGAGGAACACCAATGGCGAAGGCAGGTCTCTGGGCCAATACTGACACTGAGGAGCGAAAGCGCGGGGAGCGAACAGGATTAGATACCCTGGTAGTCCGCGCCGTAAACGGTGGGCACTAGTTGTGGGAACCTTCCACGGTTTCTGCGACGCAGCTAACGCATTAAGTGCCCCGCCTGGGGAGTACGATCGCAAGATTA	Bacteria	Actinobacteriota	Thermoleophilia	Gaiellales	NA	NA	NA	0	0	0	0	0	0	2	0	0	1	0	0	0	4	0	0	0	0	8	0	0	0	0	0	0	0	0	1	0	0	1	0	0	0	8	0	0	0	0	0	0	0
TACAGAGGCCCCAAGCGTTGTTCGGATTTACTGGGCGTAAAGGGTGTGTAGGGGGTTAGGTTAGTCTGACGTGAAATACCGTTGCTCAACAACGGAACTGCGTCGGATACTGCCTAGCTAGAGGTTCGGAGATGAGGGCGGAATTCTCGGTGTAGCGGTGAAATGCGTAGATATCGAGAGGAACGCCGATGGCGAAAGCAGCCCTCAAGACGAAATCTGACCCTGAAACACGAAGGCCAGGGGAGCAAACGGGATTAGATACCCCGGTAGTCCTGGCAGTAAACGGTGCTCATTAGATGTAGGCGGATTCGACCCCGCCTGTGTCGAACCTAACGGATTAAATGATCCGCCTGGGGAGTACGGGCGCAAGCTTA	Bacteria	Actinobacteriota	Thermoleophilia	Gaiellales	NA	NA	NA	0	0	0	0	0	0	0	0	0	0	0	0	0	0	0	0	0	0	0	0	0	0	0	0	0	0	0	0	0	7	0	0	0	0	0	0	0	0	0	0	0	0
TACGTAGGGTGCAGGCGTTAATCGGAATTACTGGGCGTAAAGCGTGCGCAGGCGGTTTCTTAAGTCAGATGTGAAAGCCCCGGGCTTAACCTGGGAACTGCGTTTGAAACTGGGAGACTTGAGTGTGGCAGAGGGGGGTGGAATTCCACGTGTAGCAGTGAAATGCGTAGATATGTGGAGGAACACCGATGGCGAAGGCAGCCCCCTGGGTTAACACTGACGCTCATGCACGAAAGCGTGGGGAGCAAACAGGATTAGATACCCTGGTAGTCCACGCCCTAAACTATGTCAACTGGTTGTCGGGGGATTAACTCCCTTGGTAACGAAGCTAACGCGTGAAGTTGACCGCCTGGGGAGTACGGCCGCAAGGTTA	Bacteria	Actinobacteriota	Thermoleophilia	Solirubrobacterales	Solirubrobacteraceae	Conexibacter	NA	33	39	0	32	30	11	28	20	0	18	21	0	25	17	0	37	24	0	18	18	0	14	15	0	0	0	0	28	17	0	19	20	0	20	25	0	29	18	0	14	17	0
TACGGAGGATCCAAGCGTTATCCGGAATCATTGGGTTTAAAGGGTCCGTAGGCGGATTTGTAAGTCAGTGGTGAAATCTCCCCGCTCAACGGGGAAACGGCCATTGATACTGCAAGTCTTGAATTATTAGGAAGTAACTAGAATATGTAGTGTAGCGGTGAAATGCTTAGAGATTACATGGAATACCAATTGCGAAGGCAGGTTACTACTAATGGATTGACGCTGATGGACGAAAGCGTGGGTAGCGAACAGGATTAGATACCCTGGTAGTCCACGCCGTAAACGATGGATACTAGCTGTTGGGCGCAAGTTCAGTGGCTAAGCGAAAGTGATAAGTATCCCACCTGGGGAGTACGTTCGCAAGAATG	Bacteria	Actinobacteriota	Thermoleophilia	Solirubrobacterales	Solirubrobacteraceae	Conexibacter	NA	0	18	0	0	21	0	0	0	0	8	0	0	0	6	0	0	0	0	0	15	0	0	0	0	0	0	0	10	0	0	8	0	0	0	0	0	0	0	0	0	0	0
TACGTAGGGTGCAAGCGTTAATCGGAATTACTGGGCGTAAAGCGTGCGCAGGCGGTTTTGTAAGTCAGATGTGAAATCCCCGGGCTCAACCTGGGAACTGCATTTGAAACTGCAAGGCTAGAGTGTGTCAGAGGGGGGTAGAATTCCACGTGTAGCAGTGAAATGCGTAGAGATGTGGAGGAATACCGATGGCGAAGGCAGCCCCCTGGGATAACACTGACGCTCATGCACGAAAGCGTGGGGAGCAAACAGGATTAGATACCCTGGTAGTCCACGCCCTAAACGATGTCTACTAGTTGTCGGGTCTTAATTGACTTGGTAACGCAGCTAACGCGTGAAGTAGACCGCCTGGGGAGTACGGTCGCAAGATTA	Bacteria	Actinobacteriota	Thermoleophilia	Solirubrobacterales	Solirubrobacteraceae	Conexibacter	NA	16	0	0	0	0	0	0	0	0	0	0	11	0	0	0	0	0	0	0	0	0	0	0	0	0	0	0	0	14	0	0	0	0	0	12	0	0	0	0	0	0	0
GACAGGGGGGGCAAGCGTTATTCAGAATGACTGGGCGTAAAGGACACGTAGGCTGTATTTGAAGTTGAAATGTGAAAGACCAAAGCTTCACTTTGGAAGTGCTTTCAAAACCAAAATACTTGAGTATGGAAGAGGAGGGTAGAATTTCATGTGGAAGGGTAAAATCTGTAGATATATGAAGGAATACCGAAAGCGAAGGCAGCCCTCTGGTCCATAACTGACGCTGAGGTGTGAAGGCATGGGGAGCAACCGGGATTAGATACCCCGTTAGTCCATGCAGTCAACTATGTTGGCTCCTTCTCGGGTGTATTCATTCGGGGAGTCCGTTAACGCTATAAGCCAACCGCCTGGGGAGTACGACCGCAAGGTTA	Bacteria	Actinobacteriota	Thermoleophilia	Solirubrobacterales	Solirubrobacteraceae	Conexibacter	NA	0	0	0	0	0	10	0	0	13	0	0	0	0	0	0	0	0	0	0	0	0	0	0	0	0	0	0	0	0	0	0	0	0	15	0	0	0	0	0	0	0	0
TACGTGAGGGGCAAGCGTTATCCAGAATAATTGGGCGTAAAGGGTTCGTAGGCAGTACCGTAAGTTGATCGCGAAAATTTAAAGCCTAACTTTAAAAATGCTTTCAAAACTACTTTACTAGAGTTTAATAGAGAATAGTGTAATTTCACATGGAGAGATGGAATTCGAAGATATGTGAAGGAACCTCAATGGCGAAGGCAACTATTTGGATTACAAACTGACGCTGAGGAACGAAAGCATGGGGAGCAAACAGGATTAGATACCCTGGTAGTCCATGCCGTAAACGATGAGTGCTCGGACTTAGAAATATTTTTGGTCCTTAGTTAACACGTTAAGCACTCCGCCTGAGGAGTATAATCGCAAGGTTG	Bacteria	Actinobacteriota	Thermoleophilia	Solirubrobacterales	Solirubrobacteraceae	Conexibacter	NA	0	0	0	0	0	0	0	0	0	0	0	0	0	0	0	0	0	0	0	0	5	0	0	0	0	0	0	0	0	0	0	0	0	0	0	0	0	0	0	0	0	0
TACGGAGGGTGCAAGCGTTATCCGGAATCATTGGGTTTAAAGGGTCCGCAGGCGGATTTATAAGTCAGTGGTGAAAGCCCGTTGCTTAACAACGGAACTGCCATTGATACTGTAAGTCTTGAATTCGATCGAAGTGGGCGGAATATGACATGTAGCGGTGAAATGCTTAGATATGTCATAGAACACCGATAGCGAAGGCAGCTCACTAGGTCTGGATTGACGCTCAGGGACGAAAGCGTGGGGAGCAAACAGGATTAGATACCCTGGTAGTCCACGCCGTAAACTATCAATACTCGTTCTCAGCACTTCGGTGTTGGGGACCAAGCGAAAGTGATAAGTATTGCACCTGGGGAGTACGATCGCAAGGTTG	Bacteria	Actinobacteriota	Thermoleophilia	Solirubrobacterales	Solirubrobacteraceae	Conexibacter	NA	0	0	0	0	0	0	0	0	0	0	4	0	0	0	0	0	0	0	0	0	0	0	0	0	0	0	0	0	0	0	0	0	0	0	0	0	0	0	0	0	0	0
GACGGAGGGGGCTAGCGTTGTTCGGAATTACTGGGCGTAAAGGGCGCGTAGGCGGATTAGTAAGTTGGGAGTGAAATCCCGGGGCTCAACCTCGGAATTGCTTTCAAAACTGCTAGTCTAGAGTGAAGTAGGGGGTGATGGAATTCCTAGTGTAGAGGTGAAATTCTTAGATATTAGGAGGAACACCGGTGGCGAAGGCGTTCACCTGGACTTCAACTGACGCTGAGGCGCGAAAGCGTGGGGAGCAAACAGGATTAGATACCCTGGTAGTCCACGCTGTAAACGATGAGTGCTAGATGTCGGGAATTTATTTCTCGGTTTCGTAGCTAACGCATTAAGCACTCCGCCTGGGGACTACGATCGCAAGATTA	Bacteria	Actinobacteriota	Thermoleophilia	Solirubrobacterales	Solirubrobacteraceae	Patulibacter	minatonensis	0	0	0	0	0	0	0	0	0	0	0	0	0	0	0	0	0	0	0	5	0	0	0	0	0	0	0	0	0	0	0	18	0	0	0	0	0	10	0	0	0	0
TACGTAGGTGGCAAGCGTTGTCCGGATTTACTGGGCGTAAAGCGCGCGCAGGCGGTGAATGAAGTCGAAAGTGAAAGCCCCGGGCTCAACTCGGGAACTGCTTTCGAAACCAGTTCACTTGAAGGCGGAAGAGGGAAGTGGAATTCCGAGTGTAGTGGTGGAATGCGTAGATATTCGGAAGAACACCAGAGGCGAAGGCGACTTCCTGGTCCGATCTTGACGCTGAGGCGCGAAAGCTAGGGGAGCAAACGGGATTAGATACCCCGGTAGTCCTAGCTGTAAACGATGGATACTAGGTGTTGGAGGTTTTAACCCCTCCGGTGCCGCAGCTAACGCATTAAGTATCCCGCCTGGGGAGTACGGCCGCAAGGCTA	Bacteria	Armatimonadota	Armatimonadia	Armatimonadales	Armatimonadaceae	Armatimonas	NA	50	93	51	80	91	45	73	101	49	52	69	39	57	84	23	63	84	37	57	65	71	67	77	139	114	97	138	89	61	167	100	88	142	124	89	232	182	84	322	119	75	731
GTGTACAGCCGCGGTAAGACGAACCGTGCGAACGTTGTTCGGAATCATTGGGCTTAAAGGGTGCGTAGGCGGGTGTTCAAGTCCGGGGTGAAAGCCTCCAGCTCAACTGGAGAAGCGCCTCGGATACTGTTCATCTCGAGAGAGGTAGGGGCACATGGAACTTCCGGTGGAGCGGTGAAATGCGTAGAGATCGGAAGGAACGCCGGTGGCGAAAGCGATGTGCTGGATCTTTTCTGACGCTGAGGCACGAAAGCCAGGGGAGCAAACGGGATTAGATACCCCGGTAGTCCTGGCCCTAAACGATGGGTACTGGGTTGCGGGTCGGACATAGACTCGCAGCCGAAGCAAAAGTGGTAAGTACCCCGCCTGGGGAGTATGGTCGCAAGGCTG	Bacteria	Armatimonadota	Armatimonadia	Armatimonadales	Armatimonadaceae	Armatimonas	NA	0	0	0	0	0	0	0	0	0	0	0	0	0	0	0	0	0	0	0	0	0	0	0	0	0	0	0	0	0	0	0	0	0	0	0	0	0	0	0	0	0	0
TACGTGGGACCCAAGCGTTATCCGGAATTACTGGGCGTAAAGAGTTGCGTAGGTGGCAATGTAAGTAGGTAGTGAAATCACACGGCTCAACCGTATACACATTATTTAAACTGCATAGCTTGAGAATGGGAGAGGTAGATGGAATTTCTAGTGTAGGAGTGAAATCCGTAGATATTAGAAGGAACACCGATGGCGTAAGCAGTCTACTGGCCCATTTCTGACACTAAGGCACGAAAGCGTGGGGAGCGAACGGGATTAGATACCCCGGTAGTCCACGCCGTAAACTATGGATACTAGCTGTTAGAAGTATCGACCCTTCTAGTAGCGAAGCTAACGCGTTAAGTATCCCGCCTGTGGAGTACGGTCGCGAGACTA	Bacteria	Bacteroidota	Bacteroidia	Bacteroidales	Dysgonomonadaceae	Dysgonomonas	NA	0	0	0	0	0	0	0	0	0	0	0	0	0	0	0	0	0	0	0	0	0	0	0	0	0	0	0	0	0	0	0	0	0	0	0	2	0	0	0	0	0	0
TACGGAGGGTGCAAGCGTTGTCCGGATTTATTGGGTTTAAAGGGTGCGCAGGTGGTTTATTAAGTCAGTGGTGAAAGACGGTCGCTCAACGATTGCAGTGCCATTGAAACTGGTAGACTTGAGTAAAGTAGAGGTGGGCGGAATTGATAGTGTAGCGGTGAAATGCATAGATATTATCAAGAACTCCAATTGCGTAGGCAGCTCACTTGGCTTTTACTGACACTCATGCACGAAAGTGTGGGTATCAAACAGGATTAGATACCCTGGTAGTCCACATTGTAAACGATGATAACTAGGTGTCGGCCGAATCTGGTCGGTGCCACAGCGAAAGCGTTAAGTTATCCACCTGGGGAGTACGCCGGCAACGGTGAGGCTTAAATGAATTGACGG	Bacteria	Bacteroidota	Bacteroidia	Bacteroidales	Paludibacteraceae	Paludibacter	NA	0	0	0	0	0	0	0	0	0	0	0	0	0	0	0	0	0	1	0	0	0	0	0	0	0	0	0	0	0	0	0	0	0	0	0	0	0	0	0	0	0	0
TACGAAGGGTGCTAGCGTTATTCGGAATCATTGGGCGTAAAGGGCGCGTAGGCGGCCTGTTAAGTTTGCTGTTAAATCTTTCGGCCTAACCGAAAAACTGCAGCAAAAACTGATAGGCTAGAGTGTAAGAGAGAGAAGTGGAATTCTCGGAGTAGCGGTAAAATGCGTAGATCTCGAGAGGAACACCGATGGCGAAGGCAGCTTCTTGGCTTACTACTGACGCTGAGGCGCGAAAGCGTGGGGAGCAAACAGGATTAGATACCCTGGTAGTCCACGCTGTAAACGATGATCACTAGATGTTAGTTCTGCTTAGCAGGATTAGTGTCGTAGCTAACGCGTTAAGTGATCCGCCTGGGAAGTACGGTCGCAAGGCTA	Bacteria	Bacteroidota	Bacteroidia	Bacteroidales	Prolixibacteraceae	BSV13	NA	0	16	0	4	7	0	0	3	0	0	0	0	0	0	0	0	4	0	0	0	0	0	0	0	0	0	0	0	0	0	0	0	0	0	0	0	0	0	0	4	0	0
TACGAAGGGGGCTAGCGTTGCTCGGAATTACTGGGCGTAAAGGGCGCGTAGGCGGATAGCTAAGTTAGAGGTGAAAGCCCAGGGCTCAACCTTGGAAATGCCTTTGATACTGGCTGTCTTGAGTTCGGGAGAGGTGAGTGGAATGCCGAGTGTAGAGGTGAAATTCGTAGATATTCGGCGGAACACCAGTGGCGAAGGCGACTCACTGGCCCGATACTGACGCTGAGGCGCGAAAGCGTGGGGAGCAAACAGGATTAGATACCCTGGTAGTCCACGCTGTAAACGATGAGTGCTAGTTGTCGGCATGCATGCATGTCGGTGACGCAGCTAACGCATTAAGCACTCCGCCTGGGGAGTACGGTCGCAAGATTA	Bacteria	Bacteroidota	Bacteroidia	Bacteroidales	Prolixibacteraceae	BSV13	NA	0	0	0	0	0	0	0	0	0	6	0	0	0	0	0	0	0	0	0	0	0	0	0	0	0	0	0	0	0	0	0	0	0	0	0	0	0	0	0	0	0	0
TACGTAGGGTGCAAGCGTTGTCCGGAATTATTGGGCGTAAAGAGCTCGTAGGCGGTTTGTCGCGTCTGCTGTGAAATCCCGAGGCTCAACCTCGGGCCTGCAGTGGGTACGGGCAGACTAGAGTGCGGTAGGGGAGATTGGAATTCCTGGTGTAGCGGTGGAATGCGCAGATATCAGGAGGAACACCAATGGCGAAGGCAGATCTCTGGGCCGTTACTGACGCTGAGGAGCGAAAGCGTGGGGAGCAAACAGGATTAGATACCCTGGTAGTCCACGCCGTAAACGTTGGGAACTAGATGTAGGGGCCATTCCACGGTTTCTGTGTCGCAGCTAACGCATTAAGTTCCCCGCCTGGGGAGTACGGCCGCAAGGCTA	Bacteria	Bacteroidota	Bacteroidia	Chitinophagales	37-13	NA	NA	0	0	0	0	0	0	0	0	0	0	0	0	0	0	0	0	4	0	0	0	0	0	0	0	0	0	0	0	0	0	0	0	0	0	0	0	0	0	0	0	0	0
TACGAAGGGGGCTAGCGTTGTTCGGATTTACTGGGCGTAAAGCGCACGTAGGCGGATCTTTAAGTCAGAGGTGAAATCCCAAGGCTCAACCTTGGAACTGCCTTTGATACTGGAGATCTTGAGTCCGGGAGAGGTGAGTGGAACTGCGAGTGTAGAGGTGAAATTCGTAGATATTCGCAAGAACACCAGTGGCGAAGGCGGCTCACTGGCCCGGTACTGACGCTGAGGTGCGAAAGCGTGGGGAGCAAACAGGATTAGATACCCTGGTAGTCCACGCCGTAAACGATGGATGCTAGCCGTTAGGCAGCTTGCTGCTTAGTGGCGCAGCTAACGCTTTAAGCATCCCGCCTGGGGAGTACGGTCGCAAGATTA	Bacteria	Bacteroidota	Bacteroidia	Chitinophagales	37-13	NA	NA	0	0	0	0	0	0	0	0	0	0	0	0	0	0	0	0	0	0	0	0	0	0	0	0	0	0	0	0	0	2	0	0	0	2	0	0	0	0	0	0	0	7
TACATAGGGTGCAAGCGTTGTCCGGAATTATTGGGCGTAAAGAGCTCGTAGGTGGTTTGTTACGTCGGTTGTGAAATTCAGGGGCTCAACCCCTGACTTGCAGCCGATACGGGCAAGCTAGAGTTTGGTAGGGGAGACTGGAATTCCTGGTGTAGCGGTGGAATGCGCAGATATCAGGAGGAACACCGATGGCGAAGGCAGGTCTCTGGGCCAATACTGACACTGAGGAGCGAAAGCGTGGGGAGCGAACAGGATTAGATACCCTGGTAGTCCACGCCGTAAACGGTGGGCGCTAGTTGTGCGAACCTTCCACGGTTTGTGCGACGCAGCTAACGCATTAAGCGCCCCGCCTGGGGAGTACGATCGCAAGATTAAAACTTAAGAATTGACGG	Bacteria	Bacteroidota	Bacteroidia	Chitinophagales	37-13	NA	NA	0	0	0	0	0	0	0	0	0	0	0	0	0	0	0	0	0	0	0	0	0	0	2	0	0	0	0	0	0	0	0	0	0	0	0	0	0	0	0	0	0	0
TACGAGGAGACCTAGTGTTAATCGGAATAATTGGGCGTAAAATGTATGTAGACTGTAATTGGCTGTTAAAAACAAAAATCTAAAAATCCTTTAGACTACTTTTAACTACATATTTCTTGAGTAAAAAAAAGGATTATAAAATTTCGAGAGAAGAAATAAAATTTGTAGATTTTCGAAGGAATTCCAAAAGCGAAAGCAATAATCTTGTTTTGTACTGACGTTGATATACGAAAGCATAGGTAGCAAAGAGGATTAGATACCCTCGTAGTCTATCGCTATAAACTATGAATACTCGTTTTTGGAGATTTTCTTCAGAAACTTAGCTAACGCGTTAAGTATTCTGCCTGAGGAGTACGTCGGCAACGTTA	Bacteria	Bacteroidota	Bacteroidia	Chitinophagales	Chitinophagaceae	Dinghuibacter	NA	0	30	0	0	20	0	0	0	0	19	0	0	25	0	0	0	21	0	0	0	0	0	0	0	0	16	0	7	0	0	19	8	0	23	10	0	31	0	0	19	0	0
TACGTAGGGCGCAAGCGTTGTCCGGAATTATTGGGCGTAAAGAGCTCGTAGGCGGTTGGTCGCGTCTGCTGTGAAATCCCGAGGCTCAACCTCGGGCCTGCAGTGGGTACGGGCCAACTAGAGTGCGGTAGGGGAGATCGGAATTCCTGGTGTAGCGGTGGAATGCGCAGATATCAGGAGGAACACCAATGGCGAAGGCAGATCTCTGGGCCGTAACTGACGCTGAGGAGCGAAAGCGTGGGGAGCGAACAGGATTAGATACCCTGGTAGTCCACGCCGTAAACGGTGGGAACTAGTTGTAGGGGCCATTCCACGGCTTCTGTGACGAAGCTAACGCATTAAGTTCCCCGCCTGGGGAGTACGGCCGCAAGGCTA	Bacteria	Bacteroidota	Bacteroidia	Chitinophagales	Chitinophagaceae	Dinghuibacter	NA	27	0	48	38	0	0	0	0	0	0	0	0	0	0	0	0	0	13	0	0	0	0	0	0	0	0	0	0	0	10	0	0	0	0	0	0	0	0	0	0	0	0
TACGGAGGGTGCAAGCGTTGTCCGGATTTATTGGGTTTAAAGGGTGCGTAGGCGGTCTTGTAAGTCCGTGGTGAAAGCTAGCAGCTTAACTGTTAAACTGCCATTGATACTGCAAGGCTTGAGTTCAGATGAGGTAGGCGGAATTTATAGTGTAGCGGTGAAATGCTTAGATACTATAAAGAACTCCGATAGCGTAGGCAGCTTACTAAACTGATACTGACGCTGAGGCACGAAAGTGTGGGGATCAAACAGGATTAGATACCCTGGTAGTCCACACTGTAAACGATGATTACTCGTTGTTGGCGATATTACAGCCAGCGACTTAGGGAAACCGTTAAGTAATCCACCTGGGGAGTACGTTCGCAAGGATG	Bacteria	Bacteroidota	Bacteroidia	Chitinophagales	Chitinophagaceae	Dinghuibacter	NA	0	0	0	0	0	0	0	0	0	0	15	0	0	0	0	0	0	0	0	0	10	0	0	0	0	0	0	0	0	0	0	0	12	0	0	14	0	0	0	0	0	16
TACGAAGGGGACTAGCGTTGTTCGGAATCACTGGGCGTAAAGCGCAAGTAGGTTGTTAATTAAGTCAGATGTGAAATCCTCGCTCTTAAGGTGAGAACTGCATTTGATACTGATTAACTTGAGTACAGTAGGGGATAGTGGAATTCCAAGTGTAGCAGTGAAATGCGTAGATATTTGGAGGAACACCGGTAGCGAAGGCGTCTATCTGGGCTGTAACTGACACTAAGTTGCGAAAGTATGGGGAGCAAACAGGATTAGATACCCTGGTAGTCCATACTGTAAACGATGAGTGCTAAACGTTGGCCTTTAGGGGTCAGTGTTTGAGCTAACGCATTAAGCACTCCGCCTGAGTAGTACGGTCGCAAGATTA	Bacteria	Bacteroidota	Bacteroidia	Chitinophagales	Chitinophagaceae	Dinghuibacter	NA	0	0	0	0	0	0	0	0	0	0	0	0	0	0	0	0	0	0	0	0	0	0	0	0	0	0	0	0	0	0	0	0	0	0	0	0	0	0	0	0	0	0
TACAGAGGTCCCAAGCGTTGTTCGGATTCACTGGGCGTAAAGGGTGCGTAGGCGGTCGGGTAAGTCTGACGTGAAATCTTCGAGCCTAACTCGGAAACTGCGTCGGATACTATTCGGCTAGAGGAATGGAGGGGAGACTGGAATACTTGGTGTAGCAGTGAAATGCGTAGATATCAAGTGGAACACCAGTGGCGAAGGCGAGTCTCTGGACATTTCCTGACGCTGAGGCACGAAAGCCAGGGGAGCAAACGGGATTAGATACCCCGGTAGTCCTGGCCCTAAACGGTGCACGTTTGCTGTAAGAGGAATCGACCCCTTTTGTGGCGAAGCTAACGCGTTAAACGTGCCGCCTGGGAAGTACGGCCGCAAGGTTA	Bacteria	Bacteroidota	Bacteroidia	Chitinophagales	Chitinophagaceae	Edaphobaculum	NA	0	11	12	9	0	8	0	0	0	5	0	11	0	7	14	14	0	29	4	11	37	28	22	53	14	33	43	0	0	64	18	0	136	27	0	168	44	0	391	33	9	428
TACGAAAGGGGCAAGCGTTATCCGGAATTATTGGGCGTAAAGGGTTTGTAGGCGGTCCAAGAAGGATGCAATGAAAGTACTTTAAAAAGGAGTAAGTGTTGCATAGAAACCTTAGGACTTGAGGTCAAAAGACGAGAATCGAATTTCGGGTGAAGCGATAAAATGCAAAGATATCCGAAGGAAGACCAAAAGCGAAGGCAGTTCTCGAGGTTGAACCTGACGTTGAAAAACGAAAGCGTGGGGAGCAAACGGGATTAGAGACCCCGGTAGTCCACGCCCTAAACGATGTGTGACTTTCTAGGACCTATACAAAGAGTATAGAGCGAACTAGAAAAAGCTAACGCGATCACACCGCCTGGGGAGTACGGCCGCAAGGCTG	Bacteria	Bacteroidota	Bacteroidia	Chitinophagales	Chitinophagaceae	Edaphobaculum	NA	0	0	0	0	0	0	0	0	0	0	0	0	0	0	0	0	0	0	0	5	0	0	0	0	0	0	0	0	0	0	0	0	0	0	10	0	0	0	0	0	0	0
TACGGAGGGTGCAAGCGTTATCCGGAATCATTGGGTTTAAAGGGTCCGCAGGCGGGCGTATAAGTCAGTGGTGAAATCCTGCAGCTTAACTGCAGAACTGCCATTGATACTGTACGTCTTGAATTCGGTCGAAGTGGGCGGAATGTGTAGTGTAGCGGTGAAATGCATAGATATTACACAGAACACCGATAGCGAAGGCAGCTCACTAGGCCTGGATTGACGCTCAGGGACGAAAGCGTGGGGATCAAACAGGATTAGATACCCTGGTAGTCCACGCTGTAAACGATGATTACTCGTTTTCGGCGATATACTGTCGGAGACTAAGCGAAAGTGATAAGTAATCCACCTGGGGAGTACGATCGCAAGGTTG	Bacteria	Bacteroidota	Bacteroidia	Chitinophagales	Chitinophagaceae	Ferruginibacter	NA	165	117	80	102	89	0	67	58	0	81	59	0	104	48	0	116	95	0	0	31	0	70	0	0	66	46	0	37	36	0	76	32	0	55	91	0	92	27	0	94	40	0
TACAGAGACTGCAAGCGTTACTCGGATTCACTGGGCGTAAAGGGAGCGCAGGCGGACTCGTGTGTCGGACGTGAAATACCGGGGCTCAACCCCGGGGCTGCGTCCGAAACTACGAGTCTAGAGACTTGGAGGGGTAAGCGGAATTCTTGGTGGAGCAGTGAAATGCGTAGATATCAAGAGGAACACCAACGGCGAAGGCAGCTTACTGGACAAGATCTGACGCTCAGGCTCGAAAGCGTGGGGAGCAAAAGGGATTAGATACCCCTGTAGTCCACGCTGTAAACGGTGCGCATTAGGTCTTGGAGCTTTCGAACGCTCCAGGGCTCAAGCTAACGCATTAAATGCGCCGCCTGAGGACTACGGCCGCAAGGCTA	Bacteria	Bacteroidota	Bacteroidia	Chitinophagales	Chitinophagaceae	Ferruginibacter	NA	12	6	21	0	0	18	0	0	22	0	0	25	0	0	38	0	0	55	6	14	46	15	17	52	7	34	66	0	0	60	5	0	75	0	0	116	13	0	91	0	0	54
TACATAGGGTGCAAGCGTTGTCCGGAATTATTGGGCGTAAAGAGCTCGTAGGTGGTTCGTCACGTCGGATGTGAAACTCTGGGGCTTAACCCCAGACCTGCATTCGATACGGGCGAGCTAGAGTGTGGTAGGGGAGACTGGAATTCCTGGTGTAGCGGTGGAATGCGCAGATATCAGGAGGAACACCAATGGCGAAGGCAGGTCTCTGGGCCATTACTGACACTGAGGAGCGAAAGCGTGGGGAGCGAACAGGATTAGATACCCTGGTAGTCCACGCCGTAAACGGTGGGCGCTAGTTGTGGGAACCTTCCACGGTTTCTGCGACGCAGCTAACGCATTAAGCGCCCCGCCTGGGGAGTACGATCGCAAGATTA	Bacteria	Bacteroidota	Bacteroidia	Chitinophagales	Chitinophagaceae	Ferruginibacter	NA	0	52	75	51	28	31	48	25	0	44	36	0	42	26	0	42	30	0	0	0	0	60	18	0	72	40	0	22	18	0	46	18	0	40	23	0	65	0	0	41	14	0
TACGGAGGGTGCGAGCGTTAATCGGAATTACTGGGCGTAAAGAGTGCGTAGGTGGTTGGATAAGTTATCTGTGAAATCCCTGGGCTTAACCTGGGCAGGTCAGATAAGACTGTTTGACTCGAGTATGGGAGAGGGTAGTGGAATTTCCGGTGTAGCGGTGAAATGCGTAGAGATCGGAAGGAACACCAGTGGCGAAGGCGGCTACCTGGCCTAATACTGACACTGAGGCACGAAAGCGTGGGGAGCAAACAGGATTAGATACCCTGGTAGTCCACGCCGTAAACGATGTCAACTAGCTGTTGGTCATATGAATATGATTAGTGGCGAAGCTAACGCGATAAGTTGACCGCCTGGGGAGTACGGTCGCAAGATTA	Bacteria	Bacteroidota	Bacteroidia	Chitinophagales	Chitinophagaceae	Ferruginibacter	NA	0	0	0	0	0	0	0	0	43	0	0	44	0	0	75	0	0	91	0	0	96	27	0	109	0	48	70	0	0	49	0	0	99	0	0	51	0	0	54	0	0	48
TACAGAGGATGCAAGCGTTATCCGGAATCACTGGGCATAAAGCGTCTGTAGGTCGCCTGCCAAGTCTGCTGTTAAAGATCAGGGCCTAACCCTGAGAAAGCAGTGGAAACTAGTAGGCTTGAGTGTGGTAGAGGTAGAGGGAATTCCTGGTGTAGCGGTGAAATGCGTAGATATTAGGAAGAACACCAATGGCGAAAGCACTCTACTGGGCCATAACTGACACTGAGAGACGACAGCTAGGGGAGCAAATGGGATTAGATACCCCAGTAGTCCTAGCCGTAAACGATGGATACTAGGTGTTGCACGTATTAACCCGTGCAGTATCGTAGCTAAGGCGTTAAGTATCCCGCCTGGGAAGTACGCTCGCAAGAGTG	Bacteria	Bacteroidota	Bacteroidia	Chitinophagales	Chitinophagaceae	Ferruginibacter	NA	73	68	0	67	71	0	0	60	0	42	47	0	22	43	0	28	47	0	29	55	0	0	39	0	0	0	0	27	24	0	0	33	0	0	36	0	0	25	0	0	21	0
TACGGAGGGTGCAAGCGTTATCCGGAATCATTGGGTTTAAAGGGTCCGCAGGCGGATTTATAAGTCAGTGGTGAAATCTCACAGCTCAACTGTGAAACTGCCATTGATACTGTAAGTCTTGAATTCGGTCGAAGTGGGCGGAATATGACATGTAGCGGTGAAATGCTTAGATATGTCATAGAACACCGATAGCGAAGGCAGCTCACTAGGCCTGGATTGACGCTCAGGGACGAAAGCGTGGGGAGCAAACAGGATTAGATACCCTGGTAGTCCACGCCGTAAACTATGATTACTCGTTATTGGCGATATACGGTCAGTGACTAAGCGAAAGTGATAAGTAATCCACCTGGGGAGTACGATCGCAAGGTTG	Bacteria	Bacteroidota	Bacteroidia	Chitinophagales	Chitinophagaceae	Ferruginibacter	NA	0	33	0	34	0	46	0	0	0	0	0	0	0	0	0	0	0	0	41	28	0	9	65	0	0	8	0	0	0	45	0	0	0	19	0	34	0	0	0	0	0	0
TACGGAGGGTGCAAGCGTTATCCGGATTCACTGGGTTTAAAGGGAGCGTAGGTGGGTTGGTAAGTCAGCGGTGAAATCCCCAAGCTTAACTTGGGAACTGCCATTGATACTATCAATCTTGAATTCTGTGGAGGTAAGCGGAATATGTCATGTAGCGGTGAAATGCTTAGATATGACATAGAACACCGATAGCGAAGGCAGCTTACTACGCAGATATTGACACTGAGGCTCGAAAGCGTGGGGATCAAACAGGATTAGATACCCTGGTAGTCCACGCCCTAAACTATGGATACTCGACATCAGCGATACACTGTTGGTGTCTGAGCGAAAGCATTAAGTATCCCACCTGGGAAGTACGTCCGCAAGGATG	Bacteria	Bacteroidota	Bacteroidia	Chitinophagales	Chitinophagaceae	Ferruginibacter	NA	0	0	0	0	0	0	0	0	35	0	0	15	0	0	25	0	0	19	0	0	28	0	0	0	0	29	28	0	0	46	0	0	37	0	0	37	0	0	25	12	0	38
TACGGAGGGTGCAAGCGTTATCCGGATTCACTGGGTTTAAAGGGTGCGTAGGCGGGCAGGTAAGTCAGTGGTGAAATCTTCGAGCTTAACTCGGAAACTGCCGTTGATACTATCTGTCTTGAATTTAGTGGAGGTAAGCGGAATATGTCATGTAGCGGTGAAATGCTTAGATATGACATAGAACACCAATTGCGAAGGCAGCTTGCTACACTATTATTGACGCTGAGGCACGAAAGCGTGGGGATCAAACAGGATTAGATACCCTGGTAGTCCACGCCCTAAACGATGATTACTCGACATCAGCGATACACTGTTGGTGTCTAAGCTAAAGCATTAAGTAATCCACCTGGGAAGTACGATCGCAAGATTG	Bacteria	Bacteroidota	Bacteroidia	Chitinophagales	Chitinophagaceae	Ferruginibacter	NA	0	0	35	0	0	24	0	0	26	0	0	42	0	0	0	0	0	0	0	0	19	0	0	54	0	18	28	0	0	14	0	0	0	0	0	0	0	0	0	0	0	0
TACGAAGGGGGCTAGCGTTGCTCGGAATGACTGGGCGTAAAGGGCGCGTAGGCGGTTTGTTTAGTTAGGCGTGAAATTCCTGGGCTTAACCTGGGGACTGCGCTTAATACAGGCAGACTTGAGTTCGGAAGAGGGTCGTGGAATTCCCAGTGTAGAGGTGAAATTCGTAGATATTGGGAAGAACACCGGTGGCGAAGGCGGCGACCTGGTCCGATACTGACGCTGAGGCGCGAAAGCGTGGGGAGCAAACAGGATTAGATACCCTGGTAGTCCACGCTGTAAACGATGTGTGCTGGATGTTGGGTGACTTAGTCACTCAGTGTCGTAGCTAACGCGATAAGCACACCGCCTGGGGAGTACGGCCGCAAGGTTG	Bacteria	Bacteroidota	Bacteroidia	Chitinophagales	Chitinophagaceae	Ferruginibacter	NA	0	0	0	0	0	0	0	0	0	0	0	0	0	0	43	0	0	0	0	0	29	0	0	0	0	0	0	0	0	0	0	0	29	0	0	0	0	0	0	0	0	0
TACGGAGGGTGCAAGCGTTATCCGGAATCATTGGGTTTAAAGGGTCCGCAGGCGGATTTATAAGTCAGTGGTGAAATCCTACAGCTCAACTGTAGAACTGCCATTGATACTGTAAGTCTTGAATTCGGTCGAAGTGGGCGGAATATGACATGTAGCGGTGAAATGCTTAGATATGTCATAGAACACCGATAGCGAAGGCAGCTCACTAGGCCTGGATTGACGCTCAGGGACGAAAGCGTGGGGAGCAAACAGGATTAGATACCCTGGTAGTCCACGCCGTAAACTATCAATACTCGATATTAGCGATATACAGTTAGTGTCTAAGCGAAAGTGATAAGTATTGCACCTGGGGAGTACGATCGCAAGGTTG	Bacteria	Bacteroidota	Bacteroidia	Chitinophagales	Chitinophagaceae	Ferruginibacter	NA	0	0	0	0	0	0	0	0	0	0	0	0	0	0	0	0	0	0	0	0	0	0	0	0	0	0	0	0	0	0	0	0	0	0	0	12	0	0	0	0	0	0
TACGGAGGGTGCAAGCGTTATCCGGAATCACTGGGTTTAAAGGGTGCGTAGGCGGCCAGATAAGTCAGAGGTGAAAGTTTCCGGCTCAACCGGGAGATTGCCTTTGATACTGTTTGGCTTGAATCAGATTGAGGTTGGCGGAATGTGACATGTAGCGGTGAAATGCATAGATATGTCATAGAACATCGATTGCGAAGGCAGCTGGCTGGATCTGTATTGACGCTGAGGCACGAAAGCGTGGGGAGCAAACAGGATTAGATACCCTGGTAGTCCACGCCCTAAACGATGTTTACTCGACATGGGATCTACGGATTCTGTGTCCAAGCGAAAGCGTTAAGTAAACCACCTGGGGAGTACGTTCGCAAGAATG	Bacteria	Bacteroidota	Bacteroidia	Chitinophagales	Chitinophagaceae	Ferruginibacter	NA	0	0	0	0	0	0	0	0	0	0	0	0	0	0	0	0	0	0	0	0	0	0	0	0	0	0	0	0	0	0	0	0	0	0	0	3	0	0	0	0	0	0
TACGGAGGGTGCAAGCGTTGTCCGGAATGATTGGGCGTAAAGCGTCTGTAGGTGGTTTTTGAAGTCTACTGTCAAATACCAGGGCTTAACCTTGGAAAGGCAGTGGAGTACTCAAAGACTAGAGTTCGGTAGAGGCAGAGGGAACTCCCAGTGGAGCGGTGAAATGCATAGAGATTGGGAAGAACACCAGTGGCGAAAGCGCTCTGCTGGGCCGAGACTGACACTGAGAGACGACAGCTAAGGTAGCGAATAGGATTAGATACCCTAGTAGTCTTAGCCGTAAACGATGGATACTAAGTGCTGTCAAAAACAGTGCTGTAGCTAACGCGTTAAGTATCCCGCCTGGGGAGTATGCTCGCAAGAGTG	Bacteria	Bacteroidota	Bacteroidia	Chitinophagales	Chitinophagaceae	Ferruginibacter	NA	0	18	0	0	15	0	0	7	0	0	0	0	0	0	0	0	0	0	0	0	0	0	0	0	0	0	0	6	0	0	0	0	0	0	10	0	0	0	0	0	0	0
TACGGAGGATCCAAGCGTTATCCGGAATCATTGGGTTTAAAGGGTCCGTAGGCGGTTTAATAAGTCAGTGGTGAAAGCCTTCCGCTTAACGGGAGAACGGCCATTGATACTGTTAGACTTGAATTATTAGGAAGTAACTAGAATATGTAGTGTAGCGGTGAAATGCTTAGAGATTACATGGAATACCAATTGCGAAGGCAGGTTACTACTAATTGATTGACGCTGATGGACGAAAGCGTGGGTAGCGAACAGGATTAGATACCCTGGTAGTCCACGCCGTAAACGATGGATACTAGCTGTTGGGAGCAATCTCAGTGGCTAAGCGAAAGTGATAAGTATCCCACCTGGGGAGTACGTTCGCAAGAATG	Bacteria	Bacteroidota	Bacteroidia	Chitinophagales	Chitinophagaceae	Ferruginibacter	NA	0	0	0	0	0	0	0	0	35	0	0	0	0	0	0	0	0	0	0	0	0	0	0	0	0	0	0	0	0	0	0	0	0	0	0	0	0	0	0	0	0	0
TACGGAGGGTGCAAGCGTTATCCGGAATCATTGGGTTTAAAGGGTCCGCAGGCGGATTTATAAGTCAGTGGTGAAATCCTACAGCTCAACTGTAGAACTGCCATTGATACTGTAAGTCTTGAATTCGGTCGAAGTGGGCGGAATATGACATGTAGCGGTGAAATGCTTAGATATGTCATAGAACACCGATAGCGAAGGCAGCTCACTAGGCCTGGATTGACGCTCAGGGACGAAAGCGTGGGGAGCAAACAGGATTAGATACCCTGGTAGTCCACGCCGTAAACTATGATTACTCGTTTTCAGCGATATACTGTTGGAGACTAAGCGAAAGTGATAAGTAATCCACCTGGGGAGTACGATCGCAAGGTTG	Bacteria	Bacteroidota	Bacteroidia	Chitinophagales	Chitinophagaceae	Ferruginibacter	NA	20	10	0	16	0	0	0	5	0	0	0	0	0	0	0	0	0	0	0	0	0	0	0	0	0	0	0	0	0	0	0	0	0	0	0	0	0	0	0	0	0	0
TACGGAGGGTGCAAGCGTTATCCGGAATCACTGGGTTTAAAGGGTGCGTAGGCGGCCCAATAAGTCAGTCGTGAAATCGCTGGGCTCAACCCATGCAATTGCGATTGATACTGTTGGACTTGAATGGGGTTGAGGCTGGCGGAATGCGACATGTAGCGGTGAAATGCTTAGATATGTCGCAGAACACCGATTGCGAAGGCAGCCAGCTGGGCCTTTATTGACGCTGAGGCACGAAAGCGTGGGGAGCAAACAGGATTAGATACCCTGGTAGTCCACGCCCTAAACGATGCTCACTTGCTGTTCCTCTTTCGGGGGGAGTGGCGTAGGGAAACCGGTAAGTGAGCCACCTGGGGAGTACGCCCGCAAGGGTG	Bacteria	Bacteroidota	Bacteroidia	Chitinophagales	Chitinophagaceae	Ferruginibacter	NA	0	0	0	0	0	0	0	0	0	0	0	0	0	0	0	0	0	0	0	0	0	0	0	0	0	15	0	0	0	0	0	0	0	0	0	1	0	0	9	0	0	0
TACGGAGGGTGCAAGCGTTGTCCGGATTTATTGGGTTTAAAGGGTGCGTAGGCGGCCATTTAAGTCTGGGGTGAAAGCCCGTTGCTCAACAACGGAACTGCCCTGGAAACTGGATGGCTTGAGTACAGACGAGGGTGGCGGAATGGATGCTGTAGCGGTGAAATGCATAGATAGCATCCAGAACCCCGATTGCGAAGGCAGCTGCCTAGACTGTAACTGACGCTGAGGCACGAAAGCGTGGGGAGCGAACAGGATTAGATACCCTGGTAGTCCACGCCGTAAACGATGGATACTCGCTGGTGGCGATAGATGGTCACTGGCTTAGCGAAAGCGTTAAGTATCCCACCTGGGGAGTACGCTCGCAAGAGTG	Bacteria	Bacteroidota	Bacteroidia	Chitinophagales	Chitinophagaceae	Ferruginibacter	NA	0	0	0	0	0	0	0	0	0	0	0	16	0	0	0	0	0	0	0	0	0	0	0	0	0	0	0	0	0	0	0	0	0	0	0	0	0	0	0	0	0	0
TACGAAGGGTCCAAGCGTTGTTCGGAATCATTGGGCGTAAAGCGCGCGCAGGCGGATCAGCAAGTCAGATGTGAAATCTCGAAGCTCAACTTCGAAACTGCGTCTGAAACTGCTAGTCTAGAGTGTCGGAGGGGGTAGGGGAATTTCACGTGTAGGGGTAAAATCCGTAGAGATGTGAAGGAACACCGGGGGCGAAGGCGCCTACCTGGACGACTACTGACGCTGAGGCGCGAAAGCGTGGGGAGCAAACAGGATTAGATACCCTGGTAGTCCACGCCGTAAACGATGAATACTAGTTATTGGGGGTATTGACTCCCTCAGTGACGCAGCTAACGCATTAAGTATTCCGCCTGGGGAGTACAGTCGCAAGACTA	Bacteria	Bacteroidota	Bacteroidia	Chitinophagales	Chitinophagaceae	Ferruginibacter	NA	0	0	0	0	0	0	0	0	0	0	0	0	0	0	0	0	0	0	0	0	0	0	0	0	0	0	0	0	0	0	0	0	0	0	0	0	0	0	0	0	0	0
TACGAAGGGTGCCAGCGTTGTTCGGAATCATTGGGCGTAAAGCGTATGTAGGCGGTTAGGTAAGTCGATCGTGAAAGCCCTAGGCTTAACTTAGGAATTGCGATTGAAACTGCTTAGCTAGAGTATGGTAGGGGATAGTGGAATTCCTAGTGTAGGAGTGAAATCCGTAGATATTAGGAGGAATACCGGTGGCGAAAGCGACTATCTATGCCATTACTGACGCTAAGATACGAAAGCGTGGGGAGCAAACAGGATTAGATACCCTGGTAGTCCACGCAGTAAACGATGAGTGCTAGTTGTCGGGACCTTAGGTTTCGGCGGCGAAGCTAACGCGTTAAGCACTCCGCCTGGGGAATACGGCCGCAAGGCTA	Bacteria	Bacteroidota	Bacteroidia	Chitinophagales	Chitinophagaceae	Ferruginibacter	NA	0	1	0	0	0	0	0	0	0	0	0	0	0	1	0	0	0	0	0	0	0	0	0	0	0	0	0	0	0	0	0	0	0	4	0	0	0	0	0	0	0	0
TACGTAGGGTCCAAGCATTAATCGGAATTATTGGGCGTAAAGAGTTTGTAGGCGGTTGTGTATGTTGAATGTGAAAGCCCCGGGCTTAACCTGGGAACGGCGTTCAAGACTATACGACTAGAGTATGTAAGAGGGGAGTGGAATTCCTAGTGTAGCAGTGAAATGCGTAGATATTAGGAGGAACACCAGTGGCGAAGGCGCCTCCCTGGGACAATACTGACGCTGAGAAACGAAAGCGTGGGGAGCAAACGGGATTAGATACCCCGGTAGTCCACGCCGTAAACGATGTCAACTAGAATTTGGAGACTAAGTCTTCAGGTTCTAAGCTAACGCAATAAGTTGACCGCCTGGGAAGTACGGTCGCAAGACTA	Bacteria	Bacteroidota	Bacteroidia	Chitinophagales	Chitinophagaceae	Ferruginibacter	NA	0	0	0	0	0	0	0	0	0	0	0	0	0	0	0	0	0	0	0	0	0	0	0	0	0	0	0	0	0	0	0	0	0	0	0	0	0	0	0	0	1	0
TACGGAGGGTGCAAGCGTTATCCGGAATCATTGGGTTTAAAGGGTCCGCAGGCGGATTTATAAGTCAGTGGTGAAATCTCACAGCTCAACTGTGAAACTGCCATTGATACTGTAAGTCTTGAATTCGGTCGAAGTGGGCGGAATATGACATGTAGCGGTGAAATGCTTAGATATGTCATAGAACACCGATAGCGAAGGCAGCTCACTAGGCCTGGATTGACGCTCAGGGACGAAAGCGTGGGGAGCAAACAGGATTAGATACCCTGGTAGTCCACGCCGTAAACTATGATTACTCGTTATTGGCGATATACGGTCAGTGACTAAGCGAAAGTGATAAGTAATCCACCTGGGGAGTACGATCGCAAGGTTGAGATTTAAATGAATTGGCGG	Bacteria	Bacteroidota	Bacteroidia	Chitinophagales	Chitinophagaceae	Ferruginibacter	NA	0	0	0	2	0	0	0	0	0	0	0	0	0	0	0	0	0	0	0	0	0	0	0	0	0	0	0	0	0	0	0	0	0	0	0	0	0	0	0	0	0	0
CACGTAGGGGGCGAGCGTTGTCCGGATTTATTGGGCGTAAAGAGCTCGTAGGCGGTTCGGTAAGTCGGGTGTGAAACCTCCAGGCTCAACCTGGAGACGCCACCTGATACTGCTGTGACTAGAGTCCGGTAGGGGAGTGTGGAACTCCTGGTGTAGCGGTGAAATGCGCAGATATCAGGAAGAACACCAGCGGCGAAGGCGGCACTCTGGGCCGGTACTGACGCTGAGGAGCGAAAGCGTGGGTAGCAAACAGGATTAGATACCCTGGTAGTCCACGCCCTAAACGATGGATACTCGACATTAGCGATACACTGTTAGTGTCTGAGCGAAAGCATTAAGTATCCCACCTGGGAAGTACGATCGCAAGATTG	Bacteria	Bacteroidota	Bacteroidia	Chitinophagales	Chitinophagaceae	Ferruginibacter	NA	0	0	0	0	0	0	0	0	0	0	0	0	0	0	0	0	0	0	0	0	0	0	0	0	0	0	0	0	0	0	0	0	0	1	0	0	0	0	0	0	0	0
TACGTAGGGTGCGAGCGTTAATCGGAATTACTGGGCGTAAAGCGTGCGCAGGCGGTTATACAAGACAGGCGTGAAATCCCCGGGCTTAACCTGGGAATGGCGCCTGTGACTGTATAGCTAGAGTGTGTCAGAGGGGGGTAGAATTCCACGTGTAGCAGTGAAATGCGTAGATATGTGGAGGAATACCAATGGCGAAGGCAGCCCCCTGGGATAACACTGACGCTCATGCACGAAAGCGTGGGGAGCAAACAGGATTAGATACCCTGGTAGTCCACGCCCTAAACGATGCTGACTAGTTGTTGGGAATTTACATTCTCAGTAACGTAGCTAACGCGTGAAGTCAGCCGCCTGGGGAGTACGGTCGCAAGATTA	Bacteria	Bacteroidota	Bacteroidia	Chitinophagales	Chitinophagaceae	NA	NA	24	14	54	0	0	34	10	0	33	18	0	49	0	11	75	0	0	119	14	27	170	69	48	257	50	148	124	0	0	189	38	0	283	47	0	335	79	0	169	39	0	77
TACGTAGGGTGCAAGCGTTAATCGGAATTACTGGGCGTAAAGCGTGCGCAGGCGGTTCGGAAAGAAAGGTGTGAAATCCCAGGGCTTAACCTTGGAACTGCACTTTTAACTACCGAGCTAGAGTATGTCAGAGGGGGGTGGAATTCCGCGTGTAGCAGTGAAATGCGTAGATATGCGGAGGAACACCGATGGCGAAGGCAGCCCCCTGGGATAATACTGACGCTCATGCACGAAAGCGTGGGGAGCAAACAGGATTAGATACCCTGGTAGTCCACGCCCTAAACGATGTCAACTAGCTGTTGGGGCCTTCGGGCCTTAGTAGCGCAGCTAACGCGTGAAGTTGACCGCCTGGGGAGTACGGTCGCAAGATTA	Bacteria	Bacteroidota	Bacteroidia	Chitinophagales	Chitinophagaceae	NA	NA	0	0	0	0	17	0	0	0	0	0	8	0	0	0	0	25	15	0	0	0	0	20	0	0	36	0	0	0	0	0	33	0	0	49	13	14	65	0	0	92	10	0
TACGAGAGGGGCGTGCGTTATTCATACGAACTTGGCGTAAAGCGTCTTTAGGCGGTTCTTCGTCAGTTAGCAACTAAAGTTCAGAACGTAATTCTGGAATGTTTGCTAAGACGGTTTTTCTAGAGTTTATTCGGGGTTAGTAGTATTTCTTCAAGAGGGTTAAAATCCTTAGAAAGAAGAAAGAGTTCCATGGGTGAAAACAACTAACTAGTTTAAACTGACGCTCAAGGACTAAAGCGTAGGTAGCGATCGGGATTAGATACCCCGGTAGTCTACGCCCTGACTTATGAAAGTGAAACGTCAGATTTTTTCTGATATTAAAGCTAACGCGTTGAACTTTCCGCCTGAGGAGTACGACCGCAAGGTTG	Bacteria	Bacteroidota	Bacteroidia	Chitinophagales	Chitinophagaceae	NA	NA	0	0	0	0	0	0	0	0	0	0	0	0	0	0	0	0	0	0	0	0	31	0	0	66	0	33	56	0	0	67	0	0	60	0	0	0	0	0	0	0	0	0
TACGGAGGGTGCAAGCGTTATCCGGAATCATTGGGTTTAAAGGGTCCGCAGGCGGTGCTATAAGTCAGTGGTGAAATCTCATAGCTTAACTATGAAACTGCCATTGATACTGTAGCACTTGAATTCGGTCGAAGTGGGCGGAATATGACATGTAGCGGTGAAATGCATAGATATGTCATAGAACACCGATAGCGAAGGCAGCTCACTAGGCCTGGATTGACGCTCAGGGACGAAAGCGTGGGGAGCAAACAGGATTAGATACCCTGGTAGTCCACGCCGTAAACTATGATTACTCGATATTGGCGATATACAGTCAGTGTCTAAGCGAAAGTGATAAGTAATCCACCTGGGGAGTACGATCGCAAGGTTG	Bacteria	Bacteroidota	Bacteroidia	Chitinophagales	Chitinophagaceae	NA	NA	0	0	0	0	0	0	0	0	0	0	0	0	0	0	0	0	0	0	0	0	0	0	0	0	0	0	0	0	0	0	0	0	0	0	0	0	0	0	0	0	0	0
GTGTCAGCGCCGCAGTAATACGAACTGTGCGAACGTTATTCGGAATCACTGGGCTTAAAGGGTGCGTAGGCTGTTACCTAAGTCAGGTGTGAAATCTCTCGGCTCAACCGGGAAACTGCGCTTGATACTGGGTGGCTAGAGTGAGGTAGGGGTGTGTGGAACTTCCGGTGGAGCGGTGAAATGTGTAGATATCGGAAGGAACGCCAGCAGCGAAAGCGGCACACTGGGCCTTTTCTGACGCTGAGGCACGAAAGCTAGGGGAGCGAACGGGATTAGATACCCCGGTAGTCCTAGCCGTAAACACTGAACACTCGAGGAGGGGGGCTTCGGCCTTCTTCTTCTTAGCGAAAGCGTTAAGTGTTCCGCCTGGGGAGTATGGTCGCAAGGCTG	Bacteria	Bacteroidota	Bacteroidia	Chitinophagales	Chitinophagaceae	NA	NA	0	0	0	0	0	0	0	0	0	0	0	0	0	0	0	0	0	0	0	0	0	0	0	0	0	0	0	0	0	0	0	0	0	0	0	0	0	0	0	0	0	2
GACGAGGGGTGCAAACGTTATTCGGAATGATTGGGCGTAAAGGGTGCGCAGGCGGTATACTAAGTCAACTGTTAAATTCCTCAGCCTAACTGAGGGTCAGCGGTAGATACTGGTGTACTTGAGAGTGGGAGAGAGAAGTGGAATTCTCGGAGTAGCGGTAAAATGCGTAGATCTCGAGAGGAACACCGATGGCGAAGGCAGCTTCTTAGACCATTTCTGACGCTCATGCACGAAAGCGCGGGGAGCAAACAGGATTAGATACCCTGGTAGTCCGCGCTGTAAACGATGATCACTAGACGTTCGCCGCGATTAAGCGGTGAGTGTTGCAGCTAACGCGATAAGTGATCCGCCTGGGGAGTACGGTCGCAAGATTA	Bacteria	Bacteroidota	Bacteroidia	Chitinophagales	Chitinophagaceae	NA	NA	0	0	0	0	0	0	0	0	0	0	0	0	0	0	0	0	0	0	0	0	0	0	0	0	0	0	0	0	0	0	0	0	0	0	0	0	0	0	0	0	0	0
TACGGAAGGTGCAAGCGTTGTTCGGAGTGACTGGGCGTAAAGGGCGCGTAGGCGGATAGATAAGTTGTTTGTGAAAACCCCAGGCTTAACCTGGGACGTGCAGGCAAAACTGTTTATCTTGAATGTTTGAGAGGTTGGTGGAATTCCAGGTGTAGGAGTGAAATCCGTAGATATCTGGAGGAACACCGGAGGCGAAGGCGGCCAACTGGCAAAACATTGACGCTGAGGCGCGAAAGCGTGGGTAGCAAACAGGATTAGATACCCTGGTAGTCCACGCCATAAACGATGGATATTAGGTGTTTGGGGAGTTAACACCCTGAGTACTATAGCTAACGCGTTAAATATCCCGCCTGGGAAGTACGGTCGCAAGGCTA	Bacteria	Bacteroidota	Bacteroidia	Chitinophagales	Chitinophagaceae	NA	NA	0	0	0	0	0	0	0	0	0	0	0	0	0	0	0	0	0	0	0	0	0	0	0	0	0	0	0	0	0	0	0	0	0	0	0	0	0	0	0	0	0	0
TACGTAGGGTTCGAGCGTTGTCCGGATTTATTGGGCGTAAAGAGTATGTAGGTGGGATAGTAAGTCGGATTTTAAAGCTCCAGGCTTAACTTGGATTTTGGATTCGAAACTACTTTCCTTGAGGATAACAGGGGCAAGTGGAATTAGTGGAGTAGCAGTGAAATGCGTTGATCTCACTAAGAACACCAATGGCGAAGGCAGCTTGCTAGGTTATCTCTGACACTGAGATACGAAAGTGTGGGGAGCGAACGGGATTAGATACCCCGGTAGTCCACGCCGTAAACGATGCAGACTAGGTATCAGAAGTATCGACCCTTCTTGTACCGAAGCTAACGCGTTAAGTCTGCCGCCTGGGAAGTACGGTCGCAAGACTA	Bacteria	Bacteroidota	Bacteroidia	Chitinophagales	Chitinophagaceae	NA	NA	0	0	0	0	0	0	0	0	0	0	0	0	0	0	0	0	0	0	0	0	0	0	0	0	0	0	0	0	0	0	0	0	0	0	0	0	0	0	0	0	0	0
GACGAAGGGGGCTAGCGTTGTTCGGAATTACTGGGCGTAAAGCGAGTGTAGGTGGTCATTCAAGTTGGATGTGAAAGCCTTGGGCTTAACCCAAGAAATGCATTCAGGACTGGATGACTAGAGGACCGGAGAGGATAGTGGAATTCCCAGTGTAGTGGTGAAATACGTAGAGATTGGGAAGAACACCAGTGGCGAAGGCGGCTATCTGGACGGTTTCTGACACTAAGACTCGAAAGCGTGGGGAGCAAACAGGATTAGATACCCTGGTAGTCCACGCCGTAAACGATGGGTGCTAGACGTTGGCGAGCTTGCTCGTCAGTGTCGCAGCTAACGCGTTAAGCACCCCGCCTGGGGAGTACGGCCGCAAGGTTG	Bacteria	Bacteroidota	Bacteroidia	Chitinophagales	Chitinophagaceae	Rurimicrobium	NA	0	0	0	0	0	0	0	0	0	0	0	0	0	0	6	0	0	11	0	0	0	0	0	0	0	0	0	0	0	7	0	0	5	0	0	0	0	0	0	0	0	0
TACGAAGGGGGCTAGCGTTACTCGGAATTACTGGGCGTAAAGGGCGCGTAGGCGGCTTTGTAAGTCAGGCGTGAAATTCCTGGGCTCAACCTGGGGACTGCGCTTGAGACTGCGGAGCTAGAGGATGGAAGAGGGTCGTGGAATTCCCAGTGTAGAGGTGAAATTCGTAGATATTGGGAAGAACACCGGTGGCGAAGGCGGCGACCTGGTCCATTACTGACGCTGAGGCGCGACAGCGTGGGGAGCAAACAGGATTAGATACCCTGGTAGTCCACGCCGTAAACGATGTGCGCTGGATGTTGGGGCTCTTAGAGCTTCAGTGTCGTAGCTAACGCGGTAAGCGCACCGCCTGGGGAGTACGGCCGCAAGGTTG	Bacteria	Bacteroidota	Bacteroidia	Chitinophagales	Chitinophagaceae	Sediminibacterium	goheungense	0	0	0	0	0	0	0	0	0	0	0	5	0	0	0	0	0	0	0	0	0	0	0	0	0	0	0	0	0	0	0	0	0	0	0	0	0	0	0	0	0	0
GTGTAGCAGCCGCAGTAATACAGGGGATGCGAGTGTTATCCGGAATTATTGGGCGTAAAGCGTCTGCAGGTGGAGAATTAAGTCTTTTGTTAAATCTTCGGGCTTAACCCGAAATCAGCAAAAGAAACTATTTTTCTTGAGTATGGTAGAGGTAGAGGGAATTTCCAGTGGAGCGGTGAAATGCGTAGATATTGGAAAGAACACCAAGAGCGAAGGCACTCTACTGGGCCATTACTGACACTCAGAGACGAAAGCTAGGGGAGCAAACGGGATTAGATACCCCGGTAGTCCTAGCTGTAAACGATGGATACTAGATGTTGTGGACTCTTTGAGTCTGCAGTGTCGTAGCTAACGCGTTAAGTATCCCGCCTGGGAAGTATGCTCGCAAGAGTG	Bacteria	Bacteroidota	Bacteroidia	Chitinophagales	Chitinophagaceae	Sediminibacterium	goheungense	0	0	0	0	0	0	0	0	0	0	0	0	2	0	0	0	0	0	0	0	0	0	0	0	0	0	0	0	0	0	0	0	0	0	0	0	0	0	0	0	0	0
GTGTCAGCAGCGCAGTAATACGTAGGGTGCGAGCGTTAATCGGAATTACTGGGCGTAAAGCGTGCGCAGGCGGCTTTGTAAGTCAGATGTGAAATCCCCGAGCTCAACTTGGGAACTGCGTTTGAAACTACAAGGCTAGAATATGTCAGAGGGGGGTAGAATTCCACGTGTAGCAGTGAAATGCGTAGAGATGTGGAGGAATACCAATGGCGAAGGCAGCCCCCTGGGATAATATTGACGCTCATGCACGAAAGCGTGGGGAGCAAACAGGATTAGATACCCTGGTAGTCCACGCCCTAAACGATGTCTACTAGTTGTTGGTGGAGTAAAATCCATGAGTAACGCAGCTAACGCGTGAAGTAGACCGCCTGGGGAGTACGGTCGCAAGATTA	Bacteria	Bacteroidota	Bacteroidia	Chitinophagales	Chitinophagaceae	Sediminibacterium	goheungense	0	0	0	0	0	0	0	0	0	0	0	0	0	0	0	0	0	0	0	0	0	0	0	0	0	0	0	0	0	0	0	0	0	0	0	0	0	0	0	0	0	0
TACGTAGGTGGCAAGCGTTGTCCGGATTTACTGGGCGTAAAGGGAGCGTAGGTGGATATTTAAGTGGGATGTGAAATACTCGGGCTTAACCTGGGTGCTGCATTCCAAACTGGATATCTAGAGTGCAGGAGAGGAAAGTAGAATTCTTAGTGTAGCGGTGAAATGCGTAGAGATTAGGAAGAATACCAGTGGCGAAGGCGACTTTCTGGACTGTAACTGACACTGAGGCTCGAAAGCGTGGGGAGCAAACAGGATTAGATACCCTGGTAGTCCACGCCGTAAACGATGAATACTAGGTGTAGGGGTTGTCATGACCTCTGTGCCGCCGCTAACGCATTAAGTATTCCGCCTGGGGAGTACGGTCGCAAGATTA	Bacteria	Bacteroidota	Bacteroidia	Chitinophagales	Chitinophagaceae	Sediminibacterium	NA	368	391	619	501	353	446	351	314	357	434	364	463	377	309	435	474	332	402	191	263	388	427	264	382	288	327	167	95	112	254	353	126	294	306	214	200	212	107	212	341	125	126
TACATAGGGTGCAAGCGTTGTCCGGATTTATTGGGCGTAAAGAGTTCGTAGGCGGTTTTTCGCGTCGGATGTGAAAACTCAGGGCTCAACCCTGAGCCTGCATTCGATACGGGAAGACTCGAGGACGGCAGGGGAGACTGGAACTTCTGGTGTAGCGGTGGAATGCGCAGATATCAGAAAGAACACCAATGGCGAAGGCAGGTCTCTGGGCCGATCCTGACGCTGAGGAACGAAAGCGTGGGGAGCAAACAGGATTAGATACCCTGGTAGTCCACGCCGTAAACTATGGACGCTAGGTGTGGGGGACATTCCACGTTCTCTGCGCCGCAGCTAACGCATTAAGCGTCCCGCCTGGGGAGTACGACCGCAAGGTTA	Bacteria	Bacteroidota	Bacteroidia	Chitinophagales	Chitinophagaceae	Sediminibacterium	NA	115	113	162	169	79	189	111	90	155	122	83	121	106	61	168	114	94	205	74	109	195	143	123	208	137	191	315	96	40	294	122	40	321	155	50	367	226	40	267	171	46	180
TACATAGGGTGCAAGCGTTGTCCGGAATTATTGGGCGTAAAGAGCTCGTAGGTGGTTTGTTACGTCGGTTGTGAAATTCAGGGGCTCAACCCCTGACTTGCAGCCGATACGGGCAAGCTAGAGTTTGGTAGGGGAGACTGGAATTCCTGGTGTAGCGGTGGAATGCGCAGATATCAGGAGGAACACCGATGGCGAAGGCAGGTCTCTGGGCCAATACTGACACTGAGGAGCGAAAGCGTGGGGAGCGAACAGGATTAGATACCCTGGTAGTCCACGCCGTAAACGGTGGGCGCTAGTTGTGCGAACCTTCCACGGTTTGTGCGACGCAGCTAACGCATTAAGCGCCCCGCCTGGGGAGTACGATCGCAAGATTA	Bacteria	Bacteroidota	Bacteroidia	Chitinophagales	Chitinophagaceae	Sediminibacterium	NA	87	73	294	81	32	201	45	30	215	108	82	309	74	73	432	45	22	431	42	124	431	168	113	339	52	177	199	17	7	300	22	7	374	21	0	281	27	0	402	33	0	301
TACAGAGGATGCAAGCGTTATCCGGAATCACTGGGCATAAAGCGTCTGTAGGTTGCCTACCAAGTCTGCTGTTAAAGATCAGGGCCTAACCCTGGGAAAGCAGTGGAAACTAGTAGGCTTGAGTGTGGTAGAGGTAGAGGGAATTCCTGGTGTAGCGGTGAAATGCGTAGATATTAGGAAGAACACCAATGGCGAAAGCACTCTACTGGGCCATAACTGACACTGAGAGACGACAGCTAGGGGAGCAAATGGGATTAGATACCCCAGTAGTCCTAGCCGTAAACGATGGATACTAGGTGTTGCACGTATTAACCCGTGCAGTATCGTAGCTAAGGCGTTAAGTATCCCGCCTGGGAAGTACGCTCGCAAGAGTG	Bacteria	Bacteroidota	Bacteroidia	Chitinophagales	Chitinophagaceae	Sediminibacterium	NA	215	197	348	267	105	165	140	77	143	144	116	193	135	69	212	165	105	211	35	111	227	160	85	260	67	166	75	36	14	193	109	20	199	116	67	197	139	41	184	142	38	135
[truncated: 1,496 more rows]
[truncated: 5 more columns]
